# Supplementary material for: Molecular and biochemical components associated with chilling tolerance in tomato: comparison of different developmental stages
Source: Mol Hortic. 2024 Sep 5;4:31. doi: 10.1186/s43897-024-00108-0 (PMC11375913; doi:10.1186/s43897-024-00108-0)
Supplement: Supplementary file 2 — Supplementary Material 2: Supplementary Table S1. Tomato primer sequences used for real-time quantitative reverse transcriptase polymerase chain reaction (qRT-PCR). Supplementary Table S2. DEG between cold tolerant and cold sensitive RILs before application of cold stress. Supplementary Table S3. DEG between cold tolerant and cold sensitive RILs 2 h following application of cold stress. Supplementary Table S4. Data set comparing gene expression in fruits of the six studied RILs at 0, 2, and 24 h following postharvest cold stress. Supplementary Table S5. Genes associated with calcium mediated signaling differentially expressed between cold tolerant and cold sensitive RILs following 24 h of cold stress. Supplementary Table S6. Data set including differential gene expression in fruits following exposure to cold stress common to all six RIL genotypes. Supplementary Table S7. Genes associated with Response to Heat Stress GO term downregulated in all 6 RILs after 24 h of cold stress. Supplementary Table S8. Regulatory genes included in cluster 2 Biological Process GO term Responses to Stimuli gradually induced in all RILs following cold stress. Supplementary Table S9. Heat shock protein (Hsps) genes included in cluster 5 Biological Process GO term Protein Folding transiently induced after 2 h of cold stress. [file 43897_2024_108_MOESM2_ESM.zip › Supplementary Table S4 7-4-2024s.xlsx]

## Sheet: ctrl 0 h 
7 common elements in "99 ctrl", "65 ctrl" and "47 ctrl":	CHROM	strat	end	desc	135-0	150-0	71-0	47-0	65-0	99-0	ID	logFC(135-0/47-0)	pval	padj	logFC(135-0/65-0)	pval	padj	logFC(135-0/99-0)	pval	padj	logFC(150-0/47-0)	pval	padj	logFC(150-0/65-0)	pval	padj	logFC(150-0/99-0)	pval	padj	logFC(47-0/71-0)	logFC(71-0/47-0)	pval	padj	logFC(65-0/71-0)	logFC(71-0/65-0)	pval	padj	logFC(71-0/99-0)	pval	padj
Solyc05g054350.3	SL4.0ch05	63659666	63662849	Epoxide hydrolase (AHRD V3.3 *** Q41414_SOLTU)	362.827	333.201	240.494	10.012	22.0164	10.3363	Solyc05g054350.3	5.16603	4.49419e-172	7.93764e-168	4.06021	9.85245e-215	3.48481e-211	5.13212	3.94748e-253	6.86663e-249	5.04419	6.96946e-169	2.07539e-165	3.92629	7.12009e-197	6.323e-193	5.01787	9.47152e-240	3.37527e-236	-4.56456	4.56456	3.2058e-113	1.89858e-109	-3.44964	3.44964	5.57616e-128	3.52442e-124	4.53309	1.23874e-158	1.09752e-154
Solyc05g053980.1	SL4.0ch05	63362638	63363006	Plant resistance protein (AHRD V3.3 *-* O81136_SOLLC)	17.0123	35.471	21.773	2.3463	3.95844	1.53436	Solyc05g053980.1	2.86883	1.04136e-05	0.000132606	2.2652	6.22129e-05	0.000266079	3.45965	4.84289e-07	1.23522e-05	3.97838	2.87674e-20	9.60725e-19	3.36245	1.17378e-19	9.88032e-18	4.57502	1.2064e-20	2.94461e-19	-3.15241	3.15241	3.2309e-09	8.23579e-08	-2.54074	2.54074	2.57415e-08	3.86449e-07	3.74633	3.00619e-10	3.86293e-09
Solyc05g013310.1	SL4.0ch05	6481832	6482287	Protein kinase 1 (AHRD V3.3 *-* Q40234_SOLPI)	1.6089	1.66337	0.704101	31.6354	22.3132	26.5001	Solyc05g013310.1	-4.34092	3.03213e-24	6.69417e-22	-3.71218	4.90791e-17	8.53455e-16	-4.05061	8.57492e-18	1.29705e-15	-4.29211	4.73622e-27	2.4247e-25	-3.67486	8.83415e-19	6.64845e-17	-3.99421	2.38495e-19	5.43415e-18	5.5699	-5.5699	1.02182e-22	1.68098e-20	4.94894	-4.94894	1.48038e-17	7.84822e-16	-5.27615	1.18979e-17	3.33593e-16
Solyc05g013150.4	SL4.0ch05	6313999	6317400	Lysine methyltransferase (AHRD V3.3 *** A0A2G2YDB5_CAPAN)	1.88838	0.656735	0.752185	6.65002	5.84741	4.0934	Solyc05g013150.4	-1.8268	6.14493e-12	2.9097e-10	-1.61725	1.32609e-11	1.47404e-10	-1.1204	8.14224e-05	0.00112905	-3.34506	2.18807e-25	1.00499e-23	-3.14756	1.69721e-25	2.30108e-23	-2.63139	6.12233e-14	9.46942e-13	3.15228	-3.15228	4.40878e-18	4.42547e-16	2.95256	-2.95256	2.18764e-18	1.26555e-16	-2.44467	8.11929e-10	9.80735e-09
Solyc05g013320.1	SL4.0ch05	6482799	6483734	Protein kinase 2 (AHRD V3.3 *** Q40234_SOLPI);Dbxref=InterPro:IPR001245,Pfam:PF07714;Ontology_term=GO:0004672,GO:0006468	11.9557	10.8439	7.90622	36.7122	29.4216	31.904	Solyc05g013320.1	-1.63973	6.18701e-14	4.1392e-12	-1.27197	1.14078e-08	8.94265e-08	-1.42228	9.17748e-08	2.75721e-06	-1.77003	7.34843e-27	3.71939e-25	-1.4147	1.18623e-15	5.98542e-14	-1.54554	1.77184e-11	2.16385e-10	2.24909	-2.24909	2.00578e-39	1.27274e-36	1.89033	-1.89033	1.09279e-26	1.23617e-24	-2.02921	1.65335e-16	4.19133e-15
Solyc05g013330.4	SL4.0ch05	6498075	6498779	Stress associated RNA-binding protein	0	0	0	6.6944	7.98277	9.34658	Solyc05g013330.4	-7.60789	3.43808e-09	9.97099e-08	-7.70977	1.45065e-08	1.12078e-07	-8.03983	1.44765e-10	7.63087e-09	-7.62609	2.29128e-09	2.66006e-08	-7.74201	8.2923e-09	1.59221e-07	-8.05023	1.30145e-10	1.44301e-09	7.61303	-7.61303	3.36999e-09	8.55351e-08	7.7237	-7.7237	2.43888e-08	3.68007e-07	-8.04247	2.09194e-10	2.74181e-09
Solyc02g082920.4	SL4.0ch02	44549857	44551014	acidic extracellular 26 kD chitinase;Dbxref=InterPro:IPR000726,Pfam:PF00182;Ontology_term=GO:0004568,GO:0006032,GO:0016998	137.104	104.855	198.927	24.9098	9.88414	47.0791	Solyc02g082920.4	2.43861	2.41881e-06	3.62966e-05	3.81576	2.86517e-113	1.68902e-110	1.53218	2.19439e-13	1.80054e-11	2.05791	0.000208197	0.000990378	3.42403	4.20331e-58	2.57431e-55	1.16136	1.47623e-06	9.76736e-06	-2.97629	2.97629	0.000191302	0.0014973	-4.34929	4.34929	2.74849e-11	6.6503e-10	2.07866	0.00193823	0.00688285

## Sheet: cold 2 h
10 common elements in "99 2h", "65 2h" and "47 2h":	CHROM	strat	end	desc	135-2h	150-2h	71-2h	47-2h	65-2h	99-2h	logFC(135-2h/47-2h)	pval	padj	logFC(135-2h/65-2h)	pval	padj	logFC(135-2h/99-2h)	pval	padj	logFC(150-2h/47-2h)	pval	padj	logFC(150-2h/65-2h)	pval	padj	logFC(150-2h/99-2h)	pval	padj	logFC(47-2h/71-2h)	logFC(71-2h/47-2h)	pval	padj	logFC(65-2h/71-2h)	logFC(71-2h/65-2h)	pval	padj	logFC(71-2h/99-2h)	pval	padj
Solyc09g020190.3	SL4.0ch09	19314638	19318470	Non-specific phospholipase C1 (AHRD V3.3 *** A0A2G2YK91_CAPAN);Dbxref=InterPro:IPR007312,Pfam:PF04185;Ontology_term=GO:0016788	0.0592304	0	0.0310366	14.7033	34.5069	32.2223	-8.06578	1.70032e-33	4.2041e-31	-9.31757	4.09549e-42	2.73011e-39	-9.14336	1.78536e-43	5.14369e-42	-11.2599	3.90259e-21	1.38296e-19	-12.4888	2.98048e-25	1.23278e-22	-12.3493	3.07111e-25	1.1907e-23	11.2406	-11.2406	1.16547e-14	2.19044e-12	12.4928	-12.4928	2.60681e-17	1.11441e-14	-12.3442	2.11015e-17	3.06033e-16
Solyc05g013150.4	SL4.0ch05	6313999	6317400	Lysine-methyltransferase (AHRD V3.3 *** A0A2G2YDB5_CAPAN)	1.5097	0.374235	0.632025	3.87824	6.70694	5.56522	-1.38288	2.05573e-07	3.01994e-06	-2.186	3.07309e-08	7.14937e-07	-1.83802	4.12009e-11	2.38416e-10	-3.4094	1.19842e-17	3.06238e-16	-4.19044	8.40282e-16	1.43112e-13	-3.87617	6.45261e-20	1.73138e-18	2.85606	-2.85606	8.46243e-13	1.13429e-10	3.66166	-3.66166	3.71231e-10	4.34798e-08	-3.33749	5.46954e-14	6.03444e-13
Solyc05g005460.3	SL4.0ch05	384477	393408	Nucleoredoxin (AHRD V3.3 *** A0A2U1QM98_ARTAN)	83.7316	74.198	109.072	33.216	18.2812	14.1163	1.33401	2.66429e-07	3.79948e-06	2.17182	6.93511e-07	1.16022e-05	2.62211	4.39539e-99	5.9615e-97	1.14936	0.000300419	0.00113366	2.01208	8.42428e-05	0.00128383	2.42617	8.04359e-20	2.12587e-18	-1.92269	1.92269	1.32429e-08	7.95079e-07	-2.76553	2.76553	1.89647e-07	1.08099e-05	3.18565	8.37601e-66	9.95776e-64
Solyc05g013450.4	SL4.0ch05	6648252	6654282	Protein detoxification (AHRD V3.3 *** A0A1Q3CW99_CEPFO)	6.99669	6.60135	8.89478	2.09855	1.1555	0.462446	1.72417	9.31226e-10	2.24248e-08	2.58744	2.57049e-10	8.73183e-09	3.98843	5.79117e-19	5.90231e-18	1.63359	1.09961e-10	1.29716e-09	2.51973	9.26543e-14	1.25749e-11	3.88672	9.31704e-20	2.44409e-18	-1.8481	1.8481	1.07145e-10	9.50071e-09	-2.71027	2.71027	6.53896e-09	5.59081e-07	4.08691	6.22673e-17	8.6227e-16
Solyc09g059030.4	SL4.0ch09	49092687	49096229	Quinone-oxidoreductase chloroplastic-like (AHRD V3.3 *** A0A2K3P901_TRIPR)	73.3462	86.6103	75.3919	33.0151	0.592669	0	1.13956	1.08487e-10	3.04233e-09	6.94541	3.08084e-81	8.89953e-78	12.8459	7.58539e-19	7.65135e-18	1.37068	1.95508e-15	4.00136e-14	7.1991	2.45604e-93	1.42221e-89	13.0646	1.8108e-19	4.65989e-18	-1.21008	1.21008	1.28451e-08	7.7659e-07	-7.01584	7.01584	8.26172e-64	7.06377e-60	12.8906	6.95842e-19	1.1136e-17
Solyc03g044790.3	SL4.0ch03	9818285	9820531	Methylesterase AY455313;Dbxref=InterPro:IPR000073,Pfam:PF12697	13.4469	12.9036	10.4478	4.78674	4.61067	0.781092	1.45324	1.1769e-06	1.4453e-05	1.5233	2.91451e-05	0.000299329	4.17439	4.22145e-20	4.60598e-19	1.39041	7.89959e-05	0.000342541	1.48213	0.000806269	0.00829278	4.09878	6.32506e-15	1.13955e-13	-1.41372	1.41372	0.000215532	0.00359379	-1.48184	1.48184	0.00306188	0.0341318	4.10807	7.40778e-14	8.05089e-13
Solyc09g018670.3	SL4.0ch09	16684998	16688998	TLC domain-containing protein Dbxref=InterPro:IPR006634,Pfam:PF03798;Ontology_term=GO:0016021	15.7454	14.4096	15.2414	6.81186	0.110803	0	1.19101	4.15924e-10	1.06282e-08	7.11641	1.87262e-21	3.00521e-19	10.6249	2.62658e-13	1.80202e-12	1.05714	1.18386e-05	6.15533e-05	7.0042	7.57456e-19	1.75447e-16	10.4793	9.29284e-13	1.34517e-11	-1.01059	1.01059	3.40688e-05	0.000754268	-6.93502	6.93502	1.29997e-16	4.72969e-14	10.4188	1.48093e-12	1.44666e-11
Solyc05g013310.1	SL4.0ch05	6481832	6482287	Receptor kinase 1 (AHRD V3.3 *-* Q40234_SOLPI)	1.26187	0	0.359412	14.961	20.4488	20.8751	-3.72555	1.94979e-12	7.04292e-11	-4.10119	3.87474e-14	2.62332e-12	-3.97943	1.15849e-13	8.18701e-13	-8.40616	2.21148e-11	2.86488e-10	-8.75792	7.19722e-12	7.35471e-10	-8.67088	9.54002e-12	1.24757e-10	5.94257	-5.94257	8.33497e-08	4.08272e-06	6.31888	-6.31888	8.68401e-08	5.47958e-06	-6.22313	3.99503e-08	2.38691e-07
Solyc05g013330.4	SL4.0ch05	6498075	6498779	Stress associated RNA-binding protein	0	0	0	4.10813	11.0353	11.1168	-6.75261	7.89341e-07	1.01293e-05	-8.14925	1.24058e-09	3.72002e-08	-8.04013	4.39732e-10	2.33184e-09	-6.76546	1.44256e-06	8.84591e-06	-8.14164	2.21805e-09	1.35676e-07	-8.06662	1.05026e-09	1.10699e-08	6.74735	-6.74735	3.50178e-05	0.000768421	8.14632	-8.14632	6.83641e-07	3.46548e-05	-8.06152	2.72052e-07	1.46967e-06
Solyc05g018050.1	SL4.0ch05	19952314	19952595	Ubiquitin ligase (AHRD V3.3 *-* A0A2U1KYA3_ARTAN)	30.3171	18.9492	27.1759	6.19358	3.68114	4.4725	2.13632	3.97148e-05	0.000341427	2.99326	3.13727e-06	4.37451e-05	2.90773	2.79163e-06	9.74694e-06	1.50277	0.0185186	0.0424232	2.38158	0.00170461	0.0151162	2.26128	0.002532	0.00871155	-2.06517	2.06517	0.002486	0.0260992	-2.92129	2.92129	0.00151925	0.019984	2.81171	0.000591176	0.00182276

## Sheet: cold 24 h
486 common elements in "99", "65" and "47":	CHROM	strat	end	desc	135-1d	150-1d	71-1d	Ave S	47-1d	65-1d	99-1d	Ave T	Ratio T/S	logFC(135-1d/47-1d)	pval	padj	logFC(135-1d/65-1d)	pval	padj	logFC(135-1d/99-1d)	pval	padj	logFC(150-1d/47-1d)	pval	padj	logFC(150-1d/65-1d)	pval	padj	logFC(150-1d/99-1d)	pval	padj	logFC(47-1d/71-1d)	logFC(71-1d/47-1d)	pval	padj	logFC(65-1d/71-1d)	logFC(71-1d/65-1d/	pval	padj	logFC(71-1d/99-1d)	pval	padj
Solyc05g055080.2	SL4.0ch05	64254428	64254726	Unknown protein	215.833	461.656	51.6701	243.053	0.969685	0.31748	0.179489	0.488885	0.00201143	7.57425	1.63526e-28	8.65475e-27	9.31168	1.69704e-10	1.63218e-09	9.7974	2.29022e-16	1.55639e-15	8.85596	4.24296e-35	5.04999e-33	10.5974	8.0101e-13	2.90635e-11	11.0838	5.25311e-20	6.93777e-19	-5.46703	5.46703	4.19884e-06	4.36551e-05	-7.20998	7.20998	5.91181e-05	0.00057587	7.69726	4.30195e-07	2.26419e-06
Solyc01g007040.4	SL4.0ch01	1590652	1591332	RING-type E3 ubiquitin transferase (AHRD V3.3 *-* A0A2G3AY39_CAPCH)	39.1544	319.471	6.04985	121.558	0.541004	0.446122	0.176689	0.387938	0.00319137	6.06704	6.16861e-38	5.62656e-36	6.37548	4.19929e-26	1.82776e-24	7.7729	4.12367e-25	4.53784e-24	9.1387	5.26051e-67	2.53922e-64	9.45277	4.07912e-42	1.63838e-39	10.8487	8.02061e-44	3.17313e-42	-3.36315	3.36315	0.000176609	0.00118082	-3.67798	3.67798	0.00290119	0.0151362	5.07741	1.25187e-06	6.06241e-06
Solyc02g093650.4	SL4.0ch02	52485251	52485909	Early nodulin-like protein 1-like (AHRD V3.3 *** A0A2K3MHR5_TRIPR)	18.9286	36.8229	7.96282	21.2381	0.0690153	0.138052	0	0.0690226	0.00324994	8.27531	1.22845e-11	1.51115e-10	6.79471	1.97055e-10	1.8762e-09	9.24252	2.82826e-14	1.66848e-13	9.31213	5.58958e-14	1.33973e-12	7.83274	1.04473e-12	3.71268e-11	10.2858	8.16453e-17	8.72468e-16	-7.00941	7.00941	9.42271e-08	1.43633e-06	-5.52891	5.52891	4.29145e-06	5.9968e-05	7.9831	1.43565e-09	1.05684e-08
Solyc01g007030.3	SL4.0ch01	1589802	1590640	RING-type E3 ubiquitin transferase (AHRD V3.3 *** Q3HLY8_CAPAN)	28.366	221.026	4.2924	84.5615	0.29861	0.341434	0.265782	0.301942	0.00357068	6.55342	4.35159e-33	3.10921e-31	6.33147	2.80958e-25	1.1579e-23	6.72917	5.87987e-34	9.25093e-33	9.54195	1.91903e-49	4.56808e-47	9.32724	1.38358e-13	5.45567e-12	9.72104	8.48222e-54	4.71903e-52	-3.82611	3.82611	6.30687e-05	0.000483637	-3.61149	3.61149	0.00243519	0.0131095	4.01158	2.35325e-06	1.09121e-05
Solyc10g050970.1	SL4.0ch10	50271189	50271860	Ethylene Response Factor D.4	10.9296	146.56	2.95413	53.4813	0.223865	0.227026	0.180044	0.210312	0.00393243	5.57146	2.06876e-13	3.21624e-12	5.30874	1.00137e-10	9.85888e-10	5.89832	1.51428e-13	8.49951e-13	9.36191	6.81355e-36	8.64226e-34	9.1053	2.28202e-27	3.17845e-25	9.69293	3.36036e-34	8.77191e-33	-3.67136	3.67136	0.000250831	0.00159775	-3.40848	3.40848	0.0025655	0.0136602	4.00424	2.6793e-05	0.000103835
Solyc11g018774.1	SL4.0ch11	9565837	9567143	Peroxidase (AHRD V3.3 *** M1CN26_SOLTU);Dbxref=InterPro:IPR002016,Pfam:PF00141;Ontology_term=GO:0004601,GO:0006979,GO:0020037,GO:0055114	156.489	203.733	91.6918	150.638	0.511718	0.801978	0.505673	0.606456	0.00402592	8.26019	5.20039e-78	2.87665e-75	7.60553	2.26342e-69	9.19489e-67	8.26597	7.52279e-103	6.81471e-101	8.67869	1.92144e-40	2.98115e-38	8.0231	8.04517e-33	1.73685e-30	8.69193	2.69747e-56	1.66747e-54	-7.48362	7.48362	7.53317e-10	1.75292e-08	-6.83577	6.83577	1.07106e-12	6.1998e-11	7.49767	1.70285e-21	3.60656e-20
Solyc01g079670.2	SL4.0ch01	71367601	71368284	Cotton fiber protein (AHRD V3.3 *** Q570M0_ARATH)	169.783	505.736	109.498	261.672	1.40842	2.01559	0.26002	1.22801	0.00469293	6.8504	3.35273e-59	8.84501e-57	6.31178	7.2434e-77	4.11956e-74	9.31696	1.98631e-51	5.58518e-50	8.45914	6.4885e-56	2.05001e-53	7.92586	9.74087e-65	1.40196e-61	10.9278	7.0887e-59	4.85385e-57	-6.20277	6.20277	4.78847e-25	1.13746e-22	-5.67027	5.67027	1.88803e-27	5.97038e-25	8.67967	6.09007e-34	2.43866e-32
Solyc11g071750.2	SL4.0ch11	53206524	53206874	Calcium-binding protein CML38 (AHRD V3.3 *** A0A2G3BAP9_CAPCH)	65.2936	96.9248	11.0739	57.7641	0.171162	0.619875	0.145098	0.312045	0.00540206	8.66195	1.33258e-12	1.86539e-11	6.18159	7.54905e-15	1.18931e-13	8.66699	9.00051e-13	4.75285e-12	9.35823	3.13981e-14	7.72811e-13	6.88313	1.3449e-16	7.64071e-15	9.36755	2.21806e-14	1.95292e-13	-6.05839	6.05839	1.22293e-05	0.000111909	-3.5805	3.5805	0.0018637	0.0105525	6.0709	1.11445e-05	4.63143e-05
Solyc06g076080.3	SL4.0ch06	44921830	44922048	Unknown protein	479.212	1072.08	484.587	678.627	3.44434	6.37124	1.31886	3.71148	0.0054691	6.87636	1.08153e-26	5.05341e-25	5.41769	6.48441e-28	3.17012e-26	7.88225	5.82267e-20	4.86348e-19	8.38273	6.0557e-37	8.21752e-35	6.92582	7.27081e-40	2.51148e-37	9.39446	6.09911e-27	1.16255e-25	-6.73002	6.73002	6.7951e-15	3.78556e-13	-5.27881	5.27881	2.57245e-12	1.35997e-10	7.74641	3.74924e-14	4.48964e-13
Solyc06g035700.1	SL4.0ch06	22499259	22499795	Ethylene-responsive transcription factor (AHRD V3.3 *** A0A2G2WIL9_CAPBA)	19.7542	200.135	6.55893	75.4826	0.0762857	0	1.20635	0.427544	0.00566413	8.13873	1.66466e-10	1.76753e-09	9.10167	2.55912e-09	2.09519e-08	4.07776	1.33656e-13	7.53083e-13	11.5217	3.46367e-18	1.25654e-16	12.4918	6.52974e-15	3.08381e-13	7.46303	6.62275e-29	1.38875e-27	-6.51535	6.51535	6.53562e-06	6.45373e-05	-7.47447	7.47447	1.53709e-05	0.000181016	2.46076	0.00333209	0.0083547
Solyc11g071760.3	SL4.0ch11	53208738	53209334	regulator of gene silencing AY642285	46.2923	157.03	12.4116	71.9115	0	1.21034	0.158877	0.456405	0.00634676	10.5816	1.87249e-18	4.65354e-17	5.05278	6.96541e-29	3.64552e-27	8.14392	4.094e-21	3.63741e-20	12.3836	8.74503e-23	4.50927e-21	6.86042	3.97628e-27	5.28264e-25	9.94914	1.01934e-26	1.92442e-25	-8.67457	8.67457	4.50622e-10	1.08396e-08	-3.14895	3.14895	0.000292572	0.00226883	6.24504	9.06915e-09	6.00929e-08
Solyc03g114560.2	SL4.0ch03	58934274	58935622	Strictosidine synthase family protein (AHRD V3.3 *** D7LVM7_ARALL)	4.53905	4.185	1.49509	3.40638	0.0532903	0	0.0222203	0.0251702	0.00738914	6.67567	2.68821e-09	2.42236e-08	8.53419	1.80438e-08	1.30506e-07	7.57832	1.35315e-09	5.47931e-09	6.57375	3.41732e-09	4.40852e-08	8.43579	2.25048e-08	4.05297e-07	7.47997	2.23889e-09	1.23978e-08	-5.05657	5.05657	9.1795e-05	0.000671214	-6.91839	6.91839	3.82738e-05	0.000398757	5.96767	2.01249e-05	8.0094e-05
Solyc02g083050.1	SL4.0ch02	44614258	44615073	Heat shock protein 90-1 (AHRD V3.3 *-* A0A2G2XG09_CAPBA);Dbxref=InterPro:IPR004320,Pfam:PF03087	61.7924	175.602	23.6168	87.0037	0.820847	0.576036	0.918479	0.771787	0.00887074	6.20647	2.14188e-09	1.95159e-08	6.74969	1.49482e-43	1.88923e-41	6.04321	4.79044e-74	2.46883e-72	7.74222	1.11698e-12	2.27281e-11	8.2891	7.44465e-48	3.78166e-45	7.58161	9.19262e-78	1.07669e-75	-4.80918	4.80918	5.99433e-10	1.42193e-08	-5.35157	5.35157	7.67506e-16	7.66429e-14	4.65449	3.17872e-20	6.16763e-19
Solyc03g005040.1	SL4.0ch03	54660	55085	Calcium-binding EF-hand family protein (AHRD V3.3 *** A0A2U1QB61_ARTAN)	48.9847	120.898	50.1591	73.3473	1.13833	0.379211	0.468953	0.662165	0.0090278	5.25978	1.3117e-21	4.27623e-20	6.7921	7.04096e-15	1.11648e-13	6.64511	6.21752e-22	5.79972e-21	6.69501	1.055e-26	7.54432e-25	8.22769	2.49127e-19	1.86263e-17	8.0866	1.33605e-28	2.75615e-27	-5.26023	5.26023	7.28751e-07	9.01216e-06	-6.80438	6.80438	4.96288e-08	1.1107e-06	6.65836	4.3885e-10	3.4641e-09
Solyc02g091180.1	SL4.0ch02	50605616	50606116	DUF4228 domain-containing protein (AHRD V3.3 *** A0A1Q3D1C5_CEPFO);Dbxref=InterPro:IPR025322,Pfam:PF14009	123.512	244.787	35.0421	134.447	2.65636	0.70911	0.862415	1.4093	0.0104822	5.40038	6.46018e-39	6.12039e-37	7.13763	1.35969e-37	1.17761e-35	7.14258	1.02341e-54	3.18324e-53	6.443	4.90155e-28	3.76877e-26	8.18738	2.71422e-30	4.7834e-28	8.18897	2.02045e-42	7.4782e-41	-3.56271	3.56271	2.89181e-10	7.16791e-09	-5.30093	5.30093	8.06562e-17	8.94341e-15	5.31143	3.07957e-22	6.77544e-21
Solyc10g008080.3	SL4.0ch10	2104817	2105257	RING/U-box superfamily protein (AHRD V3.3 *-* A0A2U1LDD8_ARTAN)	11.0503	7.91675	9.42312	9.4634	0	0.299084	0	0.0996947	0.0105348	7.76875	1.62428e-09	1.50558e-08	4.74195	1.26138e-06	6.76358e-06	7.77448	1.04519e-09	4.27964e-09	7.40868	3.75954e-08	4.11395e-07	4.38315	3.88892e-05	0.000336333	7.42009	3.15532e-08	1.53304e-07	-7.50023	7.50023	2.80253e-08	4.79797e-07	-4.47442	4.47442	5.1421e-05	0.000507845	7.51264	2.40955e-08	1.50685e-07
Solyc02g091990.3	SL4.0ch02	51243191	51244992	1-aminocyclopropane-1-carboxylate synthase 3;Dbxref=InterPro:IPR004839,Pfam:PF00155;Ontology_term=GO:0009058,GO:0030170	28.1409	210.328	22.6898	87.0529	0.980622	1.5833	0.200458	0.921461	0.0105851	4.80361	2.8377e-32	1.96213e-30	4.10511	7.5252e-17	1.44264e-15	7.15629	2.70013e-55	8.56536e-54	7.71429	3.62251e-52	9.83569e-50	7.02312	9.06216e-29	1.42284e-26	10.0698	1.88721e-77	2.19595e-75	-4.49505	4.49505	1.39643e-09	3.06982e-08	-3.79877	3.79877	1.62349e-05	0.000188847	6.85568	7.85802e-19	1.37998e-17
Solyc09g010980.1	SL4.0ch09	4368401	4368628	cyclin-dependent kinase inhibitor (AHRD V3.3 -** AT5G02220.1)	582.962	765.134	550.648	632.915	4.23541	14.431	2.85597	7.17411	0.011335	6.53654	5.28196e-40	5.29679e-38	4.5531	6.43036e-36	5.32596e-34	7.19398	6.62904e-35	1.08371e-33	7.18462	3.31444e-46	6.69711e-44	5.20568	6.03729e-39	1.93093e-36	7.84693	2.24324e-39	7.46474e-38	-6.29448	6.29448	3.99082e-20	4.5202e-18	-4.31551	4.31551	2.65288e-11	1.11853e-09	6.95952	4.87055e-18	8.0168e-17
Solyc10g081970.2	SL4.0ch10	61996871	61997287	Late embryogenesis abundant (LEA) hydroxyproline-rich glycoprotein family (AHRD V3.3 *** A0A2U1KP17_ARTAN)	236.756	1496.81	191.214	641.592	5.7435	16.1409	0	7.29478	0.0113698	5.21158	3.72426e-47	5.3609e-45	3.59356	3.09361e-38	2.82263e-36	12.0296	5.3736e-24	5.5846e-23	8.04512	2.84723e-47	5.96099e-45	6.42533	2.73661e-31	5.13739e-29	14.8711	7.95415e-32	1.8881e-30	-4.86834	4.86834	8.71631e-24	1.65639e-21	-3.25478	3.25478	5.27514e-14	3.88268e-12	11.6959	1.68562e-21	3.57437e-20
Solyc11g042560.1	SL4.0ch11	34808861	34809382	Ethylene-responsive transcription factor (AHRD V3.3 *** A0A1U8GKH8_CAPAN)	26.6981	37.3668	12.2456	25.4368	0.438512	0.437332	0	0.291948	0.0114774	6.02725	7.02059e-19	1.82408e-17	5.70594	7.51331e-15	1.18477e-13	9.47447	7.53351e-15	4.63239e-14	6.57175	2.3688e-19	9.61744e-18	6.25649	1.27127e-14	5.71775e-13	10.0232	1.36573e-15	1.32647e-14	-4.88612	4.88612	4.52151e-09	9.0025e-08	-4.56756	4.56756	1.41185e-06	2.23023e-05	8.34138	5.56287e-10	4.32124e-09
Solyc01g079200.4	SL4.0ch01	70863795	70866932	gibberellin 2-oxidase 3	23.1528	117.908	35.4709	58.8438	0.256133	1.62886	0.16402	0.683004	0.0116071	6.47599	4.09125e-07	2.60032e-06	3.75252	4.54635e-23	1.56391e-21	7.2624	3.77997e-33	5.83224e-32	8.84672	8.27319e-13	1.7074e-11	6.12421	1.13315e-70	1.77915e-67	9.6359	1.0321e-60	7.65604e-59	-7.08234	7.08234	2.54342e-06	2.78847e-05	-4.37038	4.37038	5.46551e-09	1.54008e-07	7.88436	1.50628e-09	1.10559e-08
Solyc03g026230.1	SL4.0ch03	3652866	3654449	Protein DETOXIFICATION (AHRD V3.3 *** A0A1Q3B1C8_CEPFO)	57.4605	138.075	16.5317	70.6891	0.45217	1.29169	0.745783	0.829881	0.0117399	6.96832	3.87404e-82	2.37257e-79	5.43364	7.1951e-89	5.58013e-86	6.26618	2.50609e-130	3.41411e-128	8.23974	2.5411e-51	6.59056e-49	6.71144	1.30872e-41	5.02288e-39	7.54018	4.27684e-67	3.9451e-65	-5.1738	5.1738	9.41546e-19	9.04678e-17	-3.64006	3.64006	7.48219e-13	4.5307e-11	4.48151	6.30396e-22	1.36643e-20
Solyc11g069960.2	SL4.0ch11	52621282	52624569	RLK-1	5.05404	10.0534	1.24886	5.4521	0.0746113	0.0554405	0.0624546	0.0641688	0.0117696	6.12526	4.38405e-24	1.72031e-22	6.34772	1.05042e-16	1.98915e-15	6.35262	1.12398e-23	1.15244e-22	7.1257	3.40091e-26	2.38297e-24	7.35008	2.82537e-18	1.89871e-16	7.35941	1.09032e-26	2.05625e-25	-4.10972	4.10972	0.000157551	0.00107226	-4.3265	4.3265	0.00113079	0.00701391	4.33911	2.3595e-05	9.25428e-05
Solyc01g079660.2	SL4.0ch01	71361598	71362534	Cotton fiber protein (AHRD V3.3 *** Q570M0_ARATH)	309.577	1002.95	289.013	533.847	6.8474	12.1013	1.75759	6.90209	0.012929	5.44546	5.9207e-50	9.66934e-48	4.58756	3.32114e-25	1.36543e-23	7.45858	6.54274e-194	2.49961e-191	7.15767	2.37729e-39	3.47144e-37	6.3087	4.08839e-21	3.58429e-19	9.17361	2.96858e-73	3.07266e-71	-5.33992	5.33992	1.69824e-32	7.85001e-30	-4.48714	4.48714	1.8943e-15	1.81725e-13	7.36042	1.1958e-81	2.9607e-79
Solyc12g087790.1	SL4.0ch12	62862748	62862973	Unknown protein	516.579	907.315	710.954	711.616	10.2606	10.4309	7.49831	9.39661	0.0132046	5.14693	2.83807e-07	1.85117e-06	4.14616	1.06066e-05	4.74613e-05	5.73829	5.34676e-07	1.63217e-06	6.13295	2.99473e-10	4.43266e-09	5.13918	3.16694e-08	5.58695e-07	6.7275	2.55616e-09	1.40455e-08	-5.24755	5.24755	5.80529e-07	7.31672e-06	-4.25066	4.25066	7.98903e-05	0.000745061	5.84488	1.00958e-06	4.97545e-06
Solyc01g005160.4	SL4.0ch01	151978	153686	Avr9/Cf-9 rapidly elicited protein 1	22.1853	113.773	11.0667	49.0082	0.304158	1.47771	0.210668	0.664179	0.0135524	6.16732	1.68468e-10	1.78562e-09	3.87232	8.16708e-18	1.73749e-16	6.72687	6.73093e-61	2.48507e-59	8.53865	3.29878e-71	1.84913e-68	6.2479	2.8676e-33	6.51663e-31	9.10207	1.38362e-101	2.73696e-99	-5.16778	5.16778	7.42124e-17	5.42417e-15	-2.87619	2.87619	9.30159e-07	1.54658e-05	5.73488	6.49307e-37	2.9494e-35
Solyc02g077060.2	SL4.0ch02	40112371	40112850	NB-ARC domains-containing protein (AHRD V3.3 *-* A0A2U1QPI4_ARTAN);Dbxref=InterPro:IPR008808,Pfam:PF05659	130.013	259.757	93.2993	161.023	2.35883	2.76765	1.49295	2.20648	0.0137029	5.68771	6.83054e-32	4.62965e-30	5.29785	1.72654e-52	3.23717e-50	6.30456	1.96211e-12	1.01061e-11	6.81209	3.5379e-26	2.469e-24	6.42026	1.60904e-32	3.30831e-30	7.43601	1.62878e-13	1.3332e-12	-5.18587	5.18587	5.84772e-10	1.39101e-08	-4.80563	4.80563	1.02081e-09	3.32027e-08	5.81227	4.07866e-11	3.64693e-10
Solyc11g005860.2	SL4.0ch11	730492	733391	Aminotransferase (AHRD V3.3 *** A0A200PUW3_9MAGN)	16.51	66.686	2.08454	28.4268	0.46387	0.26274	0.462595	0.396401	0.0139446	5.17364	1.52339e-49	2.37483e-47	5.9705	9.59471e-05	0.000347791	5.14283	2.73074e-51	7.66613e-50	7.19454	4.18139e-126	3.633e-122	7.99038	9.02184e-08	1.45215e-06	7.16971	2.47847e-116	7.23348e-114	-2.19078	2.19078	3.95705e-06	4.14945e-05	-2.98356	2.98356	0.00713942	0.0312998	2.16607	8.47664e-05	0.000299459
Solyc02g072220.1	SL4.0ch02	39542896	39543555	DUF1685 family protein (AHRD V3.3 *-* AT2G42760.1)	26.3259	75.6349	8.03585	36.6655	0.208377	1.17659	0.272864	0.552609	0.0150716	7.12848	1.57073e-20	4.65196e-19	4.2956	2.61275e-21	7.51749e-20	6.54864	7.80913e-25	8.4506e-24	8.7014	5.26932e-30	4.53292e-28	5.87321	6.63181e-35	1.56901e-32	8.12626	1.56284e-37	4.77244e-36	-5.40222	5.40222	8.37344e-10	1.93267e-08	-2.56813	2.56813	0.00039926	0.00294725	4.82875	1.29609e-09	9.60539e-09
Solyc08g077760.3	SL4.0ch08	59766731	59767843	Unknown protein	161.747	227.9	340.062	243.236	4.79064	5.867	0.912454	3.8567	0.0158558	4.97534	5.07027e-89	3.78022e-86	4.64564	3.35039e-71	1.54498e-68	7.37401	2.73371e-31	3.96062e-30	5.51854	2.52121e-105	4.86789e-102	5.19289	1.78741e-78	7.71761e-75	7.92121	2.33864e-79	2.8517e-77	-6.03138	6.03138	2.41817e-82	2.0679e-78	-5.70322	5.70322	8.56168e-58	2.43665e-54	8.43635	3.57493e-64	5.32574e-62
Solyc02g094000.1	SL4.0ch02	52758115	52758540	EF_hand_5 domain-containing protein/EF_hand_6 domain-containing protein (AHRD V3.3 *** A0A1Q3B940_CEPFO)	1686.58	2748.32	1359.77	1931.56	33.8927	47.1365	12.4378	31.1557	0.0161298	5.48164	1.92989e-62	6.24412e-60	4.89014	3.55296e-82	2.16502e-79	6.99419	2.81075e-59	9.95891e-58	6.29025	6.47674e-66	2.81366e-63	5.70251	5.55141e-75	1.36969e-71	7.8072	2.75554e-113	7.78682e-111	-5.13055	5.13055	9.81043e-36	6.71151e-33	-4.54303	4.54303	8.74769e-33	4.03718e-30	6.64958	1.35714e-60	1.71635e-58
Solyc08g081535.1	SL4.0ch08	62688978	62691515	1-aminocyclopropane-1-carboxylate synthase (AHRD V3.3 *** B2NIX1_CAPCH);Dbxref=InterPro:IPR004839,Pfam:PF00155;Ontology_term=GO:0009058,GO:0030170	59.6176	76.7018	12.5479	49.6225	0.577345	1.68002	0.18671	0.814692	0.0164178	6.67116	3.24269e-91	2.64789e-88	5.1036	5.28585e-73	2.65256e-70	8.3286	9.40892e-88	6.40901e-86	7.03489	1.76455e-24	1.05733e-22	5.47579	2.18055e-13	8.444e-12	8.69491	1.48915e-34	3.94514e-33	-4.42728	4.42728	2.91928e-06	3.15603e-05	-2.8576	2.8576	0.00669567	0.0297438	6.09336	3.31889e-10	2.66405e-09
Solyc09g075670.1	SL4.0ch09	63530581	63531531	2-hydroxyisoflavanone dehydratase (AHRD V3.3 *** A0A1U8G399_CAPAN);Dbxref=InterPro:IPR013094,Pfam:PF07859;Ontology_term=GO:0016787	7.32854	109.868	16.9904	44.729	0.229163	1.46515	0.561755	0.752023	0.0168128	5.01458	1.03363e-11	1.28347e-10	2.22112	2.52079e-05	0.000104389	3.69917	5.28351e-13	2.83952e-12	8.94762	5.59091e-53	1.61922e-50	6.1569	2.82412e-58	2.70974e-55	7.63673	8.57249e-82	1.12218e-79	-6.21518	6.21518	6.65988e-11	1.8521e-09	-3.43185	3.43185	2.93931e-05	0.000318273	4.91122	2.77432e-11	2.5268e-10
Solyc06g059730.3	SL4.0ch06	35267930	35273349	SlPIN6;Dbxref=InterPro:IPR004776,Pfam:PF03547;Ontology_term=GO:0016021,GO:0055085	3.07537	22.4672	3.00677	9.51644	0	0.370034	0.116829	0.162287	0.0170534	8.56239	6.80361e-12	8.61657e-11	3.03262	5.89213e-09	4.57378e-08	4.71029	4.72384e-14	2.73983e-13	11.4395	4.71523e-18	1.67903e-16	5.91731	5.5092e-16	2.9458e-14	7.58995	1.29325e-24	2.22666e-23	-8.54722	8.54722	1.45993e-11	4.53162e-10	-3.01662	3.01662	1.62791e-07	3.27115e-06	4.70115	6.13074e-13	6.54752e-12
Solyc06g069740.1	SL4.0ch06	41065523	41066080	Calcium-binding EF-hand family protein (AHRD V3.3 *** A0A2U1NCV0_ARTAN)	315.009	291.723	361.226	322.653	2.61833	13.2325	0.898776	5.58319	0.017304	6.84154	9.19004e-106	1.43264e-102	4.40086	4.16151e-86	2.95849e-83	8.43269	1.61146e-98	1.34217e-96	6.79979	3.74949e-88	4.07218e-85	4.36214	1.18959e-72	2.05454e-69	8.39569	3.40546e-94	5.77405e-92	-7.00952	7.00952	2.74332e-39	4.6919e-36	-4.56826	4.56826	1.96605e-19	2.94493e-17	8.60862	6.24428e-50	5.03524e-48
Solyc08g016150.1	SL4.0ch08	6894580	6894858	Avr9/Cf-9 rapidly elicited protein 180 (AHRD V3.3 *** Q9FQZ1_TOBAC)	521.01	558.61	287.673	455.764	8.27068	10.6889	4.75278	7.90411	0.0173425	5.7419	3.10778e-49	4.8011e-47	5.03895	4.7001e-40	4.71724e-38	6.6299	1.29348e-68	5.81371e-67	6.06396	1.66289e-46	3.39953e-44	5.36417	2.30301e-35	6.11929e-33	6.9564	3.41004e-73	3.50919e-71	-4.78329	4.78329	1.61152e-18	1.50611e-16	-4.08525	4.08525	3.99181e-13	2.5246e-11	5.67991	1.21771e-32	4.51608e-31
Solyc07g048060.3	SL4.0ch07	59127623	59128135	Cytochrome b561 and DOMON domain-containing protein (AHRD V3.3 *-* A0A2G3BZZ3_CAPCH);Dbxref=InterPro:IPR005018,Pfam:PF04526	183.601	722.273	110.875	338.916	3.1159	8.41117	6.27007	5.93238	0.017504	5.7989	1.12621e-31	7.42778e-30	4.24549	2.49916e-07	1.51854e-06	4.87012	2.41021e-60	8.76958e-59	7.83428	1.9169e-40	2.98115e-38	6.28803	1.45758e-22	1.41426e-20	6.9076	1.16022e-60	8.53526e-59	-5.04989	5.04989	3.5786e-11	1.03913e-09	-3.50749	3.50749	2.09483e-05	0.000236583	4.13112	1.82323e-11	1.7012e-10
Solyc02g087540.3	SL4.0ch02	47975242	47976801	P-loop containing nucleoside triphosphate hydrolases superfamily protein (AHRD V3.3 *** A0A1I9LN06_ARATH)	57.3216	5.91458	96.4913	53.2425	0.673665	1.83169	0.420178	0.975176	0.0183157	6.38086	7.43933e-43	8.56172e-41	4.92722	1.26323e-85	8.2897e-83	7.10172	6.14529e-108	6.27891e-106	3.10977	7.16452e-05	0.000404739	1.66173	0.0143571	0.0468293	3.83283	1.5276e-08	7.68462e-08	-7.13235	7.13235	1.5574e-18	1.47161e-16	-5.67885	5.67885	1.50592e-13	1.02044e-11	7.86324	2.27813e-27	6.43847e-26
Solyc03g006710.1	SL4.0ch03	1302263	1302610	Calcium-binding protein PBP1 (AHRD V3.3 *** A0A1U8F7L1_CAPAN)	106.784	64.2114	42.6132	71.203	0.349143	2.66354	0.918399	1.31036	0.0184032	8.45529	8.8962e-16	1.74945e-14	4.87045	5.11331e-26	2.20869e-24	6.87607	1.3154e-27	1.6268e-26	7.82004	8.12473e-12	1.49243e-10	4.24277	3.17042e-09	6.62107e-08	6.24394	7.85897e-16	7.80766e-15	-7.045	7.045	1.69811e-09	3.6763e-08	-3.46023	3.46023	6.69521e-06	8.84203e-05	5.47313	2.63098e-11	2.4026e-10
Solyc07g053230.3	SL4.0ch07	61625993	61627217	R2R3MYB transcription factor 83	379.099	761.589	233.163	457.95	4.04855	16.3185	6.14576	8.8376	0.0192982	6.51618	4.78191e-53	9.64708e-51	4.46158	3.18429e-50	5.22407e-48	5.90156	9.32985e-12	4.55705e-11	7.55702	2.95969e-56	9.52416e-54	5.50298	1.90374e-50	1.09598e-47	6.94847	7.13644e-14	6.00994e-13	-5.81069	5.81069	1.33368e-32	6.33607e-30	-3.75858	3.75858	6.03032e-26	1.71623e-23	5.20273	8.8589e-16	1.2176e-14
Solyc02g091250.1	SL4.0ch02	50650329	50650721	Mediator of RNA polymerase II transcription subunit (AHRD V3.3 *** Q9ZU37_ARATH)	1472.55	2446.7	697.226	1538.82	10.5952	74.0215	5.3384	29.985	0.0194857	6.93405	6.11686e-163	5.2446e-159	4.01077	6.45434e-64	2.00225e-61	8.08546	4.21108e-212	2.11444e-209	7.77029	9.13165e-144	1.58681e-139	4.85214	7.35505e-57	6.35145e-54	8.92599	3.64804e-170	3.60811e-167	-5.78967	5.78967	5.50683e-33	2.69095e-30	-2.86533	2.86533	3.81317e-08	8.76362e-07	6.94799	4.06417e-42	2.35014e-40
Solyc03g042560.3	SL4.0ch03	6310075	6312855	Phenylalanine ammonia-lyase (AHRD V3.3 *** A0A2G2YQ27_CAPAN);Dbxref=InterPro:IPR001106,Pfam:PF00221	6.53367	3.66749	6.32673	5.50929	0.202275	0.091968	0.0306729	0.108305	0.0196586	5.04756	0.000887624	0.00282865	6.20614	3.70806e-22	1.15662e-20	7.79545	1.37106e-19	1.1207e-18	4.22742	2.48806e-05	0.000156819	5.38419	7.92778e-14	3.22926e-12	6.97717	6.54517e-15	6.01568e-14	-5.00668	5.00668	0.00163801	0.00818671	-6.16669	6.16669	6.07748e-12	2.99905e-10	7.76585	1.56588e-15	2.11094e-14
Solyc01g109140.3	SL4.0ch01	88537399	88539202	divinyl ether synthase	21.0312	67.9225	12.2192	33.7243	0.566568	1.4991	0	0.688557	0.0204172	5.17395	0.000305144	0.00108567	3.76586	2.02907e-31	1.25891e-29	11.3631	1.40075e-21	1.28146e-20	6.88376	3.16937e-06	2.43475e-05	5.47336	1.01181e-27	1.48093e-25	13.0773	3.71919e-26	6.8331e-25	-4.38777	4.38777	4.20165e-06	4.36579e-05	-2.98524	2.98524	4.9207e-12	2.4641e-10	10.5886	2.01881e-18	3.44216e-17
Solyc02g092450.3	SL4.0ch02	51535398	51540111	Calcium-transporting ATPase (AHRD V3.3 *** A0A2G2XH12_CAPBA)	28.9824	61.7137	24.8111	38.5024	0.343322	1.83576	0.200853	0.79331	0.0206042	6.40046	1.65824e-135	3.55443e-132	3.96763	1.72959e-63	5.08799e-61	7.18721	2.74215e-136	4.01588e-134	7.49115	1.33129e-117	3.85565e-114	5.06183	2.93278e-52	1.809e-49	8.2833	1.06995e-124	3.80966e-122	-6.18919	6.18919	5.27414e-25	1.23567e-22	-3.75251	3.75251	2.10364e-08	5.13167e-07	6.98093	5.17626e-30	1.66655e-28
Solyc02g063350.1	SL4.0ch02	33443206	33443643	Calcium-dependent protein kinase (AHRD V3.3 *-* CDPK_DAUCA)	37.9593	102.266	33.9543	58.0597	0.881301	1.35772	1.42154	1.22019	0.0210161	5.34457	3.40296e-23	1.24688e-21	4.49658	7.9786e-19	1.85971e-17	4.58411	9.33846e-26	1.06154e-24	6.84129	1.3053e-25	8.52717e-24	6.00012	1.25994e-18	8.67553e-17	6.08435	1.67095e-27	3.269e-26	-5.15843	5.15843	6.51775e-12	2.15199e-10	-4.31292	4.31292	7.50242e-08	1.61939e-06	4.40362	4.18974e-11	3.74245e-10
Solyc07g045430.4	SL4.0ch07	58412016	58416774	Nudix hydrolase (AHRD V3.3 *** A0A2U1KQS6_ARTAN)	2.87836	4.15665	28.2884	11.7745	0.0499593	0.449479	0.257352	0.252263	0.0214246	5.92494	6.59084e-07	4.04509e-06	2.64087	0.000710714	0.00210378	3.46799	2.09186e-06	5.96985e-06	6.48816	2.91573e-08	3.24162e-07	3.20299	3.99377e-05	0.000343851	4.03979	9.72838e-08	4.42161e-07	-9.22335	9.22335	4.18776e-12	1.42961e-10	-5.94332	5.94332	1.58458e-08	3.98589e-07	6.77641	1.0361e-06	5.09612e-06
Solyc11g011050.2	SL4.0ch11	4138155	4140097	R2R3MYB transcription factor 43	60.3795	335.082	27.7408	141.068	2.2025	4.98757	1.89312	3.02773	0.021463	4.74218	3.15545e-56	7.51523e-54	3.5303	1.08502e-48	1.68297e-46	4.97247	3.09564e-92	2.24805e-90	7.22972	4.09443e-66	1.82433e-63	6.0244	1.43322e-46	6.87588e-44	7.46377	5.07689e-88	7.72512e-86	-3.61687	3.61687	1.23534e-24	2.57658e-22	-2.40511	2.40511	1.49848e-17	1.84086e-15	3.85394	9.80688e-40	5.17703e-38
Solyc11g068620.2	SL4.0ch11	51328462	51331008	NAC domain (AHRD V3.3 *** A0A200Q6H1_9MAGN)	30.394	103.11	35.9676	56.4904	0.723164	2.86493	0.141262	1.24312	0.0220058	5.3553	7.53776e-08	5.44615e-07	3.33516	3.7392e-16	6.77263e-15	7.7334	8.5174e-31	1.21202e-29	7.14556	6.77133e-33	7.00389e-31	5.12553	4.26055e-59	4.90559e-56	9.52709	2.97594e-50	1.44362e-48	-5.5881	5.5881	3.05536e-05	0.00025603	-3.57975	3.57975	8.81231e-05	0.000812083	7.97805	9.0171e-16	1.23837e-14
Solyc08g007820.1	SL4.0ch08	2333841	2334575	Dehydration-responsive element-binding protein 1E (AHRD V3.3 *** A0A2G2W337_CAPBA)	37.9915	255.311	13.2437	102.182	1.58613	3.65572	1.69039	2.31075	0.0226141	4.52287	1.03471e-34	8.17656e-33	3.27441	3.70131e-22	1.15662e-20	4.45934	1.89163e-39	3.61736e-38	7.30041	1.08467e-51	2.85582e-49	6.05836	1.84994e-32	3.75886e-30	7.23952	2.96141e-54	1.68981e-52	-2.99739	2.99739	7.24426e-11	2.00483e-09	-1.74871	1.74871	0.000113896	0.00101455	2.94212	1.95303e-10	1.62235e-09
Solyc01g044420.4	SL4.0ch01	39273620	39276317	Calmodulin binding protein (AHRD V3.3 *** A0A2K3N563_TRIPR)	22.4303	29.0294	24.1016	25.1871	0.686487	1.01162	0.0125738	0.570226	0.0226396	5.03653	1.36931e-08	1.11708e-07	4.42945	2.17675e-50	3.6058e-48	10.6969	3.3535e-19	2.66792e-18	5.41789	5.43954e-17	1.75042e-15	4.8124	5.85182e-46	2.73154e-43	11.0796	3.42258e-20	4.59173e-19	-5.14351	5.14351	2.66155e-11	7.90285e-10	-4.53652	4.53652	1.22691e-14	1.02199e-12	10.8129	4.45119e-17	6.78643e-16
Solyc06g073830.1	SL4.0ch06	43254470	43255024	Calcium-binding protein CML38 (AHRD V3.3 *** A0A2G3BAP9_CAPCH)	373.002	742.116	139.324	418.147	4.38022	10.7057	13.5133	9.53307	0.0227984	6.28311	2.1265e-148	9.1163e-145	4.93729	1.93763e-07	1.19738e-06	4.76743	5.36559e-108	5.51432e-106	7.32421	1.43597e-83	1.24764e-80	5.98727	8.47957e-17	4.91445e-15	5.81233	4.1472e-59	2.87287e-57	-4.8425	4.8425	3.086e-34	1.75933e-31	-3.5018	3.5018	4.01513e-06	5.65229e-05	3.33246	1.35666e-17	2.15631e-16
Solyc07g040710.3	SL4.0ch07	49214214	49216507	Calmodulin-binding protein (AHRD V3.3 *** A0A2U1QIJ0_ARTAN)	40.4473	68.2902	74.0657	60.9344	1.77145	2.18324	0.235777	1.39682	0.0229234	4.50359	0.000247774	0.000900176	4.17149	2.85073e-05	0.000116362	7.40481	4.71029e-75	2.48585e-73	5.28485	0.000107884	0.000578967	4.94886	6.35037e-05	0.000513952	8.19163	6.39819e-19	7.90472e-18	-5.37409	5.37409	1.56154e-05	0.0001399	-5.05228	5.05228	1.12704e-11	5.30176e-10	8.28715	1.51322e-66	2.55778e-64
Solyc08g083050.1	SL4.0ch08	63783667	63784395	Erythronate-4-phosphate dehydrogenase family protein (AHRD V3.3 -** AT1G19400.3)	258.558	518.835	78.267	285.22	7.29688	7.57045	5.59714	6.82149	0.0239166	5.06407	2.71488e-137	9.31096e-134	4.9718	3.01348e-89	2.44838e-86	5.47011	7.58308e-18	5.63013e-17	6.10886	5.62434e-125	3.25781e-121	6.02182	3.22095e-73	6.181e-70	6.51991	1.06264e-42	3.99963e-41	-3.32989	3.32989	5.05356e-23	9.00323e-21	-3.23967	3.23967	5.03218e-14	3.76884e-12	3.74102	1.2358e-11	1.17682e-10
Solyc04g005040.1	SL4.0ch04	58399	59490	Metalloendoproteinase 1 (AHRD V3.3 *** A0A1J3JDB5_NOCCA)	211.642	361.013	110.256	227.637	3.61209	7.18018	5.74109	5.51112	0.0242101	5.84571	5.3666e-39	5.11258e-37	4.80771	4.09756e-11	4.25001e-10	5.18404	6.31511e-22	5.88763e-21	6.63342	5.88663e-35	6.95864e-33	5.60188	2.50185e-20	2.0576e-18	5.97375	2.59916e-39	8.61693e-38	-4.89965	4.89965	7.62471e-20	8.15033e-18	-3.86812	3.86812	8.7723e-11	3.47554e-09	4.24758	7.86202e-21	1.58676e-19
Solyc09g061890.3	SL4.0ch09	56698618	56702710	Pectate lyase (AHRD V3.3 *** A0A2G2VZE8_CAPBA)	7.95962	21.8714	6.88193	12.2376	0.396499	0.309204	0.214818	0.30684	0.0250735	4.29074	6.85074e-19	1.78265e-17	4.66701	9.17537e-16	1.59319e-14	5.25513	1.32209e-24	1.41673e-23	5.75736	4.52256e-40	6.83378e-38	6.13568	7.66996e-29	1.2153e-26	6.72634	1.17364e-41	4.22963e-40	-4.09141	4.09141	9.75261e-11	2.6476e-09	-4.46189	4.46189	1.35388e-08	3.45057e-07	5.06167	1.11941e-12	1.16301e-11
Solyc06g050950.3	SL4.0ch06	31664489	31665717	LOB domain-containing protein (AHRD V3.3 *** A0A2U1NCC4_ARTAN);Dbxref=InterPro:IPR004883,Pfam:PF03195	6.61138	14.9675	7.76324	9.78071	0	0.637772	0.108867	0.24888	0.025446	7.74477	1.06875e-09	1.0176e-08	3.30186	3.27699e-06	1.63294e-05	5.89255	1.23906e-07	4.05648e-07	8.99856	1.52607e-12	3.05161e-11	4.55785	1.19359e-09	2.6772e-08	7.15264	1.77295e-10	1.10479e-09	-7.96091	7.96091	1.02868e-09	2.34267e-08	-3.51874	3.51874	2.44548e-05	0.000271163	6.11497	1.22063e-07	6.92847e-07
Solyc04g079760.4	SL4.0ch04	62084024	62086021	UPF0114 domain-containing protein (AHRD V3.3 *** A0A1Q3D8A0_CEPFO)	23.967	94.9588	65.8794	61.6017	0.581542	3.60032	0.551549	1.5778	0.025613	5.35686	5.30046e-44	6.2255e-42	2.66457	1.2011e-09	1.03241e-08	5.47715	1.1619e-46	2.80098e-45	7.36212	9.66563e-76	6.99832e-73	4.6748	1.98035e-21	1.77215e-19	7.48746	3.04521e-74	3.22701e-72	-6.81579	6.81579	6.48599e-45	1.58471e-41	-4.12574	4.12574	2.28781e-12	1.22466e-10	6.94334	1.86689e-42	1.0903e-40
Solyc07g056000.2	SL4.0ch07	63818658	63820123	Xyloglucan endotransglucosylase/hydrolase (AHRD V3.3 *** Q43528_SOLLC);Dbxref=InterPro:IPR000757,Pfam:PF00722;Ontology_term=GO:0004553,GO:0005975	1119.65	1560.42	856.372	1178.81	59.5556	13.8753	17.6185	30.3498	0.0257461	4.18991	1.58449e-34	1.23504e-32	6.27872	8.27816e-211	3.53105e-207	5.98197	2.88998e-38	5.33493e-37	4.68229	4.70847e-33	4.95873e-31	6.77721	1.04491e-120	1.80466e-116	6.48005	1.76343e-65	1.524e-63	-3.80458	3.80458	3.3612e-20	3.85816e-18	-5.89356	5.89356	4.73389e-71	2.69453e-67	5.59971	6.65706e-42	3.81187e-40
Solyc08g078090.1	SL4.0ch08	60037081	60038739	Phospholipase A1-Ibeta2, chloroplastic (AHRD V3.3 *** A0A2G3AF51_CAPAN)	73.3799	394.212	32.2992	166.63	3.2693	2.41182	7.62484	4.43532	0.0266177	4.46497	3.97756e-46	5.41327e-44	4.87438	2.4356e-33	1.72432e-31	3.26628	2.62987e-86	1.75731e-84	6.90028	1.99743e-84	1.8268e-81	7.31524	1.65998e-50	9.88605e-48	5.70476	2.33128e-156	1.80452e-153	-3.28338	3.28338	4.47758e-18	3.96788e-16	-3.69619	3.69619	1.24716e-12	7.09884e-11	2.09317	5.50084e-21	1.1231e-19
Solyc03g121425.1	SL4.0ch03	63978240	63979611	Inorganic pyrophosphatase 1 (AHRD V3.3 *** A0A2G3D0M9_CAPCH);Dbxref=InterPro:IPR016965,Pfam:PF06888;Ontology_term=GO:0016791	4.96238	6.55123	2.51969	4.67777	0	0.300097	0.0736663	0.124588	0.026634	8.5136	4.1361e-11	4.77937e-10	4.07025	8.87102e-08	5.77259e-07	6.07652	2.5143e-10	1.08941e-09	8.93113	2.29668e-12	4.46413e-11	4.49404	2.71041e-09	5.76496e-08	6.49842	1.49313e-11	1.02397e-10	-7.53524	7.53524	7.13311e-07	8.84681e-06	-3.09038	3.09038	0.00698515	0.0307577	5.10318	8.5352e-05	0.000301286
Solyc12g007045.1	SL4.0ch12	1497018	1497728	Arabinogalactan peptide 22 (AHRD V3.3 --* A0A2G2YUE4_CAPAN)	111.677	119.296	347.737	192.904	8.58714	6.38859	0.954593	5.31011	0.0275273	3.62258	0.0210356	0.045271	3.70841	0.00735132	0.0168745	6.8044	8.32952e-24	8.57043e-23	3.90453	0.0122685	0.0347498	3.99091	1.19327e-05	0.000118852	7.08832	9.80796e-25	1.70186e-23	-5.18217	5.18217	0.00105663	0.00561578	-5.28106	5.28106	2.59984e-08	6.22648e-07	8.37693	1.01268e-30	3.37797e-29
Solyc00g500353.1	SL4.0ch00	7792148	7794788	Phenylalanine ammonia-lyase (AHRD V3.3 *** A0A2G2VZP0_CAPBA);Dbxref=InterPro:IPR001106,Pfam:PF00221	5.18418	2.70775	5.81705	4.56966	0.277768	0.078077	0.0309023	0.128916	0.0282112	4.19897	0.0061016	0.0155077	6.156	1.10795e-18	2.54769e-17	7.48273	5.8895e-18	4.38568e-17	3.27088	0.00274934	0.00987295	5.22503	2.25038e-09	4.83411e-08	6.55847	1.88219e-11	1.28189e-10	-4.37068	4.37068	0.00765913	0.029279	-6.33017	6.33017	2.40098e-10	8.89354e-09	7.66571	3.0647e-13	3.35248e-12
Solyc06g062920.3	SL4.0ch06	37368719	37370913	auxin-regulated dual specificity cytosolic kinase;Dbxref=InterPro:IPR001245,Pfam:PF07714;Ontology_term=GO:0004672,GO:0006468	72.6028	139.496	86.5942	99.5642	1.62186	1.74759	5.11834	2.82926	0.0284165	5.46978	5.42985e-07	3.37258e-06	5.33612	1.03661e-64	3.27529e-62	3.81399	1.2881e-07	4.20686e-07	6.42527	6.86643e-09	8.40268e-08	6.29228	4.13101e-110	2.37822e-106	4.77149	1.42791e-20	1.96302e-19	-5.7198	5.7198	5.35813e-06	5.40999e-05	-5.59731	5.59731	2.08748e-14	1.65794e-12	4.07477	2.85723e-05	0.000110389
Solyc01g109120.3	SL4.0ch01	88497764	88499722	Transducin/WD40 repeat-like superfamily protein (AHRD V3.3 *** A0A2U1MAA7_ARTAN)	121.308	622.486	88.3577	277.384	7.66235	16.0965	0.938972	8.23261	0.0296795	3.96211	2.3668e-16	4.92547e-15	2.87713	7.03134e-20	1.76425e-18	7.00597	2.00092e-31	2.91819e-30	6.33709	5.03205e-28	3.85207e-26	5.25236	2.55407e-27	3.47333e-25	9.38839	2.18165e-76	2.48974e-74	-3.50775	3.50775	1.62783e-10	4.26353e-09	-2.42607	2.42607	2.76082e-10	1.01167e-08	6.55703	3.25008e-47	2.31308e-45
Solyc04g007620.1	SL4.0ch04	1334441	1334890	Mediator of RNA polymerase II transcription subunit (AHRD V3.3 *** Q9ZU37_ARATH)	221.902	1876.32	155.236	751.154	24.7604	17.283	25.3655	22.4696	0.0299135	2.97326	3.16865e-24	1.25487e-22	3.43822	1.75995e-55	3.84979e-53	3.10703	1.58542e-23	1.61708e-22	6.13024	2.64228e-64	1.09321e-61	6.60152	3.54086e-78	1.22309e-74	6.26878	5.17752e-55	3.04209e-53	-2.43175	2.43175	4.56377e-07	5.89979e-06	-2.89972	2.89972	3.13271e-08	7.36381e-07	2.56987	9.33464e-07	4.62626e-06
Solyc07g006480.4	SL4.0ch07	1237834	1240111	Receptor-like kinase (AHRD V3.3 *** D4QD70_DIACA)	4.94404	9.13255	3.40481	5.82713	0.0269082	0.062627	0.441746	0.177094	0.0303912	7.78854	1.30472e-12	1.82938e-11	6.20476	1.3518e-13	1.86605e-12	3.47237	1.51066e-18	1.16185e-17	8.68095	6.18161e-16	1.81449e-14	7.09909	1.94539e-18	1.3176e-16	4.3695	1.08134e-33	2.78196e-32	-7.24598	7.24598	4.03545e-07	5.27663e-06	-5.67181	5.67181	3.54301e-05	0.000374152	2.94219	0.000706631	0.00206446
Solyc10g081980.2	SL4.0ch10	61999582	62004012	Late embryogenesis abundant (LEA) hydroxyproline-rich glycoprotein family (AHRD V3.3 *** A0A2U1KP17_ARTAN)	333.034	989.389	259.96	527.461	17.0678	27.5406	5.43377	16.6808	0.0316246	4.22389	2.68908e-22	9.29684e-21	3.46582	1.74448e-45	2.28956e-43	5.88903	1.12897e-110	1.22472e-108	5.85588	3.21941e-32	3.12534e-30	5.09855	1.23446e-46	6.09154e-44	7.52603	1.36807e-85	1.99637e-83	-3.85105	3.85105	2.18373e-13	9.5765e-12	-3.09863	3.09863	2.96708e-15	2.76863e-13	5.52499	6.37602e-40	3.38623e-38
Solyc09g005830.1	SL4.0ch09	571706	573622	ACI49;Dbxref=InterPro:IPR004140,Pfam:PF03081;Ontology_term=GO:0000145,GO:0006887	60.278	192.311	64.6213	105.737	0.921387	7.868	1.36087	3.38342	0.0319985	6.02718	2.26962e-13	3.51576e-12	2.90181	5.81603e-05	0.000220911	5.45862	2.84008e-11	1.33382e-10	7.71094	7.3229e-39	1.05165e-36	4.58914	3.47402e-17	2.13522e-15	7.1453	4.11614e-17	4.47646e-16	-6.12939	6.12939	5.25002e-22	7.80792e-20	-3.00851	3.00851	2.23909e-07	4.34484e-06	5.5691	2.61791e-19	4.74925e-18
Solyc10g080370.1	SL4.0ch10	60765652	60765849	Unknown protein	14538.8	17240.2	14930.4	15569.8	553.619	792.702	180.029	508.783	0.0326776	4.25361	5.60733e-36	4.71346e-34	3.2621	4.09e-82	2.40633e-79	6.32491	3.76804e-31	5.41894e-30	4.69382	1.20128e-23	6.6692e-22	3.70823	3.25764e-17	2.01658e-15	6.76713	4.08641e-42	1.50001e-40	-4.03133	4.03133	8.51004e-25	1.81934e-22	-3.04254	3.04254	1.13365e-41	1.20989e-38	6.11032	9.35607e-44	5.77089e-42
Solyc11g018800.3	SL4.0ch11	9678261	9679592	Peroxidase (AHRD V3.3 *** K4D6T3_SOLLC);Dbxref=InterPro:IPR002016,Pfam:PF00141;Ontology_term=GO:0004601,GO:0006979,GO:0020037,GO:0055114	6.22862	33.3176	23.1791	20.9085	0.723525	0.825915	0.519613	0.689684	0.0329859	3.12075	0.000862809	0.00275777	2.83535	9.23877e-07	5.06435e-06	3.63856	1.06219e-14	6.46812e-14	5.60608	0.000905061	0.00378696	5.31268	0.000563821	0.00329312	6.13203	2.56914e-07	1.10881e-06	-5.01131	5.01131	3.12838e-07	4.20634e-06	-4.73595	4.73595	2.08923e-11	9.05476e-10	5.54104	6.40089e-24	1.54562e-22
Solyc06g061190.1	SL4.0ch06	36858342	36859448	Protein HAIKU1 (AHRD V3.3 *** A0A2G3DCE0_CAPCH)	176.419	536.422	130.397	281.08	7.24518	15.4709	5.67092	9.46232	0.0336642	4.56744	2.14288e-75	1.08077e-72	3.44275	1.05904e-30	6.31794e-29	4.9457	5.4743e-110	5.86618e-108	6.18996	8.00765e-79	6.04996e-76	5.07111	4.26388e-35	1.06727e-32	6.57162	2.7495e-90	4.37048e-88	-4.12885	4.12885	1.071e-27	3.27094e-25	-3.00457	3.00457	6.29882e-11	2.54878e-09	4.51422	1.07973e-32	4.0128e-31
Solyc03g093120.5.1	SL4.0ch03	48847241	48850509	Xyloglucan endotransglucosylase/hydrolase (AHRD V3.3 *** Q6RHY0_SOLLC);Dbxref=InterPro:IPR000757,Pfam:PF00722;Ontology_term=GO:0004553,GO:0005975	67.0887	97.0175	71.5225	78.5429	3.36388	3.66761	0.948486	2.65999	0.0338667	4.30819	9.11231e-85	6.00992e-82	4.17699	1.10874e-33	8.0158e-32	6.15718	1.29209e-19	1.05762e-18	4.83933	1.69727e-56	5.56481e-54	4.71554	6.33345e-25	7.44116e-23	6.69244	2.27533e-38	7.16952e-37	-4.40643	4.40643	4.88723e-67	2.78621e-63	-4.27762	4.27762	1.51401e-23	3.35756e-21	6.25925	1.41253e-32	5.21657e-31
Solyc12g099870.3	SL4.0ch12	66368175	66370277	receptor-like protein 12 (AHRD V3.3 *** A0A1U8F785_CAPAN)	0.822514	4.19334	7.48857	4.16814	0.15213	0.260765	0.0117476	0.141547	0.0339593	2.40657	0.0047823	0.0125835	1.62989	0.0197246	0.0400073	6.11475	4.04464e-06	1.11586e-05	4.75519	1.00994e-05	6.91748e-05	3.98685	0.000160711	0.00115508	8.46566	1.29694e-08	6.60263e-08	-5.5965	5.5965	0.000589831	0.003375	-4.81819	4.81819	3.07471e-05	0.00033042	9.31358	1.70956e-06	8.08079e-06
Solyc03g082370.1	SL4.0ch03	46884666	46884935	Avr9/Cf-9 rapidly elicited protein 65 (AHRD V3.3 *** Q9FQZ0_TOBAC)	1330.5	1313.51	2270.07	1638.03	32.3839	34.6439	102.209	56.4124	0.0344393	5.10807	1.21055e-27	6.08754e-26	4.68422	3.88411e-65	1.25039e-62	3.53209	5.96976e-48	1.50089e-46	5.31638	3.27557e-26	2.31381e-24	4.89457	1.2794e-77	3.68276e-74	3.74361	2.14596e-44	8.66317e-43	-5.76693	5.76693	2.02212e-22	3.17287e-20	-5.34953	5.34953	4.72659e-29	1.64717e-26	4.20018	9.59079e-25	2.42934e-23
Solyc02g087350.3	SL4.0ch02	47803285	47804385	Hexosyltransferase (AHRD V3.3 *** A0A2G2XIE5_CAPBA);Dbxref=InterPro:IPR002495,Pfam:PF01501;Ontology_term=GO:0016757	647.447	1186.11	541.465	791.673	15.3904	56.2651	10.6843	27.4466	0.0346691	5.35378	2.04059e-65	7.60697e-63	3.4517	2.61983e-05	0.000108011	5.89709	2.04942e-22	1.97459e-21	6.24849	3.37256e-68	1.72367e-65	4.35237	1.46982e-12	5.12833e-11	6.79611	8.1378e-54	4.5416e-52	-5.09294	5.09294	1.83732e-30	7.30782e-28	-3.19261	3.19261	2.92146e-06	4.26019e-05	5.64307	6.11777e-28	1.78053e-26
Solyc02g036480.1	SL4.0ch02	29522781	29523551	Late embryogenesis abundant (LEA) hydroxyproline-rich glycoprotein family (AHRD V3.3 *** Q9SLI0_ARATH)	494.788	792.829	580.522	622.713	21.205	44.5269	1.12538	22.2858	0.0357882	4.50904	6.61584e-05	0.000275427	3.36117	1.17134e-06	6.31852e-06	8.736	1.3093e-164	3.33474e-162	5.25378	1.85234e-05	0.000120015	4.10381	5.38517e-10	1.27195e-08	9.48624	1.10723e-70	1.0713e-68	-4.72531	4.72531	7.91299e-05	0.000588673	-3.58814	3.58814	3.74009e-08	8.60725e-07	8.96354	3.9074e-67	6.80082e-65
Solyc06g007190.4	SL4.0ch06	1280239	1282303	Protein phosphatase 2C (AHRD V3.3 *** O24078_MEDSA);Dbxref=InterPro:IPR001932,Pfam:PF00481;Ontology_term=GO:0003824	311.027	800.122	179.446	430.198	5.99823	30.4525	9.89165	15.4475	0.0359078	5.67287	2.87556e-50	4.88219e-48	3.30736	9.64774e-06	4.35591e-05	4.96028	3.27929e-15	2.06856e-14	7.04684	3.62504e-58	1.21139e-55	4.68718	9.2356e-16	4.87792e-14	6.3375	3.02081e-39	9.95917e-38	-4.87772	4.87772	2.34391e-19	2.41494e-17	-2.52074	2.52074	0.000253008	0.00200667	4.17355	7.03999e-13	7.45968e-12
Solyc07g053240.3	SL4.0ch07	61636790	61637903	R2R3MYB transcription factor 81	8.33534	24.6101	8.5516	13.8324	0.1455	1.22088	0.124641	0.497008	0.0359308	5.768	5.49432e-09	4.77046e-08	2.70118	0.000107407	0.000385318	6.09802	2.77371e-05	6.90441e-05	7.35896	4.03068e-22	1.94558e-20	4.29375	3.45046e-20	2.79778e-18	7.69127	9.93135e-22	1.46243e-20	-5.79651	5.79651	1.351e-08	2.45289e-07	-2.72884	2.72884	0.000116572	0.00103407	6.13489	1.83534e-09	1.331e-08
Solyc07g044960.1	SL4.0ch07	57899657	57901231	Xyloglucan galactosyltransferase KATAMARI1 (AHRD V3.3 *** A0A2K3L4H3_TRIPR);Dbxref=InterPro:IPR004263,Pfam:PF03016;Ontology_term=GO:0006486,GO:0016757	6.11366	28.4094	9.82012	14.7811	0.341323	1.02343	0.228909	0.531221	0.0359394	4.11103	2.43008e-09	2.20132e-08	2.52683	0.000264753	0.000866696	4.73696	4.76865e-19	3.77107e-18	6.33929	1.31114e-23	7.25596e-22	4.75861	1.65544e-11	4.98973e-10	6.96861	3.3269e-45	1.37741e-43	-4.79153	4.79153	1.95737e-10	5.05349e-09	-3.21411	3.21411	4.20772e-05	0.000432373	5.42576	1.45025e-18	2.49695e-17
Solyc06g053640.1	SL4.0ch06	34266008	34266862	RING/U-box superfamily protein (AHRD V3.3 *** A0A2U1Q188_ARTAN)	19.6859	25.4183	10.3058	18.47	0.306565	1.69485	0.0613553	0.68759	0.0372274	6.06463	2.50784e-25	1.08324e-23	3.44101	1.19519e-19	2.94687e-18	8.24079	3.42174e-15	2.15302e-14	6.46464	2.44396e-25	1.53059e-23	3.84517	1.04786e-19	8.04339e-18	8.64481	2.1948e-16	2.25731e-15	-5.11904	5.11904	1.30151e-07	1.91983e-06	-2.49889	2.49889	0.000770105	0.00511486	7.30713	1.80167e-09	1.30929e-08
Solyc08g059710.4	SL4.0ch08	42882701	42885916	EEIG1/EHBP1 N-terminal domain-containing protein (AHRD V3.3 *** A0A2U1Q5Z2_ARTAN)	11.828	40.3122	18.3823	23.5075	0.939824	0.836453	0.99313	0.923135	0.0392698	3.63746	8.68105e-13	1.24467e-11	3.75768	1.11693e-16	2.11041e-15	3.56507	1.22019e-49	3.25892e-48	5.42019	4.0641e-24	2.35406e-22	5.54183	5.85936e-26	7.33311e-24	5.35236	8.1599e-84	1.12353e-81	-4.27223	4.27223	6.02475e-12	2.0008e-10	-4.39991	4.39991	1.29266e-11	5.98197e-10	4.21069	3.75144e-27	1.05346e-25
Solyc03g098730.1	SL4.0ch03	55516767	55517507	Kunitz-type protease inhibitor (AHRD V3.3 *** J9XUY3_TOBAC);Dbxref=InterPro:IPR002160,Pfam:PF00197;Ontology_term=GO:0004866	691.9	1967	617.927	1092.28	15.4741	105.201	8.38821	43.0211	0.0393867	5.43242	8.90339e-11	9.81834e-10	2.59705	1.02744e-08	7.68865e-08	6.34542	5.97671e-196	2.33411e-193	6.98167	5.88226e-31	5.40825e-29	4.1503	1.79208e-14	7.95655e-13	7.89735	1.54002e-150	1.01545e-147	-5.2566	5.2566	3.13983e-14	1.5748e-12	-2.43094	2.43094	0.000269528	0.00211608	6.17932	2.0529e-40	1.11727e-38
Solyc09g091090.2	SL4.0ch09	66543010	66545054	Flavin-containing monooxygenase (AHRD V3.3 *** D2IGV2_SOLLC);Dbxref=InterPro:IPR020946,Pfam:PF00743;Ontology_term=GO:0004499,GO:0050660,GO:0050661,GO:0055114	30.9864	32.1324	32.2842	31.801	0.116001	3.60442	0.0735292	1.26465	0.0397677	8.05671	1.11065e-08	9.20514e-08	3.04998	9.35453e-17	1.77538e-15	8.65045	2.04247e-29	2.75053e-28	8.13341	2.11179e-09	2.82282e-08	3.12541	1.07064e-14	4.86606e-13	8.73127	2.33988e-28	4.78266e-27	-8.11075	8.11075	8.54249e-08	1.31624e-06	-3.10686	3.10686	1.87624e-08	4.64935e-07	8.71688	1.13788e-23	2.70674e-22
Solyc01g091590.3	SL4.0ch01	77426538	77427320	BON1-associated protein 2-like (AHRD V3.3 *** A0A2I4E3A5_9ROSI)	175.33	117.829	90.0413	127.733	3.0451	5.61081	6.68903	5.11498	0.0400442	5.78908	2.11371e-85	1.44984e-82	4.86186	4.34461e-11	4.49259e-10	4.65963	1.20601e-10	5.37111e-10	5.25938	5.49487e-62	2.22057e-59	4.33637	3.62313e-15	1.78786e-13	4.13485	5.22927e-15	4.83871e-14	-4.81846	4.81846	1.92271e-27	5.76915e-25	-3.89769	3.89769	2.17542e-09	6.71119e-08	3.69763	1.26508e-09	9.3874e-09
Solyc02g091260.1	SL4.0ch02	50653878	50654312	Mediator of RNA polymerase II transcription subunit (AHRD V3.3 *** Q9ZU37_ARATH)	102.502	166.364	80.911	116.592	0.824279	12.3565	1.06652	4.7491	0.0407325	6.75485	4.99915e-32	3.4018e-30	2.77675	2.51855e-08	1.78305e-07	6.38066	7.04252e-38	1.27989e-36	7.58728	1.32648e-36	1.74624e-34	3.6113	1.49064e-10	3.82537e-09	7.22117	1.80869e-39	6.05265e-38	-6.37419	6.37419	1.49659e-22	2.46558e-20	-2.39413	2.39413	0.000121941	0.00107481	6.00537	9.78167e-23	2.20451e-21
Solyc08g068610.3	SL4.0ch08	55836822	55838978	Serine decarboxylase (AHRD V3.3 *** A0A2G2W5V8_CAPBA)	9.76406	41.0253	24.371	25.0534	1.55362	1.46374	0.0732857	1.03022	0.0411208	2.64444	0.000163641	0.000620272	2.69872	7.15891e-06	3.32458e-05	7.14047	7.27034e-11	3.29556e-10	4.73398	8.72183e-11	1.41512e-09	4.78874	1.25559e-12	4.41654e-11	9.23529	7.09299e-14	5.97617e-13	-3.96188	3.96188	7.54641e-07	9.29873e-06	-4.02652	4.02652	1.58418e-07	3.19756e-06	8.46702	1.09533e-09	8.20279e-09
Solyc04g005480.1	SL4.0ch04	341314	341826	nodulin-related protein 1-like (AHRD V3.3 *** A0A2I4FXG1_9ROSI)	1248.17	3545.12	938.502	1910.6	45.4399	110.223	83.3046	79.6559	0.0416916	4.65727	5.19386e-50	8.73179e-48	3.3001	3.98507e-26	1.73896e-24	3.86784	1.56359e-137	2.38943e-135	6.23341	1.6272e-71	9.7503e-69	4.88131	5.19731e-39	1.69364e-36	5.44782	1.88236e-177	2.23411e-174	-4.2232	4.2232	6.14233e-18	5.38729e-16	-2.87243	2.87243	2.41043e-07	4.64566e-06	3.44198	7.11899e-18	1.15447e-16
Solyc06g066770.1	SL4.0ch06	39587402	39588505	F-box/kelch-repeat protein (AHRD V3.3 *** A0A1J3DG12_NOCCA)	5.20727	14.7467	2.26522	7.40638	0.224099	0.232939	0.480562	0.312533	0.0421979	4.61487	4.65676e-13	6.91977e-12	4.39459	9.30019e-12	1.03577e-10	3.46844	4.00374e-14	2.33527e-13	6.13921	6.7159e-24	3.8263e-22	5.92195	2.93957e-20	2.39478e-18	4.99656	6.82383e-30	1.48696e-28	-3.42886	3.42886	0.000355263	0.00216307	-3.20915	3.20915	0.000793302	0.00524242	2.29362	0.00164362	0.00442741
Solyc06g150132.1	SL4.0ch06	42800402	42801747	Calcium-binding protein (AHRD V3.3 *-* Q9SCA1_LOTJA)	27.4537	126.866	28.6973	61.0058	3.2441	4.4055	0.39013	2.67991	0.0439288	3.05174	1.30601e-16	2.77172e-15	2.58408	2.66833e-17	5.35612e-16	6.08211	4.97662e-63	1.92218e-61	5.27148	3.33518e-36	4.35756e-34	4.81007	4.12419e-33	9.16545e-31	8.30598	1.6048e-85	2.32278e-83	-3.11703	3.11703	3.38518e-11	9.89688e-10	-2.64899	2.64899	6.42196e-09	1.76873e-07	6.15338	7.18196e-37	3.25391e-35
Solyc05g054250.1	SL4.0ch05	63592478	63593440	Heavy metal-associated isoprenylated plant protein 20 (AHRD V3.3 *** A0A1J6IF11_NICAT)	174.599	380.627	102.796	219.341	2.24495	18.8	7.95236	9.66579	0.0440675	6.21589	4.2628e-136	1.04427e-132	3.13488	6.18768e-48	9.02344e-46	4.45424	9.1772e-141	1.49333e-138	7.36293	3.3031e-122	1.27321e-118	4.28736	1.00802e-41	3.95672e-39	5.60484	8.60186e-112	2.32029e-109	-5.44607	5.44607	2.38561e-22	3.7092e-20	-2.37144	2.37144	0.000179633	0.00149338	3.69301	8.90025e-13	9.35751e-12
Solyc02g082610.1	SL4.0ch02	44255652	44255807	Unknown protein	435.861	537.992	668.279	547.377	7.97865	30.6729	34.3248	24.3255	0.04444	5.48054	2.04536e-06	1.15451e-05	2.57327	0.00112114	0.0031618	3.48559	8.14878e-07	2.4389e-06	6.07325	7.172e-08	7.4717e-07	3.17055	4.78838e-05	0.000402629	4.08399	1.47166e-09	8.30956e-09	-5.71119	5.71119	4.19291e-06	4.362e-05	-2.80919	2.80919	0.00583657	0.0266058	3.72453	6.58822e-06	2.84347e-05
Solyc05g009610.1	SL4.0ch05	3862415	3863452	Alpha/beta-Hydrolases superfamily protein (AHRD V3.3 *** A0A2U1PVQ0_ARTAN);Dbxref=InterPro:IPR013094,Pfam:PF07859;Ontology_term=GO:0016787	10.1124	81.0488	34.8352	41.9988	1.80598	2.29395	1.59583	1.89859	0.0452058	2.44498	0.000282582	0.00101333	2.05273	2.69056e-06	1.35898e-05	2.64276	4.60079e-14	2.6711e-13	5.46853	9.72697e-17	3.07319e-15	5.0803	9.33638e-28	1.37819e-25	5.66938	4.18595e-56	2.56091e-54	-4.2206	4.2206	1.48763e-09	3.25774e-08	-3.83166	3.83166	4.59384e-16	4.69727e-14	4.42864	1.4957e-33	5.84288e-32
Solyc12g057150.1	SL4.0ch12	62841500	62841847	Unknown protein	3248.55	5110.32	1519.86	3292.91	140.882	284.663	24.9257	150.157	0.0456001	4.26771	1.07042e-68	4.5889e-66	3.12389	7.65335e-13	9.69425e-12	6.95364	0	0	5.06687	6.65156e-88	6.79907e-85	3.92858	4.15493e-15	2.0214e-13	7.75801	0	0	-3.10121	3.10121	5.15008e-29	1.76164e-26	-1.96047	1.96047	0.00020066	0.00164893	5.79361	3.44859e-160	6.06228e-157
Solyc04g074470.1	SL4.0ch04	58413090	58414019	Protein EXORDIUM-like 2 (AHRD V3.3 *** A0A2G3CNT3_CAPCH);Dbxref=InterPro:IPR006766,Pfam:PF04674	14.6888	31.2047	17.5707	21.1547	0.877717	1.97277	0.0573902	0.969294	0.0458193	4.01731	1.6567e-17	3.74789e-16	2.83366	7.99673e-18	1.70764e-16	7.97835	2.93949e-14	1.73119e-13	5.12935	2.27679e-25	1.44393e-23	3.94941	3.11819e-27	4.17475e-25	9.09363	6.6165e-18	7.52674e-17	-4.26682	4.26682	5.93866e-16	3.9521e-14	-3.08587	3.08587	2.29489e-17	2.75968e-15	8.23655	6.3503e-15	8.13644e-14
Solyc10g084880.3	SL4.0ch10	63411281	63412965	Avr9/Cf-9 rapidly elicited protein 137 (AHRD V3.3 *** Q9FQZ2_TOBAC)	129.396	284.63	72.6698	162.232	4.54983	16.0542	1.8187	7.47423	0.0460713	4.80566	1.35764e-95	1.36946e-92	2.97009	3.60187e-18	7.90927e-17	6.14464	2.47024e-217	1.27682e-214	5.95346	3.99883e-110	8.68596e-107	4.12314	4.719e-24	5.25818e-22	7.29711	1.22095e-209	2.71708e-206	-3.976	3.976	1.38792e-50	4.74751e-47	-2.14291	2.14291	2.90755e-07	5.48006e-06	5.3217	7.81156e-120	4.73515e-117
Solyc02g069910.2	SL4.0ch02	37711771	37712091	Unknown protein	110.151	111.459	73.4213	98.3437	4.87926	6.23027	2.56406	4.55786	0.0463463	4.25655	2.18326e-27	1.07892e-25	3.71983	1.17095e-22	3.82736e-21	5.21682	6.34812e-34	9.96978e-33	4.41049	5.28457e-22	2.53674e-20	3.87824	1.12645e-16	6.44201e-15	5.37489	7.04994e-29	1.47485e-27	-3.575	3.575	1.41146e-13	6.35266e-12	-3.04038	3.04038	7.92512e-10	2.61759e-08	4.54349	1.02873e-19	1.9218e-18
Solyc09g013150.4	SL4.0ch09	5548534	5554290	Phosphate transporter (AHRD V3.3 *** A0A2H4H6T2_MALDO);Dbxref=InterPro:IPR011701,Pfam:PF07690;Ontology_term=GO:0016021,GO:0055085	102.099	305.216	353.28	253.532	14.568	15.9816	4.82674	11.7921	0.0465114	2.79483	0.00015109	0.000577551	2.64348	5.83645e-21	1.62449e-19	4.40776	7.38213e-84	4.64995e-82	4.38702	2.33037e-14	5.82658e-13	4.23482	1.84406e-31	3.49987e-29	6.0041	7.21504e-86	1.06157e-83	-4.58672	4.58672	1.28969e-15	7.96301e-14	-4.43854	4.43854	2.02117e-55	4.93051e-52	6.21062	1.96352e-151	2.46548e-148
Solyc06g073850.1	SL4.0ch06	43269222	43269665	hypothetical protein (AHRD V3.3 *** AT2G27180.1)	160.366	426.896	77.9647	221.742	8.52807	13.6982	9.2298	10.4854	0.0472863	4.07	2.77705e-44	3.307e-42	3.29233	4.01417e-20	1.02992e-18	4.02226	1.42052e-39	2.73132e-38	5.57176	4.09145e-51	1.04555e-48	4.80003	5.90547e-25	6.98584e-23	5.52811	2.87267e-42	1.05884e-40	-3.00352	3.00352	2.81884e-06	3.05711e-05	-2.23382	2.23382	0.00368077	0.018378	2.96453	8.75603e-06	3.71344e-05
Solyc04g082270.3	SL4.0ch04	63964980	63966459	DUF241 domain-containing protein (AHRD V3.3 *** A0A1Q3B6H2_CEPFO);Dbxref=InterPro:IPR004320,Pfam:PF03087	3.90807	7.46797	11.5342	7.63675	0.149477	0.876429	0.0912213	0.372376	0.048761	4.85421	1.49526e-10	1.59755e-09	2.0989	6.56549e-05	0.000246687	5.44447	8.59193e-11	3.87165e-10	5.80808	2.18141e-16	6.69725e-15	3.05702	2.14133e-10	5.35208e-09	6.40336	2.53089e-15	2.39923e-14	-6.41396	6.41396	1.03885e-17	8.57452e-16	-3.65756	3.65756	5.47127e-11	2.2351e-09	7.01039	9.79104e-17	1.45001e-15
Solyc04g054690.3	SL4.0ch04	52347276	52349787	ascorbate oxidase	95.5318	277.363	138.681	170.525	4.50938	19.6981	0.8911	8.36618	0.0490612	4.38472	9.26008e-25	3.84484e-23	2.24556	0.0016265	0.00440707	6.74182	8.33272e-168	2.28811e-165	5.93549	7.31212e-27	5.25053e-25	3.79677	3.48708e-09	7.20399e-08	8.29957	3.89283e-72	3.89349e-70	-4.92602	4.92602	3.37585e-24	6.71362e-22	-2.79021	2.79021	6.70729e-07	1.1616e-05	7.29123	5.88416e-115	3.3367e-112
Solyc08g082110.4	SL4.0ch08	63116654	63118793	WRKY transcription factor 54	13.1596	32.3678	24.814	23.4471	0.512684	0.702493	2.24765	1.15428	0.0492288	4.6552	3.92549e-39	3.80307e-37	4.16655	5.28347e-21	1.48757e-19	2.52881	0.00048784	0.00101531	5.96776	1.31297e-43	2.37661e-41	5.48414	4.01617e-22	3.76974e-20	3.8467	1.07977e-11	7.47113e-11	-5.56663	5.56663	3.6633e-13	1.53187e-11	-5.08825	5.08825	5.73087e-08	1.26762e-06	3.44941	2.23521e-05	8.80213e-05
Solyc03g046380.1	SL4.0ch03	11614973	11615215	Seed maturation protein PM41 (AHRD V3.3 *** A0A2K3K2J9_TRIPR)	240.663	433.263	142.849	272.258	9.24257	3.10713	28.0298	13.4598	0.0494377	4.5574	7.74209e-12	9.74038e-11	5.49961	2.35567e-21	6.88226e-20	2.94013	5.60259e-22	5.24002e-21	5.72779	9.77445e-16	2.8121e-14	6.66916	3.54922e-26	4.50725e-24	4.11568	1.53077e-28	3.15419e-27	-3.6644	3.6644	5.16831e-05	0.000406969	-4.61482	4.61482	8.18932e-09	2.20569e-07	2.05867	0.000143969	0.000487637
Solyc01g098940.3	SL4.0ch01	81567208	81571657	Pectinesterase (AHRD V3.3 *** A0A2G2Y083_CAPAN);Dbxref=InterPro:IPR000070,Pfam:PF01095;Ontology_term=GO:0030599,GO:0042545	1.86608	4.69336	2.1273	2.89558	0.0151374	0.32058	0.1028	0.146172	0.0504812	6.9561	3.99587e-08	3.02388e-07	2.56941	7.63837e-06	3.52995e-05	4.2583	7.98259e-09	2.98544e-08	8.29292	2.83326e-10	4.22243e-09	3.90732	4.62375e-08	7.9223e-07	5.60214	4.94966e-11	3.26971e-10	-7.14649	7.14649	2.34837e-06	2.61146e-05	-2.75432	2.75432	0.00795694	0.034096	4.45349	0.000175572	0.000584764
Solyc03g118470.4	SL4.0ch03	61778497	61780325	Nudix hydrolase 4 (AHRD V3.3 *** A0A2G3CZQ7_CAPCH)	257.262	540.988	61.5028	286.584	10.4573	19.6616	13.8179	14.6456	0.051104	4.58927	1.92308e-70	8.67817e-68	3.66077	6.34188e-154	1.80342e-150	4.20955	2.62458e-80	1.5273e-78	5.67184	1.04097e-46	2.15344e-44	4.74935	2.68658e-32	5.39534e-30	5.29558	2.66779e-45	1.10969e-43	-2.52529	2.52529	4.95244e-16	3.3347e-14	-1.597	1.597	6.26122e-16	6.32642e-14	2.15247	1.04619e-12	1.09016e-11
Solyc04g058170.1	SL4.0ch04	54576330	54576800	Calcium-dependent protein kinase (AHRD V3.3 *-* B2KTA9_WHEAT)	423.712	302.748	700.842	475.767	22.2744	49.1294	2.03079	24.4782	0.0514499	4.16611	2.62447e-06	1.45035e-05	2.87791	1.33257e-09	1.13682e-08	7.60209	4.76728e-40	9.27798e-39	3.80587	5.38436e-08	5.69818e-07	2.51641	4.69689e-05	0.000395515	7.24654	1.03843e-41	3.75756e-40	-4.8462	4.8462	2.74326e-13	1.16711e-11	-3.56357	3.56357	8.18248e-12	3.947e-10	8.29084	8.51057e-105	3.74018e-102
Solyc12g010540.1	SL4.0ch12	3571002	3572300	UDP-glucuronate 4-epimerase 4 (AHRD V3.3 *** A0A1U8F5Z6_CAPAN);Dbxref=InterPro:IPR016040,Pfam:PF16363	105.01	221.392	65.4814	130.628	9.01938	4.64943	6.84919	6.83933	0.0523574	3.5004	1.02792e-27	5.18434e-26	4.44059	4.03568e-67	1.39067e-64	3.92692	1.92654e-52	5.58697e-51	4.58751	8.20108e-30	6.95172e-28	5.53427	1.13115e-42	4.65146e-40	5.0186	1.1358e-41	4.10154e-40	-2.82176	2.82176	4.02019e-12	1.38345e-10	-3.75968	3.75968	9.85359e-22	1.82891e-19	3.25321	1.47606e-17	2.33342e-16
Solyc11g073110.2	SL4.0ch11	54267370	54269123	Protein UPSTREAM OF FLC (AHRD V3.3 *** A0A2G2VN71_CAPBA);Dbxref=InterPro:IPR010369,Pfam:PF06136	7.40158	1.6283	6.50793	5.17927	0.606578	0.172192	0.0433581	0.274043	0.0529115	3.59378	3.87659e-19	1.03706e-17	5.4947	1.58706e-14	2.41988e-13	7.40611	2.44313e-12	1.25104e-11	1.43687	0.0173489	0.0462877	3.3412	0.00108773	0.00569968	5.25435	1.06772e-05	3.6675e-05	-3.4003	3.4003	6.16227e-10	1.45974e-08	-5.3006	5.3006	5.87603e-09	1.63419e-07	7.22009	1.77291e-10	1.47986e-09
Solyc06g075690.3	SL4.0ch06	44724709	44727628	auxin-regulated protein AF416289;Dbxref=InterPro:IPR010369,Pfam:PF06136	405.456	767.72	317.683	496.953	10.3902	61.261	7.9976	26.5496	0.0534248	5.26617	2.64465e-51	4.82452e-49	2.68452	2.40402e-09	1.97865e-08	5.65169	8.52885e-17	5.95022e-16	6.19936	8.15609e-59	2.83457e-56	3.62183	4.56279e-12	1.49817e-10	6.58904	1.37517e-43	5.36891e-42	-4.91497	4.91497	8.64943e-32	3.79311e-29	-2.33878	2.33878	2.9382e-05	0.000318273	5.30856	7.03841e-25	1.79057e-23
Solyc01g009160.2	SL4.0ch01	3119370	3120519	Late embryogenesis abundant (LEA) hydroxyproline-rich glycoprotein family (AHRD V3.3 *** Q84VP8_ARATH)	58.2622	110.417	28.05	65.5763	4.16318	3.58592	2.87634	3.54181	0.0540105	3.76817	2.1435e-61	6.22995e-59	3.95325	1.54682e-43	1.94058e-41	4.31937	1.52693e-11	7.32177e-11	4.71477	2.39223e-89	2.96927e-86	4.90312	8.11972e-54	5.39368e-51	5.27172	9.66013e-29	2.01381e-27	-2.71238	2.71238	8.42991e-19	8.19186e-17	-2.89977	2.89977	1.35286e-12	7.59914e-11	3.26843	2.07689e-09	1.49691e-08
Solyc03g083730.1	SL4.0ch03	48244601	48245206	Plant invertase/pectin methylesterase inhibitor superfamily protein, putative (AHRD V3.3 *** A0A061G4U8_THECC);Dbxref=InterPro:IPR006501,Pfam:PF04043;Ontology_term=GO:0004857	7.98778	44.0659	8.14801	20.0672	0.371072	0.315362	2.56769	1.08471	0.0540537	4.41529	2.8759e-10	2.96727e-09	4.31736	1.104e-08	8.22193e-08	1.61446	3.56639e-05	8.73772e-05	6.9072	6.28389e-13	1.31087e-11	6.81865	1.86243e-10	4.72336e-09	4.10816	9.18041e-09	4.76082e-08	-4.42942	4.42942	3.39376e-07	4.53819e-06	-4.33674	4.33674	3.91203e-06	5.52539e-05	1.63808	0.00352999	0.00879705
Solyc02g093990.4	SL4.0ch02	52754974	52756581	Adenylate kinase (AHRD V3.3 *** A0A200R4A0_9MAGN),Pfam:PF00406	11.9142	21.5877	18.2452	17.249	0.33583	2.32935	0.216698	0.960626	0.0556917	5.12361	4.84341e-21	1.49111e-19	2.28073	7.32125e-08	4.82857e-07	5.76771	6.7589e-26	7.74322e-25	6.01171	6.5844e-23	3.42566e-21	3.17052	1.84344e-10	4.68206e-09	6.66162	1.94016e-29	4.17159e-28	-5.73651	5.73651	1.18573e-21	1.63545e-19	-2.89663	2.89663	2.585e-09	7.75772e-08	6.38892	1.09028e-29	3.45333e-28
Solyc10g079100.1	SL4.0ch10	59833045	59833218	Unknown protein	198.01	162.639	338.302	232.984	10.2411	12.5873	16.2282	13.0189	0.0558788	3.41433	0.000107988	0.000428162	2.82907	5.77108e-05	0.000219399	3.61161	1.81384e-06	5.22137e-06	3.40613	0.000692927	0.00300424	2.82524	0.000360665	0.00226593	3.60789	2.81141e-05	8.99561e-05	-3.89733	3.89733	6.8142e-05	0.000517958	-3.31304	3.31304	4.31469e-05	0.000439867	4.10039	1.29215e-06	6.2403e-06
Solyc04g074830.1	SL4.0ch04	58706862	58707878	ENTH/ANTH/VHS superfamily protein (AHRD V3.3 *** A0A2U1QGP5_ARTAN)	84.3806	254.418	67.3419	135.38	3.18772	15.6598	4.29226	7.71326	0.0569748	4.70144	2.1032e-06	1.18559e-05	2.35712	3.32958e-15	5.41041e-14	4.29974	3.57102e-85	2.33298e-83	6.32231	6.55459e-19	2.55953e-17	3.97941	1.30261e-32	2.74357e-30	5.92246	5.20226e-131	2.37477e-128	-4.36766	4.36766	5.31701e-08	8.49878e-07	-2.03233	2.03233	0.000126594	0.00111257	3.97728	2.98149e-20	5.81061e-19
Solyc11g073075.1	SL4.0ch11	54245420	54249768	Zinc finger protein (AHRD V3.3 *** A0A200PZ96_9MAGN)	128.101	211.56	82.6295	140.763	2.06569	15.779	6.56308	8.13593	0.0577987	5.87647	7.85898e-43	8.98439e-41	2.91238	8.1274e-05	0.000299309	4.22853	5.54831e-07	1.69252e-06	6.63491	3.98061e-40	6.06763e-38	3.67705	1.21114e-10	3.1455e-09	4.99174	4.11532e-09	2.21478e-08	-5.23342	5.23342	5.36435e-20	5.97838e-18	-2.27159	2.27159	0.000276983	0.00216862	3.59134	8.56303e-08	4.96961e-07
Solyc08g078180.1	SL4.0ch08	60119488	60120192	Ethylene Response Factor A.1	10.044	24.7894	4.97827	13.2706	1.13825	1.16568	0	0.767976	0.0578706	3.11891	4.82709e-07	3.02209e-06	2.96863	1.51459e-09	1.28311e-08	8.7376	1.51729e-12	7.88668e-12	4.48626	2.83024e-10	4.22156e-09	4.33525	1.0118e-11	3.1785e-10	10.1113	4.68447e-15	4.35724e-14	-2.10456	2.10456	0.010794	0.0390047	-1.95473	1.95473	0.00398738	0.019532	7.73171	1.0778e-08	7.06963e-08
Solyc06g069650.4	SL4.0ch06	41009152	41012887	LRR receptor-like kinase family protein (AHRD V3.3 *** A0A072USD7_MEDTR)	1.46284	4.16913	6.2863	3.97276	0.190692	0.444203	0.0586252	0.231174	0.0581897	2.96818	0.00142392	0.00431401	1.72079	0.00315998	0.00797487	4.66646	7.9578e-14	4.5539e-13	4.48554	5.08961e-07	4.59679e-06	3.23874	4.82731e-09	9.68322e-08	6.18643	3.4052e-26	6.28215e-25	-5.06872	5.06872	0.00192265	0.00937639	-3.83544	3.83544	2.74663e-05	0.000301036	6.78035	1.50626e-14	1.86732e-13
Solyc11g010250.1	SL4.0ch11	3346541	3346966	Avr9/Cf-9 rapidly elicited protein 75 (AHRD V3.3 *** Q9FQY9_TOBAC)	608.226	1432.19	726.231	922.217	36.3001	95.4442	29.5911	53.7785	0.0583143	3.90792	3.1529e-44	3.72869e-42	2.3933	2.45877e-08	1.74435e-07	4.28506	2.95254e-97	2.40222e-95	5.25921	5.22163e-60	1.97253e-57	3.74845	1.3415e-13	5.30186e-12	5.64144	2.58736e-95	4.47211e-93	-4.1216	4.1216	6.94408e-35	4.39869e-32	-2.61122	2.61122	6.6916e-07	1.16124e-05	4.50644	7.7287e-57	7.89901e-55
Solyc10g006130.1	SL4.0ch10	750250	750915	EAR motif SlERF36	1514.86	1355.35	597.172	1155.79	59.9356	64.8443	80.8845	68.5548	0.059314	4.58262	9.49785e-48	1.41625e-45	4.4089	7.02323e-52	1.26137e-49	4.19656	3.46565e-136	5.03349e-134	4.45851	5.78358e-26	3.91055e-24	4.29091	1.24979e-20	1.04276e-18	4.07511	5.1876e-36	1.459e-34	-3.22195	3.22195	6.12221e-17	4.55253e-15	-3.05007	3.05007	6.95847e-15	6.06239e-13	2.84342	5.71125e-28	1.66774e-26
Solyc01g099370.3	SL4.0ch01	81922114	81923508	Calcium-dependent lipid-binding (CaLB domain) family protein (AHRD V3.3 *-* F4JK83_ARATH)	2788.16	3856.32	1912.98	2852.49	132.169	264.521	127.009	174.566	0.0611979	4.37045	3.71125e-46	5.09124e-44	3.34578	5.25893e-20	1.33325e-18	4.45013	1.93454e-142	3.30073e-140	4.85173	3.95879e-43	6.94867e-41	3.83222	9.45442e-18	6.07016e-16	4.93498	7.91774e-94	1.30518e-91	-3.82678	3.82678	7.61807e-27	2.20834e-24	-2.80506	2.80506	4.07706e-10	1.44439e-08	3.91398	1.97113e-62	2.64508e-60
Solyc10g018015.1	SL4.0ch10	6109144	6110636	Unknown protein	133.812	76.7754	51.9952	87.5276	1.88075	12.7091	1.51625	5.36872	0.0613374	6.10867	5.27829e-77	2.8285e-74	3.30048	3.11819e-42	3.59477e-40	6.43662	1.53568e-112	1.68675e-110	5.34337	5.59348e-54	1.67583e-51	2.53806	4.5769e-26	5.7699e-24	5.6758	1.29801e-81	1.68674e-79	-4.73514	4.73514	4.57301e-33	2.30036e-30	-1.92987	1.92987	4.9242e-10	1.70214e-08	5.07177	9.47415e-50	7.57028e-48
Solyc01g010060.2	SL4.0ch01	4706576	4707277	Unknown protein	206.317	113.891	201.499	173.903	13.2336	16.3436	2.48956	10.6889	0.0614649	3.89362	1.18378e-39	1.15997e-37	3.53081	2.78761e-20	7.29483e-19	6.32903	8.95838e-154	1.80959e-151	3.07327	1.31253e-15	3.73898e-14	2.71608	8.51286e-08	1.38442e-06	5.51184	8.56848e-52	4.346e-50	-3.84125	3.84125	3.63558e-12	1.26638e-10	-3.47811	3.47811	3.56022e-07	6.54407e-06	6.28388	2.74371e-30	8.96498e-29
Solyc01g105070.3	SL4.0ch01	85661129	85662918	LECEVI16G peroxidase precursor;Dbxref=InterPro:IPR002016,Pfam:PF00141;Ontology_term=GO:0004601,GO:0006979,GO:0020037,GO:0055114	15.4844	19.1106	5.51603	13.3703	0.266316	1.43241	0.799549	0.83276	0.0622842	5.76222	1.28371e-35	1.04327e-33	3.39658	2.92689e-26	1.29711e-24	4.27644	1.35661e-47	3.36264e-46	6.07326	1.96845e-16	6.06485e-15	3.71558	1.4526e-09	3.20407e-08	4.59108	1.11275e-18	1.35316e-17	-4.27176	4.27176	7.44076e-07	9.18839e-06	-1.90775	1.90775	0.0051046	0.0239139	2.79495	2.13256e-06	9.94121e-06
Solyc11g012980.1	SL4.0ch11	5901443	5902102	Ethylene-responsive transcription factor (AHRD V3.3 *** A0A2G3CLK5_CAPCH)	111.476	306.984	110.162	176.207	27.2657	3.94048	1.73495	10.9804	0.0623151	1.92753	8.27637e-08	5.94817e-07	4.67248	1.60034e-46	2.15e-44	5.96915	6.27854e-96	4.86075e-94	3.41776	8.82679e-11	1.43081e-09	6.17172	9.46252e-24	1.03435e-21	7.46153	8.46822e-49	3.98835e-47	-1.89591	1.89591	2.38548e-06	2.64241e-05	-4.64103	4.64103	8.07823e-31	3.36448e-28	5.94381	4.85951e-82	1.23805e-79
Solyc10g084000.3	SL4.0ch10	62835704	62837108	heavy metal-associated isoprenylated plant protein 3-like (AHRD V3.3 *** A0A1U8EC89_CAPAN)	155.319	359.058	122.134	212.17	8.07803	26.9841	4.91916	13.3271	0.0628132	4.21456	1.85608e-42	2.04026e-40	2.45511	6.06829e-13	7.76141e-12	4.97107	3.00472e-124	3.77178e-122	5.44954	8.98417e-53	2.51803e-50	3.69385	4.81955e-19	3.51217e-17	6.21283	6.17666e-103	1.29368e-100	-3.86557	3.86557	9.65478e-28	3.00229e-25	-2.10715	2.10715	3.85506e-07	7.03301e-06	4.62741	1.32606e-61	1.72672e-59
Solyc08g066760.4	SL4.0ch08	53690481	53692114	Ankyrin repeat (AHRD V3.3 *** A0A200QDM7_9MAGN)	11.4087	9.13437	3.62524	8.05611	1.11627	0.194849	0.224029	0.511716	0.063519	3.3186	7.93431e-27	3.74814e-25	5.98167	4.5278e-20	1.1496e-18	5.57223	7.49546e-30	1.0259e-28	3.00942	1.01872e-14	2.6382e-13	5.67817	1.47066e-14	6.59734e-13	5.26726	2.74985e-19	3.45976e-18	-1.66084	1.66084	0.000337548	0.00206773	-4.32307	4.32307	3.83943e-07	7.01199e-06	3.92	2.78159e-08	1.72539e-07
Solyc06g082440.1	SL4.0ch06	45827315	45828574	Non-specific serine/threonine protein kinase (AHRD V3.3 *** G4XMX3_SOLLC);Dbxref=InterPro:IPR000719,Pfam:PF00069;Ontology_term=GO:0004672,GO:0005524,GO:0006468	121.764	431.8	125.364	226.309	2.74131	34.9805	5.52706	14.4163	0.0637017	5.43941	2.12504e-80	1.25656e-77	1.74152	9.07636e-11	8.97224e-10	4.45645	2.15697e-164	5.41523e-162	7.28432	3.6635e-122	1.27321e-118	3.59004	1.25432e-31	2.40703e-29	6.30556	1.41017e-301	6.27632e-298	-5.47964	5.47964	9.83179e-41	2.10191e-37	-1.78618	1.78618	2.88833e-05	0.000313748	4.50527	8.84164e-48	6.44926e-46
Solyc02g091500.1	SL4.0ch02	50819033	50819503	Calcium-dependent protein kinase (AHRD V3.3 *-* CDPK_DAUCA)	462.431	802.94	243.409	502.927	30.8847	47.6501	18.841	32.4586	0.0645394	3.77336	4.45769e-34	3.36742e-32	3.04664	9.1789e-16	1.59319e-14	4.50656	2.87562e-12	1.46397e-11	4.65257	3.50082e-41	5.73904e-39	3.93074	2.06233e-18	1.39135e-16	5.39	5.18973e-29	1.09531e-27	-2.81387	2.81387	9.14974e-13	3.54848e-11	-2.09193	2.09193	2.9549e-05	0.000319758	3.55427	3.36269e-11	3.03922e-10
Solyc10g006700.1	SL4.0ch10	1058503	1058871	Calcium-binding protein PBP1 (AHRD V3.3 *** A0A1U8EDM6_CAPAN)	2385.24	2667.91	1631.99	2228.38	192.073	160.432	81.1888	144.565	0.0648743	3.44372	1.09465e-25	4.86295e-24	3.54352	6.85453e-20	1.72241e-18	4.74421	6.01919e-19	4.72449e-18	3.71288	3.62223e-21	1.67403e-19	3.81868	8.75012e-15	4.05156e-13	5.01653	9.96922e-32	2.357e-30	-2.82309	2.82309	1.10677e-11	3.49244e-10	-2.92487	2.92487	1.19664e-08	3.07276e-07	4.13118	1.57247e-19	2.89753e-18
Solyc05g052520.3	SL4.0ch05	62141871	62144185	Protein phosphatase 2C (AHRD V3.3 *** O24078_MEDSA);Dbxref=InterPro:IPR001932,Pfam:PF00481;Ontology_term=GO:0003824	119.022	610.696	49.8728	259.864	13.3755	20.755	16.6804	16.937	0.0651764	3.12492	2.66677e-44	3.19788e-42	2.47486	8.13294e-18	1.73239e-16	2.8213	9.72285e-07	2.88826e-06	5.49185	1.63038e-40	2.57555e-38	4.84936	5.41297e-21	4.65112e-19	5.19099	3.60187e-23	5.75104e-22	-1.8717	1.8717	1.79103e-12	6.67362e-11	-1.22431	1.22431	0.000744171	0.00496191	1.57568	0.00100439	0.00283634
Solyc06g034370.1	SL4.0ch06	21922312	21922890	Plant invertase/pectin methylesterase inhibitor superfamily protein (AHRD V3.3 *** A0A061G797_THECC);Dbxref=InterPro:IPR006501,Pfam:PF04043;Ontology_term=GO:0004857	96.0264	213.924	41.0371	116.996	3.41003	4.4798	15.0754	7.65508	0.0654303	4.68141	2.39278e-40	2.44234e-38	4.26047	9.64764e-23	3.17776e-21	2.64795	3.89638e-22	3.67158e-21	5.88501	1.23357e-43	2.25639e-41	5.47158	2.72436e-23	2.80074e-21	3.85572	1.46693e-25	2.64063e-24	-3.4408	3.4408	7.64443e-19	7.47101e-17	-3.02198	3.02198	1.43534e-08	3.6473e-07	1.41388	2.44431e-05	9.5592e-05
Solyc02g079520.3	SL4.0ch02	42038244	42038590	Calcium-binding protein PBP1 (AHRD V3.3 *** A0A1U8G283_CAPAN);Dbxref=InterPro:IPR002048,Pfam:PF13833;Ontology_term=GO:0005509	1139.6	1753.73	1539.01	1477.45	39.3973	241.94	9.83767	97.0582	0.0656931	4.69066	8.64863e-10	8.33653e-09	1.84467	0.0199404	0.0404018	6.71918	1.33336e-156	2.96613e-154	5.43489	4.13555e-20	1.78321e-18	2.59375	1.57273e-05	0.00015082	7.46629	3.69946e-122	1.26657e-119	-5.0332	5.0332	1.96135e-15	1.17702e-13	-2.19107	2.19107	0.000649535	0.00442424	7.07107	4.70551e-76	1.02121e-73
Solyc03g123620.4	SL4.0ch03	64875532	64878770	Pectinesterase (AHRD V3.3 *** A0A2G3D1E1_CAPCH);Dbxref=InterPro:IPR000070,Pfam:PF01095;Ontology_term=GO:0030599,GO:0042545	317.038	389.996	133.128	280.054	33.717	17.777	4.30649	18.6002	0.0664164	3.21674	3.64551e-60	1.00828e-57	4.13016	5.19461e-61	1.38485e-58	6.20517	1.17369e-237	6.87547e-235	3.51969	4.549e-50	1.09789e-47	4.43795	2.60096e-44	1.15182e-41	6.51242	7.60851e-146	4.51514e-143	-1.97219	1.97219	3.80685e-08	6.29676e-07	-2.88493	2.88493	1.14867e-10	4.42771e-09	4.96727	2.18944e-41	1.22574e-39
Solyc05g006390.1	SL4.0ch05	1080525	1080779	CDP-diacylglycerol-glycerol-3-phosphate 3-phosphatidyltransferase (AHRD V3.3 *** Q8VYY6_ARATH)	3116.32	3101.98	1918.54	2712.28	154.202	248.293	154.571	185.689	0.0684622	3.88617	2.45567e-48	3.69385e-46	3.00109	6.87375e-29	3.60861e-27	4.16696	1.61168e-117	1.87574e-115	4.12716	7.26417e-41	1.15807e-38	3.24675	3.6765e-22	3.48884e-20	4.41383	1.13681e-74	1.2119e-72	-3.08127	3.08127	4.23736e-09	8.49609e-08	-2.20156	2.20156	0.000329782	0.00251624	3.36876	6.77373e-12	6.58967e-11
Solyc06g074550.3	SL4.0ch06	43796638	43799749	Unknown protein	22.7189	29.6333	11.8574	21.4032	1.15837	2.58684	0.665671	1.47029	0.0686948	4.27084	2.40258e-44	2.90137e-42	3.06786	2.60023e-26	1.15836e-24	5.084	2.46269e-55	7.82629e-54	4.67196	6.66225e-53	1.89787e-50	3.47244	2.31942e-30	4.12976e-28	5.48945	8.83073e-64	7.21163e-62	-3.32826	3.32826	1.42782e-20	1.73192e-18	-2.12584	2.12584	1.15116e-08	2.96488e-07	4.14808	6.55265e-29	2.00329e-27
Solyc06g060110.3	SL4.0ch06	35709011	35711632	amino acid transporter 2;Dbxref=InterPro:IPR013057,Pfam:PF01490	213.207	877.288	205.558	432.018	20.8219	23.283	45.7497	29.9515	0.0693294	3.33957	1.59476e-21	5.15979e-20	3.16504	3.74867e-101	3.99749e-98	2.21965	2.45236e-40	4.85336e-39	5.38605	2.20102e-37	3.03549e-35	5.21515	2.17806e-58	2.21278e-55	4.26897	2.53408e-53	1.37125e-51	-3.28819	3.28819	1.61961e-12	6.12838e-11	-3.11752	3.11752	3.28436e-15	2.98318e-13	2.17732	9.18411e-11	7.89088e-10
Solyc07g040960.1	SL4.0ch07	51063108	51064607	Harbinger transposase-derived nuclease (AHRD V3.3 *** A0A200QD47_9MAGN)	737.513	1350.24	404.434	830.73	15.6537	78.126	80.8861	58.2219	0.0700852	5.52834	5.58538e-243	9.57782e-239	3.19249	6.38615e-39	5.98684e-37	3.17665	1.07025e-09	4.37715e-09	6.40954	1.21839e-92	1.62861e-89	4.08022	2.63492e-23	2.72501e-21	4.06154	4.87902e-21	6.90471e-20	-4.66196	4.66196	2.56928e-40	4.88248e-37	-2.33024	2.33024	2.53904e-07	4.83891e-06	2.31697	8.61886e-07	4.30429e-06
Solyc04g008100.3	SL4.0ch04	1788265	1789593	RING-type E3 ubiquitin transferase (AHRD V3.3 *** A0A2G2ZH40_CAPAN)	434.103	1254.53	390.068	692.901	12.1725	125.031	9.65271	48.952	0.0706478	5.12937	3.61429e-14	6.07528e-13	1.74036	4.65057e-06	2.24672e-05	5.47163	3.03911e-16	2.05105e-15	6.67935	9.65729e-40	1.42216e-37	3.29352	5.0958e-13	1.90497e-11	7.02534	4.56076e-48	2.0766e-46	-4.97224	4.97224	2.5997e-20	3.0664e-18	-1.58939	1.58939	0.00123641	0.00752958	5.32377	1.4672e-24	3.68984e-23
Solyc04g077230.1	SL4.0ch04	60162835	60163059	Unknown protein	488.047	566.755	575.61	543.471	31.9157	60.074	25.4824	39.1574	0.0720505	3.78991	0.00667982	0.0167881	2.27527	1.72094e-14	2.60769e-13	4.13647	3.33894e-35	5.52529e-34	4.18144	0.00405554	0.0137786	2.66942	2.77538e-06	3.22351e-05	4.52814	8.27399e-16	8.2108e-15	-3.85947	3.85947	0.00788237	0.0299383	-2.35311	2.35311	4.87384e-05	0.000484981	4.21763	6.62864e-13	7.05356e-12
Solyc01g106390.3	SL4.0ch01	86612268	86615217	Glutamyl-tRNA reductase (AHRD V3.3 *** A0A2G2Y3E1_CAPAN)	57.5156	91.5025	48.3231	65.7804	3.48355	6.81163	3.98561	4.76026	0.0723659	4.02907	6.48986e-64	2.27119e-61	3.04749	5.0997e-24	1.89566e-22	3.84811	2.95411e-40	5.83056e-39	4.70618	8.57116e-86	8.2745e-83	3.72865	5.73573e-29	9.17239e-27	4.53012	4.52192e-39	1.48257e-37	-3.78047	3.78047	9.68234e-19	9.25123e-17	-2.80362	2.80362	1.49739e-07	3.04761e-06	3.60649	9.43902e-14	1.08663e-12
Solyc07g056190.3	SL4.0ch07	63960666	63961462	Heavy metal-associated isoprenylated plant protein (AHRD V3.3 *** A0A2R6QEC1_ACTCH)	997.362	1014.22	693.384	901.655	64.4447	122.306	12.0086	66.2533	0.0734796	3.86035	5.43982e-50	9.0565e-48	2.87643	6.14925e-23	2.07759e-21	6.29563	3.19944e-16	2.15512e-15	3.94534	1.03941e-47	2.20266e-45	2.96475	8.91746e-20	6.93755e-18	6.38575	2.11618e-31	4.92475e-30	-3.31243	3.31243	3.81413e-10	9.29245e-09	-2.32714	2.32714	0.000205646	0.00168261	5.75216	2.05256e-09	1.4812e-08
Solyc04g015360.3	SL4.0ch04	5593082	5595686	GATA transcription factor (AHRD V3.3 *** K4BQ39_SOLLC)	271.525	356.178	150.013	259.239	27.4771	21.9501	7.98688	19.138	0.073824	3.27476	5.48474e-53	1.09363e-50	3.58786	4.47861e-113	7.6414e-110	5.0877	3.77014e-176	1.16239e-173	3.67562	5.80619e-41	9.42937e-39	3.99393	7.56083e-50	4.08072e-47	5.49352	1.81632e-99	3.3336e-97	-2.42118	2.42118	1.17111e-16	8.38052e-15	-2.73539	2.73539	5.1655e-20	8.10155e-18	4.23959	1.17351e-49	9.29241e-48
Solyc10g006660.3	SL4.0ch10	1050193	1052044	Calcium-binding protein PBP1 (AHRD V3.3 *** A0A1U8EDM6_CAPAN)	1193.23	2275.2	800.234	1422.89	159.95	109.13	46.4648	105.182	0.0739211	2.84186	1.00058e-30	6.12786e-29	3.35451	7.26032e-19	1.69925e-17	4.6544	6.25991e-27	7.46347e-26	3.80994	1.76949e-42	3.01455e-40	4.32625	3.70246e-22	3.49427e-20	5.62788	1.03945e-61	8.0458e-60	-2.25714	2.25714	8.15039e-13	3.19716e-11	-2.77144	2.77144	8.74742e-09	2.33392e-07	4.07569	1.29914e-27	3.71344e-26
Solyc07g055990.3	SL4.0ch07	63808738	63810838	Xyloglucan endotransglucosylase/hydrolase (AHRD V3.3 *** A0A2G3C1I6_CAPCH);Dbxref=InterPro:IPR000757,Pfam:PF00722;Ontology_term=GO:0004553,GO:0005975	124.866	112.188	189.926	142.327	23.5698	6.52572	1.82397	10.6398	0.0747563	2.35573	0.00183019	0.0053832	4.19379	1.67751e-68	6.50493e-66	6.11138	1.05016e-22	1.02988e-21	2.22357	0.000171255	0.000870279	4.06534	8.51671e-36	2.3348e-33	5.98707	3.82247e-36	1.08535e-34	-2.9616	2.9616	6.30881e-05	0.000483637	-4.80327	4.80327	8.14323e-13	4.87908e-11	6.72015	4.45383e-23	1.01813e-21
Solyc01g109250.2	SL4.0ch01	88594067	88594942	Mitochondrial fission regulator like (AHRD V3.3 *** A0A2R6RH96_ACTCH);Dbxref=InterPro:IPR025322,Pfam:PF14009	239.858	419.455	111.745	257.019	12.7016	38.3439	6.80836	19.2846	0.0750318	4.18224	1.03745e-31	6.89542e-30	2.55452	2.36839e-39	2.24497e-37	5.09823	1.6248e-19	1.32135e-18	5.01344	1.74314e-30	1.55336e-28	3.39077	1.89165e-21	1.7016e-19	5.93324	2.77069e-37	8.30414e-36	-3.07269	3.07269	2.81937e-12	1.01729e-10	-1.44454	1.44454	5.67637e-06	7.67457e-05	3.99577	1.43775e-16	2.09571e-15
Solyc09g074890.1	SL4.0ch09	62917705	62918061	Rapid ALkalinization Factor (AHRD V3.3 *** A0A200QWN9_9MAGN);Dbxref=InterPro:IPR008801,Pfam:PF05498	65.387	73.43	29.8478	56.2216	1.56662	3.0808	8.28206	4.30983	0.0766579	5.13342	9.3817e-24	3.57505e-22	4.08004	4.06477e-20	1.04031e-18	2.90886	3.35885e-23	3.37885e-22	5.45565	1.6211e-22	8.1181e-21	4.40375	6.50899e-19	4.62621e-17	3.23675	2.47484e-23	3.9909e-22	-3.95104	3.95104	3.81574e-05	0.000311804	-2.90332	2.90332	0.00123766	0.00753447	1.7358	0.00853214	0.0192909
Solyc04g079360.1	SL4.0ch04	61866427	61867185	R2R3MYB transcription factor 77	74.3844	161.35	19.2538	84.996	5.3673	8.42053	5.80729	6.53171	0.0768472	3.71718	2.19188e-63	7.51728e-61	3.02896	4.58272e-43	5.50636e-41	3.64677	3.18031e-72	1.56557e-70	4.86336	8.64281e-37	1.14646e-34	4.18149	2.98045e-21	2.6263e-19	4.79666	1.51019e-38	4.81826e-37	-1.75544	1.75544	1.27181e-07	1.88164e-06	-1.06956	1.06956	0.00404511	0.0197702	1.69253	3.56308e-07	1.89517e-06
Solyc06g076090.3	SL4.0ch06	44922404	44925453	Actin (AHRD V3.3 *** A0A1U8H9K1_CAPAN);Dbxref=InterPro:IPR004000,Pfam:PF00022	1.61389	5.84304	6.61788	4.6916	0.1915	0.52678	0.366622	0.361634	0.0770811	3.1581	1.46988e-05	7.07027e-05	1.51	0.0116659	0.0253171	2.16491	0.000233393	0.000509205	5.04387	4.76576e-12	9.0016e-11	3.39481	2.59377e-07	3.86848e-06	4.05687	6.61354e-11	4.31918e-10	-5.20304	5.20304	1.59265e-12	6.0397e-11	-3.56106	3.56106	1.70424e-07	3.41168e-06	4.21891	2.14579e-11	1.98845e-10
Solyc12g099500.2	SL4.0ch12	66155862	66156221	transmembrane protein (AHRD V3.3 -** AT3G06890.1)	311.377	262.515	1116.22	563.37	68.2144	46.0099	16.4983	43.5742	0.0773456	2.00012	3.91712e-05	0.00017166	2.39269	1.7765e-09	1.48873e-08	4.10776	1.13645e-52	3.35099e-51	1.86145	0.000891973	0.00374392	2.25972	1.53998e-05	0.000147843	3.97244	3.58089e-23	5.72267e-22	-3.76738	3.76738	3.75679e-12	1.30594e-10	-4.16314	4.16314	2.21476e-18	2.97614e-16	5.88272	1.10299e-63	1.58929e-61
Solyc04g008850.1	SL4.0ch04	2497574	2499013	Eukaryotic aspartyl protease family protein (AHRD V3.3 *** Q9C6M0_ARATH)	4.15833	2.89163	6.72641	4.59212	0.397096	0.342434	0.358024	0.365851	0.0796693	3.40584	3.83827e-15	6.98712e-14	3.53806	3.68466e-12	4.306e-11	3.47518	2.51846e-16	1.70688e-15	2.88211	1.35049e-05	8.99826e-05	3.0172	0.000160387	0.00115322	2.95635	4.51961e-06	1.62913e-05	-4.10006	4.10006	3.642e-10	8.88575e-09	-4.22823	4.22823	1.15586e-07	2.39532e-06	4.17543	6.78195e-11	5.9225e-10
Solyc03g093890.3	SL4.0ch03	50096772	50098240	R2R3MYB transcription factor 52	68.7973	26.6986	79.9696	58.4885	2.12728	11.6425	0.314672	4.69482	0.0802692	4.98331	5.0549e-22	1.6897e-20	2.49333	4.5212e-23	1.55898e-21	7.76723	6.49286e-73	3.2695e-71	3.65116	5.44238e-09	6.77937e-08	1.16074	0.00496628	0.0198456	6.43947	2.19428e-34	5.79596e-33	-5.19541	5.19541	1.41898e-12	5.40508e-11	-2.7062	2.7062	2.14391e-05	0.00024101	7.98853	4.59222e-33	1.73606e-31
Solyc11g073060.3	SL4.0ch11	54236104	54236568	Zinc finger, C2H2 (AHRD V3.3 *** A0A2U1KDM0_ARTAN)	675.905	1124.08	500.054	766.68	31.6802	146.304	13.1794	63.7211	0.0831131	4.27136	7.82318e-31	4.86057e-29	1.96995	2.36077e-07	1.44113e-06	5.56688	2.27736e-17	1.6443e-16	5.11325	1.95694e-32	1.95435e-30	2.81488	2.79728e-09	5.92057e-08	6.41509	1.03014e-37	3.17295e-36	-3.79991	3.79991	4.0484e-19	4.07293e-17	-1.5019	1.5019	0.00116797	0.0072105	5.10139	3.21112e-23	7.4079e-22
Solyc01g107190.3	SL4.0ch01	87128461	87129529	LOB domain-containing protein 38 (AHRD V3.3 *** A0A2G2V731_CAPBA)	287.852	650.578	90.3595	342.93	35.2364	37.3747	12.9831	28.5314	0.0831989	2.98476	4.56331e-11	5.24709e-10	2.86312	6.94029e-67	2.32187e-64	4.46268	4.2211e-279	4.1212e-276	4.17606	6.64257e-11	1.09203e-09	4.06163	1.14403e-11	3.57296e-10	5.6549	3.10901e-33	7.76292e-32	-1.30656	1.30656	0.0127799	0.0447658	-1.18695	1.18695	7.96215e-07	1.34482e-05	2.79333	1.38489e-58	1.60164e-56
Solyc03g093080.3	SL4.0ch03	48825370	48826635	Xyloglucan endotransglucosylase/hydrolase (AHRD V3.3 *** Q6RHY0_SOLLC);Dbxref=InterPro:IPR000757,Pfam:PF00722;Ontology_term=GO:0004553,GO:0005975	497.846	737.17	497.713	577.576	61.4016	69.1016	13.8253	48.1095	0.0832955	2.96891	2.73472e-22	9.41668e-21	2.77956	7.94363e-16	1.38867e-14	5.16644	2.27719e-21	2.05333e-20	3.55542	3.70033e-28	2.85781e-26	3.372	3.33912e-18	2.21808e-16	5.75938	2.25688e-45	9.43173e-44	-2.96584	2.96584	1.88277e-18	1.73124e-16	-2.77761	2.77761	1.30103e-11	5.98824e-10	5.16656	2.48601e-32	9.08555e-31
Solyc07g049655.1	SL4.0ch07	59942960	59944724	Benzyl alcohol O-benzoyltransferase (AHRD V3.3 *** BEBT_TOBAC);Dbxref=InterPro:IPR003480,Pfam:PF02458;Ontology_term=GO:0016747	12.8947	27.1448	33.9374	24.659	1.36251	4.48402	0.321031	2.05586	0.0833716	3.22957	2.99566e-07	1.93994e-06	1.4843	1.59655e-07	9.97689e-07	5.2866	6.10851e-38	1.11419e-36	4.31793	2.83672e-11	4.86132e-10	2.57372	1.87042e-23	1.96976e-21	6.378	7.38594e-55	4.29712e-53	-4.62871	4.62871	0.000347903	0.00212279	-2.88243	2.88243	0.00222119	0.0121864	6.6957	3.09693e-08	1.90954e-07
Solyc09g082890.2	SL4.0ch09	64668639	64669787	Calcium-transporting ATPase (AHRD V3.3 *-* A0A2G2Z807_CAPAN)	4.97092	6.31429	4.53175	5.27232	0.282622	0.730738	0.305977	0.439779	0.0834128	4.21249	1.61966e-11	1.96422e-10	2.75396	4.32333e-08	2.95599e-07	3.99702	1.51472e-12	7.87566e-12	4.56616	4.33098e-10	6.29785e-09	3.11378	6.67054e-07	9.10007e-06	4.35328	9.86209e-10	5.68387e-09	-4.07202	4.07202	2.40786e-07	3.32378e-06	-2.61587	2.61587	8.48792e-05	0.000784305	3.86495	8.912e-07	4.43431e-06
Solyc07g150103.1	SL4.0ch07	2806010	2808464	early nodulin-like protein 1 (AHRD V3.3 *** A0A2I4F529_9ROSI)	577.361	888.555	489.413	651.776	73.5285	63.9427	26.1157	54.529	0.0836621	2.94656	2.19215e-11	2.60686e-10	3.11976	5.25194e-71	2.35812e-68	4.46707	8.62565e-224	4.59355e-221	3.58564	4.71541e-13	1.00416e-11	3.76196	2.1351e-38	6.58487e-36	5.10867	1.49707e-111	3.97797e-109	-2.70425	2.70425	9.03397e-07	1.09347e-05	-2.8833	2.8833	2.1134e-12	1.13844e-10	4.23468	2.31818e-38	1.14149e-36
Solyc01g006950.3	SL4.0ch01	1523134	1525355	syntaxin-121-like (AHRD V3.3 *** A0A2I4H4W7_9ROSI);Dbxref=InterPro:IPR006011,Pfam:PF00804;Ontology_term=GO:0016020	350.825	622.588	580.406	517.94	15.7761	110.788	3.5454	43.3698	0.0837353	4.45325	2.64055e-08	2.07517e-07	1.61373	1.64407e-05	7.08899e-05	6.62521	0	0	5.29856	1.13984e-18	4.3724e-17	2.46076	1.81567e-08	3.32187e-07	7.47414	1.08596e-300	3.86668e-297	-5.17625	5.17625	6.27884e-16	4.11444e-14	-2.34408	2.34408	2.11897e-06	3.21917e-05	7.35868	4.21213e-152	5.69577e-149
Solyc06g076050.4	SL4.0ch06	44908126	44910818	Ankyrin repeat family protein, putative, expressed (AHRD V3.3 *** Q10NB7_ORYSJ)	1009.27	866.202	841.039	905.503	56.1929	152.037	21.4249	76.5515	0.0845403	4.14842	1.60097e-25	7.03935e-24	2.69414	1.86639e-14	2.82309e-13	5.55684	5.49152e-259	4.38673e-256	3.9379	2.80858e-19	1.12974e-17	2.48694	2.835e-09	5.98573e-08	5.34994	4.04285e-145	2.32177e-142	-3.88746	3.88746	1.58257e-17	1.25891e-15	-2.43705	2.43705	1.78597e-08	4.44566e-07	5.30431	6.2184e-132	5.46566e-129
Solyc09g007910.4	SL4.0ch09	1448725	1451121	Phenylalanine ammonia-lyase (AHRD V3.3 *** A0A2G2YQ27_CAPAN);Dbxref=InterPro:IPR001106,Pfam:PF00221	448.982	644.127	851.068	648.059	59.3326	94.9909	14.0254	56.1163	0.0865914	2.90769	0.00146405	0.00442467	2.21189	9.92875e-09	7.44635e-08	4.99813	2.37392e-31	3.44787e-30	3.44017	0.000507351	0.00228045	2.74311	1.42088e-06	1.78309e-05	5.5351	4.71203e-36	1.32945e-34	-3.83415	3.83415	4.8103e-08	7.80556e-07	-3.14216	3.14216	2.17732e-09	6.71119e-08	5.93392	1.49936e-48	1.13609e-46
Solyc06g075780.3	SL4.0ch06	44780606	44781070	Zinc finger protein (AHRD V3.3 *** A0A200PZ96_9MAGN)	1300.43	1126.36	1142.97	1189.92	49.9007	214.562	49.7431	104.735	0.0880188	4.56136	1.6256e-55	3.76699e-53	2.36339	3.46335e-12	4.06215e-11	4.64241	1.62665e-96	1.30533e-94	4.43413	4.79195e-38	6.7699e-36	2.24182	1.23703e-07	1.94756e-06	4.51941	1.24622e-50	6.09519e-49	-4.33563	4.33563	4.64828e-38	5.29997e-35	-2.14011	2.14011	2.41679e-07	4.65267e-06	4.42309	6.11304e-51	5.11719e-49
Solyc05g009790.1	SL4.0ch05	4036106	4037293	AP2/B3 transcription factor family protein (AHRD V3.3 *** A0A2U1LJK2_ARTAN)	128.781	421.529	83.8251	211.378	13.2763	21.5904	21.0817	18.6494	0.0882278	3.24412	2.1015e-21	6.7358e-20	2.51285	1.48397e-17	3.08398e-16	2.59353	9.57259e-21	8.35296e-20	4.97039	3.00288e-29	2.42703e-27	4.24537	4.23578e-20	3.38686e-18	4.32245	3.16827e-26	5.8511e-25	-2.62225	2.62225	1.34817e-07	1.97582e-06	-1.8972	1.8972	0.00034154	0.00259667	1.9798	2.53593e-05	9.87576e-05
Solyc11g005150.3	SL4.0ch11	152568	154427	entensin X55687	222.305	815.06	238.579	425.315	35.7831	68.9727	8.36108	37.7056	0.0886534	2.60834	0.000409962	0.00141478	1.6519	5.6906e-05	0.000216919	4.73778	9.69965e-110	1.02688e-107	4.49137	1.57752e-15	4.46458e-14	3.54029	4.49826e-13	1.68524e-11	6.6288	1.36316e-120	4.49412e-118	-2.7156	2.7156	2.17086e-06	2.43464e-05	-1.75977	1.75977	0.000333754	0.00254314	4.84898	1.33467e-72	2.69679e-70
Solyc07g056400.1	SL4.0ch07	64182395	64183846	Serine/threonine-protein kinase WAG2 (AHRD V3.3 *** A0A2G2Z4Q4_CAPAN);Dbxref=InterPro:IPR000719,Pfam:PF00069;Ontology_term=GO:0004672,GO:0005524,GO:0006468	10.9148	18.4035	6.73955	12.0193	1.31105	0.888402	1.00736	1.06894	0.0889353	3.04476	4.15742e-08	3.14059e-07	3.53987	3.1327e-20	8.09849e-19	3.43223	3.42624e-22	3.24073e-21	3.81942	2.38761e-09	3.1527e-08	4.31236	1.76731e-15	8.93398e-14	4.21244	2.4591e-17	2.71079e-16	-2.34918	2.34918	0.000670779	0.00377131	-2.84977	2.84977	9.02124e-07	1.50436e-05	2.74638	3.8142e-07	2.02018e-06
Solyc12g057160.1	SL4.0ch12	62843422	62843820	Unknown protein	257.255	329.824	134.164	240.414	33.7983	21.9255	9.46449	21.7294	0.0903832	2.69509	1.65271e-15	3.14547e-14	3.25463	2.02937e-36	1.69731e-34	4.72435	6.04056e-93	4.46037e-91	3.14605	3.66682e-15	9.98721e-14	3.71223	9.43772e-24	1.03435e-21	5.17978	1.54884e-62	1.23098e-60	-1.71542	1.71542	0.000135108	0.000936286	-2.27719	2.27719	3.06513e-07	5.73277e-06	3.75067	2.51064e-23	5.81483e-22
Solyc03g121620.1	SL4.0ch03	64151435	64152238	Late embryogenesis abundant (LEA) hydroxyproline-rich glycoprotein family (AHRD V3.3 *** A0A2U1MMJ0_ARTAN)	442.891	884.954	293.472	540.439	55.9057	42.3665	49.0715	49.1146	0.090879	2.92132	5.15239e-47	7.30192e-45	3.28511	1.45806e-86	1.08163e-83	3.16888	5.34794e-78	2.9742e-76	3.94613	1.60395e-29	1.33358e-27	4.31562	1.98795e-27	2.79138e-25	4.19598	1.89503e-37	5.7474e-36	-2.31919	2.31919	7.13473e-15	3.94904e-13	-2.68546	2.68546	7.99796e-17	8.92635e-15	2.57546	2.86622e-20	5.59837e-19
Solyc04g007580.1	SL4.0ch04	1297135	1297629	DUF4228 domain-containing protein (AHRD V3.3 *** A0A1Q3CT45_CEPFO);Dbxref=InterPro:IPR025322,Pfam:PF14009	13.734	33.8041	29.4373	25.6584	2.22244	3.48855	1.35271	2.35457	0.0917659	2.57761	0.0124183	0.0287458	1.78108	0.0037277	0.00923911	3.21894	5.26057e-08	1.79269e-07	3.95657	5.2901e-05	0.000307997	3.16137	7.87999e-10	1.82924e-08	4.60119	6.62142e-20	8.6933e-19	-3.62487	3.62487	0.000962911	0.00517882	-2.83227	2.83227	6.27388e-05	0.000606641	4.27841	3.49242e-10	2.79187e-09
Solyc07g053050.1	SL4.0ch07	61429732	61430082	Calcium-binding protein PBP1 (AHRD V3.3 *** A0A1U8HB91_CAPAN)	410.432	295.217	420.39	375.346	23.158	45.9806	34.2495	34.4627	0.0918157	3.96212	1.55288e-24	6.26561e-23	2.77713	1.93893e-11	2.09248e-10	3.42929	1.81727e-26	2.12204e-25	3.62712	6.8394e-17	2.18873e-15	2.44607	6.32083e-07	8.69858e-06	3.09871	2.59936e-14	2.27738e-13	-3.90396	3.90396	1.54262e-10	4.05275e-09	-2.71953	2.71953	9.56158e-05	0.000870792	3.37875	7.4509e-09	5.00494e-08
Solyc12g009000.1	SL4.0ch12	2348964	2350418	Harbinger transposase-derived nuclease (AHRD V3.3 *** A0A2U1Q453_ARTAN)	1504.43	2510.96	873.82	1629.74	73.376	316.2	67.731	152.436	0.0935339	4.32743	1.04535e-46	1.46931e-44	2.20034	6.54145e-08	4.34958e-07	4.45875	3.81527e-13	2.0752e-12	5.08019	3.56739e-52	9.83569e-50	2.95838	6.05938e-10	1.41804e-08	5.21676	3.27394e-33	8.16329e-32	-3.54569	3.54569	3.98682e-19	4.03471e-17	-1.4196	1.4196	0.00836229	0.0353864	3.68248	5.38114e-14	6.34866e-13
Solyc09g082240.4	SL4.0ch09	64149607	64151634	N-acetyltransferase (AHRD V3.3 *-* A0A2N9Z4V7_PAEPO)	336.037	156.057	143.548	211.881	18.095	39.0532	2.58376	19.9107	0.0939712	4.18448	1.34371e-30	8.142e-29	3.0486	4.81441e-13	6.2419e-12	7.00497	1.9742e-265	1.73473e-262	3.0996	1.23166e-13	2.83854e-12	1.96619	0.000118186	0.000887087	5.92556	4.2182e-94	7.08458e-92	-2.95621	2.95621	3.38677e-10	8.28668e-09	-1.82216	1.82216	0.00135826	0.00811817	5.7845	7.65123e-57	7.86555e-55
Solyc03g097050.3	SL4.0ch03	53975532	53980358	Cellulose synthase (AHRD V3.3 *** A0A2U1M9E5_ARTAN);Dbxref=InterPro:IPR005150,Pfam:PF03552;Ontology_term=GO:0016020,GO:0016760,GO:0030244	200.452	320.381	200.078	240.304	47.4158	14.9938	5.471	22.6269	0.0941594	2.07148	5.91566e-10	5.82052e-09	3.72661	4.64333e-29	2.46806e-27	5.20631	3.03142e-14	1.78353e-13	2.74634	9.65524e-14	2.25813e-12	4.4072	1.6005e-29	2.65791e-27	5.8874	3.10586e-35	8.45468e-34	-2.08008	2.08008	1.37762e-07	2.01207e-06	-3.73387	3.73387	2.23088e-18	2.97614e-16	5.21726	2.21185e-24	5.49486e-23
Solyc03g082530.1	SL4.0ch03	47031986	47032354	Small auxin up-regulated RNA37;Dbxref=InterPro:IPR003676,Pfam:PF02519;Ontology_term=GO:0009733	444.73	840.991	556.264	613.995	57.5005	99.7929	16.7929	58.0287	0.0945101	2.72779	3.83732e-11	4.45816e-10	1.81188	3.653e-08	2.5244e-07	4.69255	9.49471e-65	3.81831e-63	3.77665	1.65965e-17	5.62177e-16	2.86575	1.95769e-14	8.60336e-13	5.74635	1.22702e-66	1.09772e-64	-2.99625	2.99625	3.55345e-09	7.2179e-08	-2.08491	2.08491	1.26296e-05	0.00015252	4.96714	8.24182e-31	2.77553e-29
Solyc02g089480.1	SL4.0ch02	49338938	49339303	protein GLUTAMINE DUMPER 4-like (AHRD V3.3 *** A0A2I4EBB2_9ROSI)	10.2259	11.8654	15.3352	12.4755	0.978065	1.82061	0.767363	1.18868	0.0952808	3.23382	1.94491e-05	9.13234e-05	2.06422	0.00193594	0.00514984	3.65467	5.9803e-06	1.61416e-05	3.61119	6.96233e-06	4.95634e-05	2.44328	0.000879352	0.00476389	4.03865	3.15949e-06	1.16432e-05	-3.7705	3.7705	7.95788e-07	9.7356e-06	-2.60054	2.60054	0.000273855	0.00214708	4.19597	3.9857e-07	2.10721e-06
Solyc06g035960.3	SL4.0ch06	23166262	23170831	Oxalate--CoA ligase (AHRD V3.3 *** A0A1U8FIW0_CAPAN);Dbxref=InterPro:IPR000873,Pfam:PF00501;Ontology_term=GO:0003824	420.141	983.785	1012.43	805.453	61.4866	153.204	16.4764	77.0558	0.0956676	2.75833	6.47877e-05	0.000270296	1.42441	9.9185e-05	0.000358309	4.67497	2.07126e-188	7.28007e-186	3.99783	5.2054e-13	1.10042e-11	2.6637	1.25839e-07	1.97686e-06	5.91949	9.81429e-80	1.20499e-77	-4.03137	4.03137	2.48086e-11	7.43085e-10	-2.69938	2.69938	2.25806e-06	3.39425e-05	5.95667	1.10896e-54	1.05948e-52
Solyc11g030730.2	SL4.0ch11	22215680	22217247	Cytochrome P450 (AHRD V3.3 *-* A0A200Q069_9MAGN);Dbxref=InterPro:IPR001128,Pfam:PF00067;Ontology_term=GO:0005506,GO:0016705,GO:0020037,GO:0055114	113.883	128.372	157.479	133.245	15.8502	21.6726	1.03866	12.8538	0.0964678	2.82692	0.00140163	0.00425101	2.34826	1.87444e-12	2.27466e-11	6.78512	6.66458e-129	8.94071e-127	3.01583	3.62664e-06	2.74358e-05	2.53843	4.31957e-13	1.62181e-11	6.97671	7.58324e-129	3.21439e-126	-3.29228	3.29228	1.149e-06	1.35995e-05	-2.81841	2.81841	2.63756e-14	2.04193e-12	7.26061	2.72637e-121	1.77507e-118
Solyc03g093110.3	SL4.0ch03	48842055	48843927	Xyloglucan endotransglucosylase/hydrolase (AHRD V3.3 *** Q6RHY0_SOLLC);Dbxref=InterPro:IPR000757,Pfam:PF00722;Ontology_term=GO:0004553,GO:0005975	41.1364	41.6419	45.8394	42.8726	6.31561	4.5202	1.65542	4.16374	0.097119	2.67431	9.09487e-14	1.46533e-12	3.14512	9.9357e-15	1.55099e-13	4.64257	3.96805e-13	2.15562e-12	2.69852	1.11944e-12	2.27514e-11	3.17632	3.50495e-12	1.17087e-10	4.67279	3.85852e-23	6.1498e-22	-2.83296	2.83296	5.60298e-11	1.56326e-09	-3.30634	3.30634	3.38375e-10	1.21901e-08	4.80456	1.86479e-19	3.41471e-18
Solyc04g007900.3	SL4.0ch04	1603005	1605162	protein PLANT CADMIUM RESISTANCE 2-like (AHRD V3.3 *** A0A2G2ZHD1_CAPAN);Dbxref=InterPro:IPR006461,Pfam:PF04749	36.6258	65.6961	91.4671	64.5963	9.21518	7.57765	2.02954	6.27412	0.0971282	1.93221	8.98852e-10	8.64471e-09	2.18754	1.66768e-11	1.8089e-10	4.16239	1.31855e-50	3.64343e-49	2.81512	9.51561e-15	2.47534e-13	3.07237	1.72733e-14	7.72868e-13	5.05149	3.67511e-50	1.77312e-48	-3.24361	3.24361	4.01363e-14	1.98396e-12	-3.50366	3.50366	1.33082e-12	7.50003e-11	5.48134	2.12249e-40	1.15158e-38
Solyc10g086280.2	SL4.0ch10	64307950	64309297	heavy metal-associated isoprenylated plant protein 3-like (AHRD V3.3 *** A0A1S4A3L2_TOBAC)	207.443	459.091	239.808	302.114	36.6257	35.8901	15.7453	29.4204	0.0973817	2.45803	5.35063e-12	6.8935e-11	2.45003	1.32489e-07	8.40031e-07	3.68403	3.91831e-06	1.08271e-05	3.64208	3.76532e-19	1.49384e-17	3.63487	4.88804e-11	1.34858e-09	4.87445	2.36086e-09	1.30286e-08	-2.6642	2.6642	4.88477e-09	9.64714e-08	-2.65711	2.65711	1.06822e-05	0.000132181	3.89728	3.19644e-10	2.57163e-09
Solyc05g051400.4	SL4.0ch05	61096849	61098121	Mitochondrial uncoupling protein 6 (AHRD V3.3 *** A0A2G3CG15_CAPCH)	259.034	323.882	192.042	258.32	39.3154	23.5964	12.7482	25.22	0.097631	2.68711	3.98539e-09	3.51732e-08	3.39754	6.24667e-70	2.73284e-67	4.33766	3.31863e-124	4.13629e-122	3.03068	9.89303e-10	1.37529e-08	3.74267	2.09746e-74	4.52815e-71	4.6849	1.60996e-107	3.72234e-105	-2.25394	2.25394	8.17287e-05	0.000605373	-2.96392	2.96392	2.82401e-12	1.48378e-10	3.91286	4.61591e-27	1.28595e-25
Solyc05g011940.4	SL4.0ch05	5247623	5249631	Cytochrome (AHRD V3.3 *** A0A1U8EYC2_CAPAN);Dbxref=InterPro:IPR001128,Pfam:PF00067;Ontology_term=GO:0005506,GO:0016705,GO:0020037,GO:0055114	1.93721	1.03498	1.48174	1.48464	0.0954223	0.154701	0.192487	0.147537	0.0993752	4.50752	2.73704e-09	2.46494e-08	3.50803	1.15452e-07	7.36666e-07	3.39541	1.04634e-08	3.86228e-08	3.62074	0.000116137	0.000618107	2.62258	0.00125393	0.00643396	2.51437	0.00115533	0.00277165	-4.12106	4.12106	4.22602e-05	0.000341415	-3.11846	3.11846	0.000796316	0.00526031	3.01741	0.000349987	0.00109396
Solyc01g102840.3	SL4.0ch01	83804275	83809437	Disease resistance protein (TIR-NBS-LRR class) (AHRD V3.3 *** A0A2U1NT16_ARTAN)	249.542	333.364	195.87	259.592	23.2952	46.1905	7.93866	25.8081	0.099418	3.40798	3.13117e-17	6.97326e-16	2.40787	1.7947e-19	4.3682e-18	4.97381	3.32932e-132	4.64361e-130	3.8315	4.05639e-18	1.45636e-16	2.83437	2.12749e-19	1.59756e-17	5.4008	3.17107e-102	6.48903e-100	-3.06315	3.06315	8.07831e-11	2.21416e-09	-2.06562	2.06562	6.00539e-09	1.66248e-07	4.63719	9.33311e-58	1.03187e-55
Solyc07g008620.1	SL4.0ch07	3541173	3544268	EIX receptor 1	29.9593	25.0429	44.8654	33.2892	2.40273	6.61249	1.12514	3.38012	0.101538	3.6287	1.02283e-13	1.63462e-12	2.15895	0.0108928	0.0238487	4.74924	4.61608e-64	1.83536e-62	3.37251	4.7022e-10	6.82625e-09	1.90757	0.00283854	0.0126809	4.4967	2.11529e-33	5.36446e-32	-4.21914	4.21914	3.27492e-11	9.60738e-10	-2.7515	2.7515	0.000214526	0.00174357	5.34715	1.43254e-25	3.70878e-24
Solyc10g085030.1	SL4.0ch10	63513949	63514548	Heme-binding-like protein (AHRD V3.3 *** A0A2I0X8X3_9ASPA);Dbxref=InterPro:IPR006917,Pfam:PF04832	781.81	837.973	1456.59	1025.46	162.269	79.0686	75.6364	105.658	0.103035	2.1912	1.61851e-07	1.10223e-06	3.14786	2.19084e-29	1.20193e-27	3.3273	4.71758e-54	1.44942e-52	2.37851	8.0192e-06	5.64855e-05	3.33378	1.0122e-11	3.1785e-10	3.52066	7.30369e-19	8.97981e-18	-3.06412	3.06412	1.21876e-09	2.73549e-08	-4.02286	4.02286	1.77164e-22	3.64489e-20	4.2082	3.49957e-36	1.54183e-34
Solyc06g069550.1	SL4.0ch06	40936530	40937972	UDP-glucose 6-dehydrogenase (AHRD V3.3 *** A0A1U8F9G7_CAPAN)	3.10647	8.38646	3.71469	5.06921	0.461868	0.836151	0.269841	0.52262	0.103097	2.74871	4.45348e-09	3.9083e-08	1.83319	4.47313e-05	0.000174636	3.5096	9.69781e-13	5.11032e-12	4.19284	2.69168e-14	6.69146e-13	3.28212	2.00276e-08	3.64318e-07	4.95681	1.12475e-18	1.36588e-17	-3.0058	3.0058	7.54102e-08	1.1757e-06	-2.09158	2.09158	0.000419764	0.00307239	3.77512	2.92184e-11	2.65031e-10
Solyc09g074270.3	SL4.0ch09	62271266	62273128	Gibberellin receptor (AHRD V3.3 *** E3VJP7_9FABA);Dbxref=InterPro:IPR013094,Pfam:PF07859;Ontology_term=GO:0016787	261.24	431.021	262.87	318.377	30.0408	52.1859	16.6366	32.9544	0.103507	3.09963	1.28449e-12	1.80249e-11	2.28338	7.50137e-68	2.72316e-65	3.97437	0	0	3.83349	5.12181e-15	1.37137e-13	3.0192	1.5368e-32	3.19785e-30	4.71134	1.73846e-129	7.54875e-127	-3.10807	3.10807	5.09756e-10	1.22277e-08	-2.29529	2.29529	1.64505e-29	5.97678e-27	3.99267	2.12846e-164	4.15736e-161
Solyc06g034290.3	SL4.0ch06	21762346	21764226	Glycerol-3-phosphate transporter 1-like protein (AHRD V3.3 *** A0A2K3PR18_TRIPR);Dbxref=InterPro:IPR011701,Pfam:PF07690;Ontology_term=GO:0016021,GO:0055085	12.1501	13.245	43.4895	22.9615	1.61412	2.54073	3.04546	2.4001	0.104527	2.87857	1.37298e-21	4.45906e-20	2.22715	6.47179e-18	1.40129e-16	2.00687	2.71679e-07	8.58875e-07	3.00932	1.55218e-13	3.53502e-12	2.36332	1.65484e-08	3.0535e-07	2.1409	2.58439e-05	8.32006e-05	-4.71655	4.71655	2.86623e-14	1.45896e-12	-4.07218	4.07218	7.03693e-09	1.9226e-07	3.85204	1.1635e-08	7.60055e-08
Solyc04g074440.1	SL4.0ch04	58393790	58394737	Protein EXORDIUM-like 1 (AHRD V3.3 *** A0A2G2ZQI6_CAPAN);Dbxref=InterPro:IPR006766,Pfam:PF04674	1580.08	2300.55	1655.7	1845.44	172.353	317.789	88.7723	192.972	0.104567	3.14661	9.65341e-32	6.49164e-30	2.22975	4.99904e-14	7.24055e-13	4.13334	1.75736e-67	7.62563e-66	3.71305	1.93686e-30	1.70847e-28	2.80152	3.67162e-13	1.40293e-11	4.7036	4.23202e-49	1.99848e-47	-3.2082	3.2082	1.24219e-22	2.10348e-20	-2.29464	2.29464	3.16709e-09	9.34045e-08	4.20151	2.6167e-37	1.2296e-35
Solyc05g056080.4	SL4.0ch05	64844070	64846212	zinc finger B-box protein (AHRD V3.3 *-* AT5G45410.5)	8.76729	11.5576	27.289	15.8713	1.42383	3.40244	0.154022	1.6601	0.104597	2.57268	9.42053e-05	0.000378676	1.23712	0.00228111	0.00596571	5.71027	2.34131e-12	1.19995e-11	3.03578	2.18624e-05	0.00013967	1.69986	0.000695075	0.00393208	6.17797	1.12695e-12	8.60706e-12	-4.19631	4.19631	3.53334e-09	7.19414e-08	-2.86748	2.86748	1.62829e-07	3.27115e-06	7.34428	3.68413e-17	5.65124e-16
Solyc02g090360.3	SL4.0ch02	49959989	49963043	L-ascorbate oxidase-like protein (AHRD V3.3 *** A0A1U8FPI3_CAPAN)	198.273	429.075	379.626	335.658	29.2607	71.8004	4.36895	35.1433	0.1047	2.73928	2.84835e-46	3.939e-44	1.43258	2.25207e-07	1.3802e-06	5.50543	0	0	3.8606	4.73439e-72	2.93819e-69	2.55792	4.9599e-15	2.35985e-13	6.63203	0	0	-3.6795	3.6795	3.32247e-38	4.15104e-35	-2.37573	2.37573	2.24794e-09	6.90391e-08	6.45301	1.00546e-144	9.30262e-142
Solyc11g010500.1	SL4.0ch11	3593622	3594596	Mitochondrial uncoupling protein 6 (AHRD V3.3 *** A0A2G3B0B9_CAPCH)	1578.16	1897.53	1761.34	1745.68	198.761	234.277	115.704	182.914	0.104781	2.95178	1.58858e-05	7.59011e-05	2.67157	1.17873e-22	3.8454e-21	3.76094	9.84608e-249	6.17982e-246	3.24429	9.56549e-11	1.54e-09	2.96717	9.0199e-19	6.30699e-17	4.05597	7.29556e-156	5.41179e-153	-3.10311	3.10311	2.48593e-09	5.17652e-08	-2.82648	2.82648	1.60898e-16	1.69598e-14	3.9215	1.19526e-145	1.1673e-142
Solyc06g005650.2	SL4.0ch06	730011	731124	E3 ubiquitin-protein ligase (AHRD V3.3 *** A0A1U8GX66_CAPAN)	774.722	1045.61	525.767	782.032	70.2486	117.433	59.3017	82.3276	0.105274	3.40442	1.05527e-70	4.89073e-68	2.62633	4.45749e-16	7.96374e-15	3.68489	8.27457e-66	3.41355e-64	3.866	1.98887e-59	7.35331e-57	3.09347	8.23731e-15	3.85546e-13	4.15062	2.19106e-49	1.04298e-47	-2.83708	2.83708	9.98824e-37	7.76495e-34	-2.06083	2.06083	2.00359e-07	3.93708e-06	3.12393	1.22701e-28	3.69343e-27
Solyc06g074530.1	SL4.0ch06	43777509	43778810	Arogenate dehydratase (AHRD V3.3 *** A0A2G2VAY6_CAPBA)	262.862	465.68	486.726	405.089	50.3107	64.1315	14.4464	42.9629	0.106058	2.35599	2.16462e-09	1.96918e-08	1.97923	2.75487e-13	3.68656e-12	4.17337	2.28469e-54	7.04406e-53	3.20222	2.11618e-13	4.69641e-12	2.82701	1.90889e-17	1.20763e-15	5.02407	8.86936e-49	4.16626e-47	-3.24342	3.24342	2.58241e-13	1.10418e-11	-2.87004	2.87004	4.97372e-19	7.32166e-17	5.0686	4.20781e-49	3.28752e-47
Solyc07g150104.1	SL4.0ch07	2811772	2813749	early nodulin-like protein 1 (AHRD V3.3 *** A0A2I4F529_9ROSI)	97.8602	456.586	77.1628	210.536	21.0862	31.5308	14.4733	22.3634	0.106221	2.17651	6.51505e-41	6.8963e-39	1.57506	7.32332e-11	7.33708e-10	2.75702	7.52289e-77	4.1186e-75	4.41676	5.03601e-99	7.95552e-96	3.81991	4.24567e-35	1.06727e-32	5.00201	5.45934e-138	2.85861e-135	-1.83169	1.83169	6.05676e-08	9.60045e-07	-1.23405	1.23405	0.00525712	0.0244873	2.4195	2.12307e-13	2.36511e-12
Solyc01g096510.2	SL4.0ch01	79855464	79856217	Sigma factor binding protein 1, chloroplastic (AHRD V3.3 *** A0A2G2W6X7_CAPBA)	250.624	234.954	193.459	226.346	16.1907	38.6193	17.555	24.1217	0.10657	3.9016	3.34645e-15	6.13743e-14	2.58023	0.000306944	0.000990745	3.78028	1.05844e-07	3.49511e-07	3.87314	2.79241e-10	4.17948e-09	2.55066	8.94555e-05	0.000695313	3.75789	3.06027e-10	1.85439e-09	-3.51449	3.51449	4.28159e-10	1.03576e-08	-2.19773	2.19773	0.000105436	0.000947595	3.40122	8.97992e-10	6.79408e-09
Solyc02g064680.4	SL4.0ch02	33779891	33785477	Calcium-transporting ATPase (AHRD V3.3 *** A0A1U8FI07_CAPAN)	908.444	1172.29	1017.83	1032.85	82.0098	192.775	56.719	110.501	0.106986	3.46156	3.20247e-21	1.00395e-19	2.22059	4.64907e-13	6.04131e-12	4.00707	0	0	3.83063	6.92843e-21	3.15171e-19	2.59322	5.19084e-12	1.68834e-10	4.37943	6.65039e-203	1.31552e-199	-3.63114	3.63114	7.73453e-18	6.61418e-16	-2.39372	2.39372	3.75046e-10	1.34262e-08	4.18606	6.62202e-246	5.82042e-242
Solyc04g074420.1	SL4.0ch04	58390867	58391136	Protein EXORDIUM-like 1 (AHRD V3.3 *-* A0A2G2WZY1_CAPBA);Dbxref=InterPro:IPR006766,Pfam:PF04674	4373.09	6683	6646.88	5900.99	661.958	993.755	254.356	636.69	0.107895	2.43313	1.8067e-12	2.47454e-11	1.56015	3.71166e-20	9.53741e-19	4.02194	1.44221e-68	6.44919e-67	3.25444	8.71491e-18	3.01072e-16	2.38421	3.00002e-30	5.23367e-28	4.84693	2.8103e-64	2.33793e-62	-2.89038	2.89038	3.42723e-12	1.20361e-10	-2.01857	2.01857	3.16518e-12	1.64782e-10	4.48588	9.94772e-42	5.65926e-40
Solyc02g085400.3	SL4.0ch02	46332448	46335529	Sulfite exporter TauE/SafE family protein (AHRD V3.3 *** A0A2U1KY14_ARTAN)	10.984	18.0323	12.9001	13.9721	0.268288	1.6818	2.58571	1.51194	0.108211	5.31083	2.90937e-42	3.1777e-40	2.67562	3.82494e-22	1.1909e-20	2.0887	2.1371e-06	6.09302e-06	6.03459	4.85967e-51	1.22386e-48	3.40332	4.62211e-28	6.9416e-26	2.81756	5.3554e-08	2.52428e-07	-5.54607	5.54607	2.79463e-34	1.64816e-31	-2.91278	2.91278	2.4972e-13	1.62138e-11	2.32832	4.65258e-05	0.000172657
Solyc09g059020.4	SL4.0ch09	49085629	49088699	Quinone-oxidoreductase QR1, chloroplastic (AHRD V3.3 *** QR1_TRIVS)	10.6713	13.1446	8.34775	10.7212	3.2771	0.156999	0.0650726	1.16639	0.108793	1.664	6.64627e-06	3.41024e-05	6.05246	6.00737e-18	1.30239e-16	7.37912	1.86799e-17	1.35429e-16	1.9895	1.09412e-06	9.23384e-06	6.37965	7.31972e-18	4.77052e-16	7.71061	3.55896e-18	4.1439e-17	-1.31219	1.31219	0.00307632	0.0139847	-5.7008	5.7008	1.64237e-12	9.04682e-11	7.0335	1.21756e-14	1.52773e-13
Solyc04g081840.4	SL4.0ch04	63694383	63697979	UPF0496 protein isoform X1 (AHRD V3.3 *** A0A2I4H6K4_9ROSI);Dbxref=InterPro:IPR007749,Pfam:PF05055	37.4103	95.7789	44.2418	59.1437	5.3288	8.84092	5.21883	6.46285	0.109274	2.77268	2.98009e-25	1.28399e-23	2.02035	6.93174e-19	1.62681e-17	2.8254	6.02466e-23	5.97839e-22	4.14943	2.25631e-48	4.96302e-46	3.39991	5.78283e-40	2.08074e-37	4.2072	9.85054e-36	2.73587e-34	-3.01322	3.01322	2.26749e-23	4.16999e-21	-2.26255	2.26255	2.73717e-16	2.84999e-14	3.07258	3.41182e-17	5.2427e-16
Solyc01g095630.3	SL4.0ch01	79100719	79103032	WRKY transcription factor 41	1001	1344.02	869.648	1071.56	80.5373	252.855	24.0385	119.143	0.111187	3.61598	2.82077e-05	0.000128261	1.93726	1.19603e-06	6.43869e-06	5.36123	9.32861e-11	4.18751e-10	4.05779	1.41535e-10	2.1979e-09	2.38131	3.5212e-07	5.10618e-06	5.80652	2.05136e-12	1.52105e-11	-3.41314	3.41314	1.17561e-06	1.38666e-05	-1.73759	1.73759	0.00285969	0.0149471	5.16677	1.11609e-15	1.52565e-14
Solyc10g085420.3	SL4.0ch10	63765103	63766515	Protein LURP-one-related 15 (AHRD V3.3 *** A0A2G2VU46_CAPBA);Dbxref=InterPro:IPR007612,Pfam:PF04525	3034.12	3687.46	3174.73	3298.77	158.725	782.988	166.773	369.495	0.11201	4.19542	1.541e-25	6.79306e-24	1.8359	8.14442e-11	8.10735e-10	4.17638	1.53763e-173	4.50373e-171	4.51574	4.13834e-24	2.3891e-22	2.16032	6.63775e-10	1.5492e-08	4.49974	1.38223e-112	3.84498e-110	-4.24649	4.24649	1.30912e-19	1.37361e-17	-1.89173	1.89173	4.47132e-07	8.0796e-06	4.2362	2.81318e-78	6.42245e-76
Solyc02g089900.1	SL4.0ch02	49626503	49628440	Protein kinase domain (AHRD V3.3 *** A0A200Q286_9MAGN)	133.023	263.819	105.301	167.381	15.1726	33.9605	7.11437	18.7491	0.112015	3.1126	3.60769e-23	1.31627e-21	1.93577	9.45476e-10	8.23046e-09	4.22531	6.17581e-113	6.86922e-111	4.10898	2.99881e-32	2.92755e-30	2.93618	6.53508e-15	3.08381e-13	5.2257	3.26425e-108	7.6465e-106	-2.77673	2.77673	2.90978e-12	1.04331e-10	-1.60474	1.60474	0.000265694	0.00208982	3.89772	3.6256e-37	1.68609e-35
Solyc03g063607.1	SL4.0ch03	31266372	31268221	Unknown protein	7.45601	13.0207	4.10367	8.19346	0.982297	1.51227	0.277671	0.924079	0.112783	2.91827	7.64454e-18	1.78352e-16	2.25999	9.34053e-11	9.22803e-10	4.69432	2.17318e-25	2.42485e-24	3.74013	3.48364e-16	1.05831e-14	3.08252	1.3551e-09	3.00435e-08	5.5242	8.17166e-22	1.21132e-20	-2.05704	2.05704	2.37391e-05	0.000203412	-1.39629	1.39629	0.0112041	0.044597	3.83722	2.24264e-09	1.61175e-08
Solyc03g115780.2	SL4.0ch03	59810312	59814561	Polynucleotidyl transferase, ribonuclease H-like superfamily protein (AHRD V3.3 *** A0A2U1N8M3_ARTAN)	4.91447	2.31043	3.12486	3.44992	0.261535	0.708269	0.19884	0.389548	0.112915	4.24987	1.95317e-12	2.66029e-11	2.77382	1.32717e-10	1.29174e-09	4.56284	1.11593e-25	1.26525e-24	3.16576	0.000150576	0.000776343	1.69589	0.0136104	0.0448886	3.4814	3.15167e-08	1.53178e-07	-3.59811	3.59811	2.23353e-05	0.000192638	-2.12442	2.12442	0.00308797	0.0159402	3.92029	1.49494e-09	1.09772e-08
Solyc02g064690.3	SL4.0ch02	33793600	33796218	Acyl-CoA N-acyltransferases (NAT) superfamily protein (AHRD V3.3 *** A0A1P8B3D5_ARATH)	4.8315	3.9672	1.59937	3.46602	0.446784	0.443101	0.284688	0.391524	0.112961	3.41629	5.69765e-13	8.36501e-12	3.38045	8.51177e-16	1.48343e-14	4.07732	6.03471e-24	6.24582e-23	3.12802	4.0949e-05	0.000245878	3.1018	0.000116648	0.000875924	3.79121	8.23361e-08	3.77694e-07	-1.82186	1.82186	0.00296146	0.0135319	-1.78381	1.78381	0.00134221	0.00804759	2.48801	1.75261e-06	8.27756e-06
Solyc05g150116.1	SL4.0ch05	10616982	10618829	Unknown protein	10.174	9.0945	4.26078	7.84311	0.751459	1.07422	0.840247	0.888641	0.113302	3.69245	3.13122e-17	6.97326e-16	3.17457	1.86199e-22	5.99422e-21	3.60191	1.18807e-31	1.7472e-30	3.54578	1.12347e-12	2.28067e-11	3.03241	1.63832e-15	8.32217e-14	3.45962	9.88384e-23	1.53813e-21	-2.44012	2.44012	1.12167e-05	0.000103585	-1.92143	1.92143	7.29677e-06	9.51869e-05	2.3557	1.40858e-09	1.03778e-08
Solyc06g052070.3	SL4.0ch06	33494721	33499018	Transducin/WD40 repeat-like superfamily protein (AHRD V3.3 *** A0A2U1PL09_ARTAN)	78.1128	109.042	67.0406	84.7319	8.04029	11.7255	9.32225	9.69601	0.114432	3.26953	1.10811e-44	1.36704e-42	2.71795	3.27377e-20	8.4504e-19	3.07239	2.8019e-150	5.41105e-148	3.75292	5.03523e-48	1.09372e-45	3.20516	2.73281e-20	2.23689e-18	3.56038	1.01281e-158	9.01555e-156	-3.05715	3.05715	1.23879e-20	1.52425e-18	-2.50612	2.50612	2.28769e-09	7.0134e-08	2.86752	1.56181e-31	5.43664e-30
Solyc09g065850.4	SL4.0ch09	60214496	60215710	auxin-regulated IAA3;Dbxref=InterPro:IPR033389,Pfam:PF02309	1031.2	2182.07	799.677	1337.65	82.0851	191.357	188.643	154.028	0.115149	3.60405	3.65912e-78	2.09156e-75	2.35862	1.69812e-69	7.06665e-67	2.4396	1.00657e-60	3.68532e-59	4.70572	6.60383e-71	3.58608e-68	3.46468	2.92877e-37	8.29225e-35	3.54513	2.39463e-52	1.25387e-50	-3.23313	3.23313	2.26233e-30	8.79378e-28	-1.98939	1.98939	1.55904e-11	7.00581e-10	2.07572	3.4181e-16	4.85746e-15
Solyc01g087570.2	SL4.0ch01	74766965	74767512	hypothetical protein (AHRD V3.3 *-* AT3G57450.1)	160.073	226.019	229.049	205.047	32.1026	22.4731	16.3126	23.6294	0.115239	2.19716	9.00272e-25	3.74705e-23	2.6494	1.08509e-26	4.99027e-25	3.24013	7.88243e-37	1.377e-35	2.76729	3.70933e-44	7.00619e-42	3.22279	1.56915e-39	5.21169e-37	3.8152	9.03282e-40	3.09253e-38	-2.69477	2.69477	7.35238e-11	2.03147e-09	-3.15123	3.15123	4.5307e-10	1.58213e-08	3.74513	1.47141e-16	2.14299e-15
Solyc06g050630.3	SL4.0ch06	31098376	31100203	Arogenate dehydrogenase 1, chloroplastic (AHRD V3.3 *** A0A2G3C5J6_CAPCH);Dbxref=InterPro:IPR003099,Pfam:PF02153;Ontology_term=GO:0004665,GO:0006571,GO:0008977,GO:0055114	67.0446	92.3935	86.4832	81.9738	6.9874	14.2751	7.18849	9.48366	0.115691	3.22953	3.73418e-37	3.35255e-35	2.17417	7.40649e-35	5.82348e-33	3.21921	2.69987e-84	1.71291e-82	3.71186	1.54878e-34	1.80625e-32	2.65957	4.13227e-24	4.6646e-22	3.7057	3.38227e-59	2.35213e-57	-3.59327	3.59327	9.09617e-12	2.91333e-10	-2.54396	2.54396	1.65688e-05	0.000191816	3.5925	1.36116e-13	1.54274e-12
Solyc01g094410.3	SL4.0ch01	78171602	78176534	C2 calcium/lipid-binding plant phosphoribosyltransferase family protein (AHRD V3.3 *** A0A061G6B5_THECC)	678.038	408.704	396.142	494.295	35.9879	109.969	25.8208	57.2591	0.11584	4.22803	1.29139e-38	1.2101e-36	2.60823	9.57235e-11	9.43521e-10	4.72064	0	0	3.49771	6.38526e-20	2.72621e-18	1.88329	0.000160217	0.00115248	3.99339	6.29554e-89	9.74604e-87	-3.46185	3.46185	2.13927e-11	6.48723e-10	-1.84271	1.84271	0.00395397	0.0194073	3.9626	3.67697e-22	8.05954e-21
Solyc11g012510.3	SL4.0ch11	5385847	5387474	GRAS1;Dbxref=InterPro:IPR005202,Pfam:PF03514	192.036	466.125	120.566	259.576	34.6547	33.9361	21.6192	30.07	0.115843	2.44283	4.54508e-52	8.38054e-50	2.4589	8.22583e-19	1.91211e-17	3.14524	3.89032e-52	1.11349e-50	3.73059	7.74478e-49	1.7254e-46	3.75233	8.44149e-23	8.28369e-21	4.43743	1.6244e-50	7.9014e-49	-1.77329	1.77329	2.16132e-08	3.7681e-07	-1.79247	1.79247	6.01211e-05	0.000583974	2.48268	2.69166e-12	2.70846e-11
Solyc02g082150.1	SL4.0ch02	43855518	43856567	BnaCnng18720D protein (AHRD V3.3 *** A0A078IGP5_BRANA)	5.17903	6.72635	1.80754	4.57097	0.576705	0.377248	0.636849	0.530267	0.116007	3.1066	1.17665e-11	1.44951e-10	3.78464	4.21536e-11	4.36687e-10	2.99513	1.07296e-11	5.21896e-11	3.49953	1.04919e-10	1.67417e-09	4.18364	4.87517e-10	1.15817e-08	3.39168	1.52914e-10	9.63655e-10	-1.58146	1.58146	0.010639	0.0385343	-2.259	2.259	0.00350189	0.0176813	1.47696	0.0161754	0.0339237
Solyc01g079140.2	SL4.0ch01	70805754	70806324	Unknown protein	41.6582	48.6234	63.9659	51.4158	3.45701	14.374	0.114072	5.98171	0.11634	3.53925	1.31531e-07	9.10207e-07	1.36431	0.00152558	0.00415992	8.47961	9.5256e-16	6.21391e-15	3.85329	1.97252e-06	1.58687e-05	1.67643	0.0128059	0.0426724	8.79883	5.0987e-14	4.34524e-13	-4.13193	4.13193	2.02091e-08	3.54498e-07	-1.96433	1.96433	0.000101596	0.000919858	9.08291	2.59329e-17	4.03072e-16
Solyc02g077370.1	SL4.0ch02	40311975	40312460	Ethylene Response Factor C.5	44.2601	70.3614	69.5457	61.3891	12.8554	6.35517	2.3753	7.19528	0.117208	1.64557	1.45521e-06	8.39351e-06	2.57637	6.37984e-06	2.98882e-05	4.16652	4.8371e-27	5.79858e-26	2.40659	2.60469e-10	3.92216e-09	3.34066	2.42197e-07	3.63738e-06	4.93291	5.34125e-30	1.16962e-28	-2.28233	2.28233	0.000676698	0.00380084	-3.22133	3.22133	0.000484805	0.00346815	4.81306	1.32466e-11	1.256e-10
Solyc10g079130.2	SL4.0ch10	59853965	59858541	MAP kinase kinase kinase 76	696.915	923.79	1041.72	887.475	92.4462	194.065	26.8989	104.47	0.117716	2.90169	4.17031e-20	1.18595e-18	1.82009	9.72466e-08	6.28969e-07	4.6971	5.58027e-140	8.99703e-138	3.31569	5.36483e-17	1.7328e-15	2.23507	1.12211e-06	1.44518e-05	5.11701	6.91669e-63	5.54675e-61	-3.48712	3.48712	6.97053e-20	7.49792e-18	-2.40756	2.40756	4.22028e-08	9.62157e-07	5.29013	3.37503e-83	8.98934e-81
Solyc10g086520.2	SL4.0ch10	64459943	64461929	expansin 6	44.0315	44.2199	30.2857	39.5124	3.25519	4.83225	6.14183	4.74309	0.120041	3.71972	8.07833e-54	1.73159e-51	3.13573	1.358e-31	8.54992e-30	2.83563	2.56881e-38	4.74703e-37	3.73963	1.00871e-35	1.25203e-33	3.16	1.91301e-18	1.30077e-16	2.85907	1.02214e-22	1.58512e-21	-3.17975	3.17975	6.84714e-38	6.88862e-35	-2.59532	2.59532	1.13076e-17	1.40941e-15	2.30169	4.59348e-20	8.80575e-19
Solyc03g033795.1	SL4.0ch03	5269986	5270468	AAA-ATPase At3g50940-like (AHRD V3.3 *-* A0A2I4EX93_9ROSI);Dbxref=InterPro:IPR025753,Pfam:PF14363	81.4132	104.603	224.164	136.727	22.5385	23.7194	3.15397	16.4706	0.120464	1.75616	0.00244318	0.006955	1.55644	9.89502e-05	0.000357613	4.61057	9.12293e-49	2.34395e-47	2.22826	0.000946439	0.00393734	2.02814	0.000442766	0.00268128	5.08841	1.42341e-22	2.19213e-21	-3.18746	3.18746	2.78294e-06	3.02393e-05	-2.99583	2.99583	2.16665e-07	4.21636e-06	6.05181	8.38014e-32	2.95219e-30
Solyc02g080890.3	SL4.0ch02	42977155	42979712	WRKY transcription factor 6	46.1653	93.8622	132.745	90.924	8.91345	22.1411	1.81898	10.9578	0.120516	2.35663	1.08098e-06	6.39197e-06	1.02689	0.0121328	0.0261476	4.66307	4.64219e-84	2.9346e-82	3.39704	5.13464e-08	5.45383e-07	2.06506	0.00116361	0.00603321	5.70991	1.18142e-33	3.03504e-32	-3.87934	3.87934	2.38199e-11	7.15978e-10	-2.55772	2.55772	4.9682e-06	6.80328e-05	6.19585	1.62766e-58	1.8701e-56
Solyc07g053740.1	SL4.0ch07	62092302	62092979	Ethylene Response Factor F.4	1576.17	2281.79	838.303	1565.42	199.094	186.904	181.444	189.147	0.120828	2.90388	5.37098e-41	5.7206e-39	2.94411	4.17222e-31	2.53332e-29	3.10102	4.17725e-139	6.67373e-137	3.47053	2.12713e-19	8.67678e-18	3.51766	9.57935e-14	3.8209e-12	3.67027	9.30845e-28	1.84132e-26	-1.97852	1.97852	4.79906e-13	1.97304e-11	-2.02134	2.02134	3.1823e-09	9.36912e-08	2.18288	6.82691e-29	2.08351e-27
Solyc01g106290.3	SL4.0ch01	86535419	86535963	Unknown protein	62.7331	76.882	50.5595	63.3916	5.33723	9.19722	8.59878	7.71108	0.121642	3.42737	1.47232e-27	7.36072e-26	2.59876	1.47934e-27	7.09002e-26	2.79733	1.72205e-17	1.25262e-16	3.78682	6.29659e-27	4.55899e-25	2.96181	1.16879e-25	1.45224e-23	3.16179	1.53032e-15	1.47906e-14	-3.09522	3.09522	8.00806e-16	5.14894e-14	-2.26827	2.26827	1.14294e-12	6.57133e-11	2.47215	1.16853e-08	7.62639e-08
Solyc12g056550.1	SL4.0ch12	62098935	62100071	Plant/F1M20-13 protein (AHRD V3.3 *** G7IBZ7_MEDTR);Dbxref=InterPro:IPR008511,Pfam:PF05633	134.088	325.014	67.8361	175.646	17.3435	27.1158	19.7349	21.3981	0.121825	2.90649	2.96503e-66	1.18243e-63	2.24186	6.21202e-41	6.66601e-39	2.75642	2.8046e-63	1.09529e-61	4.20329	5.22339e-97	7.56391e-94	3.54294	1.48466e-56	1.22103e-53	4.05786	1.04717e-86	1.55356e-84	-1.92194	1.92194	6.3727e-20	6.94218e-18	-1.25822	1.25822	1.14924e-07	2.3845e-06	1.77808	1.20492e-15	1.6445e-14
Solyc02g093230.4	SL4.0ch02	52217703	52219087	Caffeoyl-CoA O-methyltransferase (AHRD V3.3 *** A0A1U8FPA5_CAPAN);Dbxref=InterPro:IPR002935,Pfam:PF01596;Ontology_term=GO:0008171	105.486	131.902	167.948	135.112	13.5359	33.1613	3.40539	16.7009	0.123607	2.92641	9.54132e-05	0.000382993	1.5963	3.07344e-05	0.000124529	4.92764	1.82237e-23	1.85124e-22	3.29489	5.60763e-06	4.06524e-05	1.96133	0.00602109	0.023238	5.30343	4.37242e-18	5.05469e-17	-3.59096	3.59096	1.09702e-09	2.49167e-08	-2.26651	2.26651	3.31357e-07	6.15697e-06	5.60086	1.25121e-45	8.29999e-44
Solyc10g085590.1	SL4.0ch10	63864959	63866170	Protein ELC (AHRD V3.3 *** A0A2G3BFL9_CAPCH)	137.523	215.214	76.7044	143.147	18.0979	21.3304	14.2071	17.8785	0.124896	2.88679	5.69268e-57	1.39454e-54	2.63245	7.82472e-57	1.78007e-54	3.27031	1.6064e-124	2.031e-122	3.55071	1.95804e-66	9.16706e-64	3.30001	2.44132e-55	1.76651e-52	3.93867	1.01967e-127	4.12573e-125	-2.04364	2.04364	1.63603e-17	1.29542e-15	-1.7892	1.7892	3.4216e-12	1.77052e-10	2.43368	3.49565e-33	1.33297e-31
Solyc10g074740.2	SL4.0ch10	57410381	57410979	Calcium-binding protein CAST (AHRD V3.3 *** A0A1U8EHD5_CAPAN);Dbxref=InterPro:IPR002048,Pfam:PF13499;Ontology_term=GO:0005509	1196.32	1745.82	1352.99	1431.71	109.836	351.229	76.2291	179.098	0.125094	3.35807	2.41239e-18	5.94362e-17	1.60973	1.39844e-08	1.02492e-07	3.92271	1.29682e-55	4.14371e-54	3.96209	8.73075e-21	3.95089e-19	2.21725	7.69644e-11	2.05448e-09	4.53082	2.94352e-47	1.30034e-45	-3.5137	3.5137	1.56979e-15	9.58863e-14	-1.76838	1.76838	5.31549e-07	9.42548e-06	4.08666	2.1327e-35	9.16644e-34
Solyc03g118810.1	SL4.0ch03	62070007	62070501	Calcium-binding allergen Ole e 8 (AHRD V3.3 *** A0A2G2WQF6_CAPBA)	3309.29	3756.47	1800.55	2955.44	203.361	688.975	226.568	372.968	0.126197	3.92048	1.70351e-21	5.49094e-20	2.051	5.80084e-13	7.43605e-12	3.8521	1.4409e-125	1.88973e-123	4.15928	2.24423e-15	6.25972e-14	2.29568	3.12328e-06	3.58658e-05	4.09222	1.20964e-30	2.72944e-29	-3.0056	3.0056	1.94986e-09	4.16222e-08	-1.13835	1.13835	0.00646897	0.0289173	2.94565	2.57689e-24	6.3712e-23
Solyc02g086840.3	SL4.0ch02	47456729	47459623	Tetratricopeptide repeat (TPR)-like superfamily protein (AHRD V3.3 *** A0A2U1LHI7_ARTAN)	3.12093	6.9607	5.01049	5.03071	0.19297	0.883266	0.833619	0.636618	0.126547	3.99175	1.45878e-18	3.66792e-17	1.79868	3.73884e-06	1.83839e-05	1.9141	2.43251e-08	8.61525e-08	5.1546	7.04291e-19	2.74405e-17	2.96213	1.12575e-07	1.78539e-06	3.08499	1.25522e-10	7.96388e-10	-4.68296	4.68296	3.99506e-22	6.04668e-20	-2.48982	2.48982	4.12875e-08	9.43809e-07	2.61069	3.62776e-11	3.26202e-10
Solyc10g081040.1	SL4.0ch10	61328444	61329031	Unknown protein	2079.04	3744.18	2187.08	2670.1	263.109	548.576	205.099	338.928	0.126935	2.88167	2.64396e-31	1.71737e-29	1.76149	3.22642e-17	6.43097e-16	3.3115	5.24684e-125	6.78e-123	3.78557	6.29908e-39	9.12159e-37	2.66984	2.67534e-21	2.36952e-19	4.21949	2.90445e-102	6.01256e-100	-2.93468	2.93468	7.5204e-22	1.09001e-19	-1.81725	1.81725	1.46364e-09	4.62837e-08	3.37171	1.12493e-55	1.12359e-53
Solyc03g121360.1	SL4.0ch03	63913308	63913919	Charged multivesicular body protein 1-like (AHRD V3.3 *** A0A2K3LIZ7_TRIPR);Dbxref=InterPro:IPR005024,Pfam:PF03357;Ontology_term=GO:0007034	688.872	854.886	467.739	670.499	73.7861	104.821	78.9219	85.8429	0.128028	3.12805	3.16262e-49	4.8422e-47	2.56634	2.50102e-45	3.23276e-43	3.10123	2.76206e-126	3.64966e-124	3.48536	2.53285e-32	2.50076e-30	2.92878	4.14185e-20	3.32715e-18	3.46193	1.26326e-48	5.88739e-47	-2.55291	2.55291	3.55693e-11	1.03459e-09	-1.99537	1.99537	5.70667e-06	7.70942e-05	2.53385	1.55474e-13	1.75422e-12
Solyc03g097230.1	SL4.0ch03	54111368	54111952	AIG2-like (Avirulence induced gene) family protein (AHRD V3.3 *** Q9FIQ3_ARATH);Dbxref=InterPro:IPR009288,Pfam:PF06094	9.48664	13.1958	12.7818	11.8214	1.80669	2.39927	0.446097	1.55068	0.131176	2.30089	1.79816e-07	1.21206e-06	1.84947	4.23984e-05	0.000166414	4.39397	8.23801e-12	4.0406e-11	2.8338	7.85621e-09	9.52669e-08	2.3863	6.5411e-06	6.94353e-05	4.93185	8.01706e-13	6.20555e-12	-2.71282	2.71282	1.34804e-07	1.97582e-06	-2.25931	2.25931	7.32925e-05	0.00069146	4.8115	1.75526e-11	1.64301e-10
Solyc09g007900.4	SL4.0ch09	1438652	1441865	Phenylalanine ammonia-lyase (AHRD V3.3 *** A0A2G3BJ81_CAPCH);Dbxref=InterPro:IPR001106,Pfam:PF00221	411.677	379.198	424.896	405.257	93.0556	56.6644	9.78273	53.1676	0.131195	2.13357	0.00491003	0.0128604	2.83376	2.87951e-05	0.00011748	5.3949	7.93461e-186	2.63735e-183	2.02277	0.00037609	0.00175303	2.72472	2.65282e-06	3.11045e-05	5.28779	4.6814e-75	5.02066e-73	-2.1846	2.1846	0.000453612	0.00268726	-2.88783	2.88783	7.53539e-06	9.7987e-05	5.45466	5.87792e-48	4.35983e-46
Solyc08g076390.3	SL4.0ch08	58512201	58518472	Transcription factor jumonji (Jmj) family protein / zinc finger (C5HC2 type) family protein (AHRD V3.3 *** F4KIX0_ARATH)	214.938	450.496	194.773	286.736	36.6167	67.3628	9.34746	37.7757	0.131744	2.5448	1.50148e-23	5.62832e-22	1.65698	4.02263e-06	1.96378e-05	4.52825	1.91446e-298	2.58805e-295	3.61449	4.96684e-33	5.1682e-31	2.72939	4.51967e-10	1.08416e-08	5.60339	1.42152e-178	1.94672e-175	-2.41052	2.41052	4.17607e-12	1.42847e-10	-1.52403	1.52403	0.00159791	0.00926829	4.4013	1.49444e-65	2.43248e-63
Solyc10g085050.3	SL4.0ch10	63516587	63519060	GDP-fucose O-fucosyltransferase-like protein (AHRD V3.3 *** G7JS84_MEDTR);Dbxref=InterPro:IPR019378,Pfam:PF10250	4.66645	8.15341	11.7061	8.17532	0.555011	1.88307	0.810384	1.08282	0.13245	3.04895	1.77009e-12	2.42634e-11	1.27661	0.000201954	0.000680843	2.52823	3.90626e-11	1.81035e-10	3.86441	1.96801e-20	8.67972e-19	2.0948	3.10292e-10	7.63399e-09	3.34892	2.22065e-17	2.45707e-16	-4.38142	4.38142	2.48793e-09	5.17652e-08	-2.60767	2.60767	0.000758062	0.00504076	3.86729	5.23078e-08	3.12337e-07
Solyc09g005080.1	SL4.0ch09	51884	55303	Verticillium resistance	20.3844	23.6845	49.6765	31.2484	4.57597	5.50328	2.4154	4.16488	0.133283	2.14701	4.29518e-14	7.15084e-13	1.87266	1.854e-10	1.77116e-09	3.08259	1.73287e-36	2.9915e-35	2.3662	1.24883e-14	3.2102e-13	2.09453	4.73161e-10	1.12872e-08	3.30643	1.85812e-29	4.00002e-28	-3.43936	3.43936	5.9263e-28	1.87699e-25	-3.16711	3.16711	3.75845e-20	6.11231e-18	4.38185	8.54405e-49	6.61656e-47
Solyc06g063050.4	SL4.0ch06	37456458	37460773	GPI-anchored adhesin-like protein (AHRD V3.3 *** AT3G14172.2)	21.1536	12.5809	28.7662	20.8336	2.69403	2.86908	2.81868	2.79393	0.134107	2.96426	3.46017e-16	7.089e-15	2.86041	1.63285e-21	4.88768e-20	2.91357	4.50833e-70	2.09048e-68	2.22298	1.098e-05	7.43859e-05	2.11851	4.82993e-05	0.000405728	2.17883	1.12803e-08	5.77911e-08	-3.41514	3.41514	5.15088e-08	8.27966e-07	-3.3105	3.3105	1.47391e-06	2.31541e-05	3.37295	2.48125e-10	2.03158e-09
Solyc06g066630.1	SL4.0ch06	39512758	39513819	MBOAT (Membrane bound O-acyl transferase) family protein (AHRD V3.3 *** A0A2U1LYZ9_ARTAN)	18.1768	18.6974	24.7085	20.5276	2.17435	5.54225	0.602999	2.7732	0.135096	3.02933	7.77074e-10	7.54545e-09	1.63417	0.000121747	0.000432041	4.94432	9.64648e-40	1.86499e-38	3.10502	2.45818e-07	2.33931e-06	1.70961	0.00358122	0.0152281	5.02479	9.79677e-22	1.4462e-20	-3.46715	3.46715	2.85387e-10	7.08413e-09	-2.0752	2.0752	4.27168e-05	0.000436263	5.39105	2.78891e-38	1.36563e-36
Solyc10g079420.1	SL4.0ch10	60070408	60071025	Calcium-dependent protein kinase (AHRD V3.3 *-* CDPK_DAUCA)	1173.24	1533.39	1158.09	1288.24	190.819	229.166	106.924	175.636	0.136338	2.52164	8.80542e-29	4.80877e-27	2.20185	2.81617e-08	1.98357e-07	3.41544	8.10674e-59	2.83236e-57	2.96973	2.46326e-29	2.01906e-27	2.65406	1.69684e-08	3.12431e-07	3.86942	1.27915e-45	5.4092e-44	-2.48313	2.48313	2.66451e-19	2.72881e-17	-2.16515	2.16515	9.4737e-06	0.000119214	3.3832	7.28685e-32	2.57737e-30
Solyc08g082090.1	SL4.0ch08	63106456	63106947	Avr9/Cf-9 rapidly elicited protein 194 (AHRD V3.3 *** Q9FQZ4_TOBAC)	726.499	1278.12	731.692	912.102	89.0178	209.226	76.282	124.842	0.136873	2.89213	5.44929e-25	2.30159e-23	1.58097	4.58922e-08	3.12373e-07	3.14306	9.67198e-06	2.5434e-05	3.79188	2.41718e-34	2.78168e-32	2.48478	3.89494e-13	1.47845e-11	4.04824	9.99698e-15	9.07579e-14	-2.8717	2.8717	8.17842e-18	6.89042e-16	-1.56349	1.56349	2.75606e-05	0.000301876	3.12875	2.05934e-08	1.2994e-07
Solyc08g062330.3	SL4.0ch08	49012370	49014355	Ankyrin repeat family protein (AHRD V3.3 *** F8WLA0_CITUN)	47.2377	36.8705	70.81	51.6394	6.35866	12.3468	2.6368	7.11409	0.137765	2.87147	9.00274e-10	8.65353e-09	1.89291	7.46396e-08	4.91509e-07	4.17019	2.80969e-109	2.95674e-107	2.53185	2.74168e-06	2.13451e-05	1.55371	0.000835289	0.00456929	3.83527	1.52992e-36	4.44326e-35	-3.45615	3.45615	4.08535e-11	1.16453e-09	-2.48259	2.48259	2.50294e-09	7.56463e-08	4.76423	3.09304e-128	2.36402e-125
Solyc05g012580.1	SL4.0ch05	5881195	5881407	Unknown protein	9691.89	9359.22	5558.03	8203.05	1005.58	1115.58	1272.13	1131.1	0.137887	2.7853	6.75733e-44	7.88263e-42	2.28639	6.99007e-52	1.26137e-49	2.78994	2.16725e-155	4.53421e-153	2.88311	3.68246e-08	4.03215e-07	2.39112	0.000101986	0.000776286	2.88953	2.19538e-09	1.21682e-08	-1.77587	1.77587	3.01042e-11	8.8771e-10	-1.27841	1.27841	1.78214e-06	2.76653e-05	1.78835	1.32653e-20	2.64088e-19
Solyc08g014570.3	SL4.0ch08	4716427	4719834	Ankyrin repeat-containing protein (AHRD V3.3 *** A0A1U8F3K5_CAPAN)	50.1705	52.7208	65.5701	56.1538	14.6348	5.63028	2.97031	7.74513	0.137927	1.76274	5.18925e-09	4.51244e-08	3.13256	1.90896e-18	4.3026e-17	4.07924	4.04859e-18	3.0367e-17	1.8419	3.5501e-06	2.69507e-05	3.21269	7.08891e-11	1.916e-09	4.16407	1.77209e-22	2.70339e-21	-2.15631	2.15631	2.37878e-06	2.63671e-05	-3.5264	3.5264	3.17515e-10	1.15114e-08	4.48019	2.49674e-20	4.89847e-19
Solyc02g090400.4	SL4.0ch02	50006592	50008980	Myb family transcription factor (AHRD V3.3 *** A0A2I0WBC3_9ASPA)	8.90688	24.2552	17.9353	17.0325	2.23096	3.53992	1.32143	2.3641	0.1388	1.96319	2.81031e-12	3.77083e-11	1.28233	4.12556e-05	0.000162452	2.75337	8.37015e-22	7.74195e-21	3.42538	5.7831e-23	3.03604e-21	2.74574	1.21283e-11	3.7539e-10	4.22322	5.45975e-33	1.35e-31	-2.97015	2.97015	2.8798e-18	2.57871e-16	-2.29129	2.29129	2.97875e-08	7.04503e-07	3.76758	3.64165e-27	1.02426e-25
Solyc11g068770.1	SL4.0ch11	51468673	51469530	Polynucleotidyl transferase, ribonuclease H-like superfamily protein (AHRD V3.3 *** A0A2U1M9A7_ARTAN)	78.9365	145.409	107.367	110.571	10.375	30.922	4.94894	15.4153	0.139416	2.87305	3.18138e-22	1.08674e-20	1.25657	0.000214647	0.000719296	3.9935	5.84775e-96	4.54727e-94	3.7859	9.32975e-31	8.44391e-29	2.17394	5.86896e-08	9.85705e-07	4.91028	1.58319e-99	2.93598e-97	-3.30714	3.30714	4.39097e-13	1.8195e-11	-1.6912	1.6912	0.00174272	0.00998615	4.43472	2.9123e-28	8.63329e-27
Solyc02g091380.1	SL4.0ch02	50725551	50725868	transmembrane protein (AHRD V3.3 *** AT1G49000.1)	245.717	99.3176	213.94	186.325	25.9928	41.9693	10.3171	26.0931	0.140041	3.00946	2.15755e-16	4.50093e-15	2.10286	6.78603e-20	1.71024e-18	4.52182	1.50013e-70	7.08692e-69	1.91624	6.87984e-05	0.000390198	1.00969	0.0138864	0.0456563	3.43377	2.80288e-18	3.29153e-17	-2.71734	2.71734	1.83092e-09	3.94385e-08	-1.81176	1.81176	4.39113e-07	7.9431e-06	4.23841	7.91204e-36	3.44272e-34
Solyc05g010120.4	SL4.0ch05	4346852	4353486	Phospholipid-transporting ATPase (AHRD V3.3 *** A0A1U8EJE6_CAPAN)	51.3897	74.8232	67.1186	64.4438	7.86302	14.2292	5.12804	9.0734	0.140796	2.70088	2.50547e-20	7.25739e-19	1.84056	8.65675e-12	9.66633e-11	3.33267	1.85317e-113	2.08767e-111	3.24459	1.21142e-16	3.79295e-15	2.38451	1.38442e-08	2.5849e-07	3.88219	1.13873e-38	3.66596e-37	-3.09114	3.09114	3.73389e-17	2.86371e-15	-2.23504	2.23504	4.85377e-09	1.37679e-07	3.73114	1.56266e-51	1.34e-49
Solyc03g033510.3	SL4.0ch03	4914024	4916492	Armadillo repeat only 2 (AHRD V3.3 *** Q9FKW5_ARATH)	43.876	26.0508	18.6476	29.5248	7.39369	3.46421	1.63793	4.16528	0.141077	2.55185	5.47747e-37	4.8168e-35	3.63753	1.31181e-71	6.21724e-69	4.74152	5.2001e-67	2.20209e-65	1.8048	2.39512e-15	6.65919e-14	2.8935	3.56275e-31	6.61637e-29	3.99906	3.684e-29	7.82652e-28	-1.32352	1.32352	1.72117e-05	0.000152445	-2.40774	2.40774	1.60671e-11	7.20109e-10	3.51913	7.08681e-17	1.06387e-15
Solyc01g057770.3	SL4.0ch01	56906637	56910569	HCO3-transporter family (AHRD V3.3 *** A0A2U1KUW6_ARTAN)	54.4001	64.9392	53.9923	57.7772	10.078	11.2364	3.72587	8.34674	0.144464	2.41793	9.10208e-31	5.61448e-29	2.25453	4.02754e-31	2.47186e-29	3.87616	3.72811e-63	1.44631e-61	2.67637	1.64076e-31	1.51657e-29	2.51692	1.82828e-29	3.00725e-27	4.13966	1.10911e-48	5.19618e-47	-2.41478	2.41478	6.70042e-23	1.18142e-20	-2.25138	2.25138	7.7686e-19	1.10547e-16	3.87802	4.04692e-37	1.87212e-35
Solyc05g005070.2	SL4.0ch05	121051	124852	Cysteine-rich receptor-like protein kinase 2 (AHRD V3.3 *** A0A1U8EWZ9_CAPAN)	7.50204	13.6825	19.6707	13.6184	1.46472	2.32191	2.13718	1.9746	0.144995	2.34593	8.30544e-07	4.99025e-06	1.66489	9.69044e-09	7.27721e-08	1.81924	5.07063e-16	3.36905e-15	3.22371	1.92312e-09	2.58654e-08	2.54226	8.13585e-10	1.88058e-08	2.70231	1.73517e-16	1.8065e-15	-3.73826	3.73826	1.34575e-09	2.97369e-08	-3.06416	3.06416	4.97521e-08	1.112e-06	3.22129	5.0504e-13	5.44668e-12
Solyc02g090380.4	SL4.0ch02	49979304	49983459	Disease resistance protein (CC-NBS-LRR class) family (AHRD V3.3 *** A0A1P8BE24_ARATH)	414.495	323.087	275.814	337.798	50.7383	70.8595	25.8298	49.1426	0.145479	3.01988	7.42862e-14	1.20745e-12	2.52829	1.40533e-22	4.55851e-21	4.00783	4.24467e-179	1.33207e-176	2.66237	6.98882e-09	8.54643e-08	2.1751	9.2718e-10	2.11817e-08	3.65319	3.55958e-58	2.35581e-56	-2.43808	2.43808	3.58725e-07	4.74774e-06	-1.94843	1.94843	1.07302e-07	2.2427e-06	3.43511	1.31362e-46	9.02036e-45
Solyc03g093130.3	SL4.0ch03	48863524	48864772	xyloglucan endotransglucosylase-hydrolase 3;Dbxref=InterPro:IPR000757,Pfam:PF00722;Ontology_term=GO:0004553,GO:0005975	60.5686	100.904	70.6395	77.3706	18.3069	13.5703	1.95271	11.2766	0.145748	1.67218	2.7198e-05	0.00012404	2.08845	3.59995e-10	3.30405e-09	4.9441	1.70154e-74	8.89969e-73	2.44069	8.33803e-07	7.20487e-06	2.85968	6.23738e-09	1.23256e-07	5.72196	1.01893e-38	3.28624e-37	-1.89246	1.89246	2.12989e-05	0.000184724	-2.30917	2.30917	8.59982e-09	2.30315e-07	5.1684	1.19138e-48	9.10574e-47
Solyc04g074730.1	SL4.0ch04	58627508	58627903	classical arabinogalactan protein 5 (AHRD V3.3 --* XP_004237948.1)	1356.74	2334.61	1808.13	1833.16	299.15	379.823	122.988	267.32	0.145825	1.99474	2.91851e-12	3.90989e-11	1.53292	8.95337e-13	1.1235e-11	3.41133	3.67341e-109	3.84265e-107	2.8911	1.25113e-19	5.22559e-18	2.43336	9.1214e-20	7.06438e-18	4.31186	2.10085e-109	5.12348e-107	-2.36236	2.36236	4.07372e-11	1.16315e-09	-1.90394	1.90394	1.19295e-08	3.06788e-07	3.7862	4.37423e-50	3.55994e-48
Solyc02g087210.3	SL4.0ch02	47686820	47688062	Zinc finger AN1 domain-containing stress-associated protein 12 (AHRD V3.3 *** A0A2G2XID2_CAPBA)	375.25	217.634	485.625	359.503	23.0531	97.4627	37.6695	52.7284	0.14667	3.98896	1.16466e-41	1.24822e-39	1.88055	4.7368e-16	8.43626e-15	3.31256	2.20096e-102	1.97346e-100	3.22636	1.80646e-22	8.9688e-21	1.1206	6.84761e-05	0.00054854	2.55492	5.46913e-38	1.7052e-36	-4.35785	4.35785	6.42902e-36	4.58148e-33	-2.25105	2.25105	1.28763e-13	8.795e-12	3.68866	6.07469e-65	9.36728e-63
Solyc04g018110.1	SL4.0ch04	9641639	9642367	Calmodulin-like protein (AHRD V3.3 *** T2C5E7_BRAJU)	1435.78	1148.89	1946.32	1510.33	290.925	174.049	199.608	221.528	0.146675	2.23854	1.16706e-09	1.10506e-08	2.92348	2.31564e-17	4.69234e-16	2.82612	2.09407e-96	1.67278e-94	1.96378	1.32297e-06	1.09525e-05	2.65174	8.13626e-11	2.16187e-09	2.55559	3.01836e-50	1.46021e-48	-2.66312	2.66312	3.14191e-10	7.74296e-09	-3.35145	3.35145	3.06165e-15	2.84134e-13	3.25894	5.21736e-72	1.01907e-69
Solyc01g107290.3	SL4.0ch01	87191995	87196600	RING/U-box superfamily protein (AHRD V3.3 *-* A0A2U1QJN2_ARTAN)	235.664	137.413	229.414	200.83	32.185	45.733	10.5852	29.5011	0.146896	2.84871	0.000186064	0.00069573	2.30999	4.43271e-12	5.12058e-11	4.4733	7.87975e-192	2.88497e-189	2.09425	0.000618177	0.00271196	1.55541	0.000847762	0.00461883	3.72279	8.86975e-36	2.46731e-34	-2.80818	2.80818	2.17369e-05	0.000188141	-2.27181	2.27181	2.88592e-05	0.000313686	4.44216	4.42551e-32	1.59418e-30
Solyc06g074670.4	SL4.0ch06	43873183	43877538	UDP-apiose/UDP-xylose synthase (AHRD V3.3 *** A0A1B3TP38_SPIPO);Dbxref=InterPro:IPR001509,Pfam:PF01370;Ontology_term=GO:0003824,GO:0050662	148.127	316.648	176.072	213.616	28.9222	47.524	18.5413	31.6625	0.148222	2.33596	2.18266e-21	6.968e-20	1.60553	1.97794e-23	6.97263e-22	2.99918	4.65469e-149	8.79586e-147	3.43944	7.29532e-32	6.85247e-30	2.71321	7.93859e-27	1.03088e-24	4.10641	1.52293e-112	4.17118e-110	-2.5873	2.5873	2.12938e-13	9.3863e-12	-1.8601	1.8601	1.43e-07	2.91393e-06	3.25907	8.64373e-34	3.42998e-32
Solyc01g087020.2	SL4.0ch01	74192840	74193462	Unknown protein	227.069	872.638	214.48	438.063	86.3685	53.5919	55.1428	65.0344	0.148459	1.29502	6.69854e-09	5.72901e-08	1.94088	2.79795e-26	1.24319e-24	2.02646	1.75226e-52	5.08996e-51	3.27085	1.53044e-14	3.89949e-13	3.92312	1.28748e-15	6.69761e-14	4.00476	3.69679e-26	6.79897e-25	-1.19278	1.19278	0.000481148	0.00282981	-1.83601	1.83601	7.26385e-07	1.23914e-05	1.93017	1.41649e-11	1.33873e-10
Solyc04g082040.3	SL4.0ch04	63817612	63822192	Mechanosensitive ion channel protein (AHRD V3.3 *** A0A2G3CQP0_CAPCH)	3.76988	6.54311	7.17312	5.8287	1.28547	0.652025	0.666102	0.867866	0.148895	1.54107	1.50752e-07	1.03321e-06	2.51923	4.99409e-14	7.23953e-13	2.49255	1.44339e-13	8.11978e-13	2.33698	8.25213e-16	2.39394e-14	3.31789	1.22985e-22	1.20004e-20	3.29368	8.37414e-20	1.093e-18	-2.47211	2.47211	7.23208e-10	1.68745e-08	-3.45325	3.45325	1.05147e-12	6.10711e-11	3.43195	8.32504e-14	9.62802e-13
Solyc09g007920.4	SL4.0ch09	1455211	1458871	Phenylalanine ammonia-lyase (AHRD V3.3 *** A0A2G3BJ81_CAPCH);Dbxref=InterPro:IPR001106,Pfam:PF00221	870.479	1037.1	1025.55	977.711	141.033	177.924	118.502	145.82	0.149144	2.61575	1.23207e-11	1.51343e-10	2.27082	7.94771e-18	1.6993e-16	2.88213	3.18772e-180	1.01856e-177	2.87232	1.92293e-11	3.35153e-10	2.52954	5.3248e-15	2.5265e-13	3.14277	1.27976e-100	2.44985e-98	-2.85878	2.85878	2.73326e-09	5.63217e-08	-2.5154	2.5154	1.21542e-09	3.90856e-08	3.13346	1.04613e-31	3.66333e-30
Solyc04g074410.2	SL4.0ch04	58380726	58381664	Protein EXORDIUM-like 1 (AHRD V3.3 *** A0A2G2ZQI6_CAPAN);Dbxref=InterPro:IPR006766,Pfam:PF04674	1954.59	2662.24	1398.64	2005.16	570.19	278.298	55.0331	301.174	0.150199	1.71501	4.39952e-09	3.86292e-08	2.72719	2.39098e-21	6.94972e-20	5.14891	5.38563e-25	5.89702e-24	2.18758	1.45157e-12	2.90933e-11	3.20548	7.44981e-24	8.2478e-22	5.62662	2.10726e-52	1.10993e-50	-1.2289	1.2289	8.85564e-05	0.000650313	-2.24132	2.24132	4.25149e-12	2.15426e-10	4.66591	2.52109e-33	9.71892e-32
Solyc03g094160.3	SL4.0ch03	50609853	50613131	metacaspase-1-like (AHRD V3.3 *** A0A1U7W9C1_NICSY),Pfam:PF00656	165.508	101.935	86.0994	117.847	16.7098	32.3361	4.15225	17.7327	0.150472	3.28279	1.15266e-13	1.83697e-12	2.30702	1.30733e-15	2.22575e-14	5.31229	1.52816e-207	7.25837e-205	2.60335	2.75709e-07	2.59956e-06	1.62812	3.32502e-05	0.000290914	4.63725	8.62763e-62	6.73674e-60	-2.33913	2.33913	4.88899e-06	4.99856e-05	-1.36638	1.36638	0.000236405	0.00189373	4.37817	1.14652e-74	2.45789e-72
Solyc05g041910.3	SL4.0ch05	53473192	53476106	Cytochrome b561 and DOMON domain-containing protein (AHRD V3.3 *** A0A2G3BZZ3_CAPCH)	1776.05	1893.95	2723.54	2131.18	271.449	571.549	134.586	325.862	0.152902	2.68902	1.06544e-15	2.06911e-14	1.59595	2.05339e-07	1.26388e-06	3.7224	0	0	2.79664	1.60784e-12	3.19673e-11	1.70483	2.37633e-05	0.000217036	3.835	3.18079e-71	3.14598e-69	-3.30711	3.30711	4.40251e-17	3.30246e-15	-2.21793	2.21793	1.58493e-08	3.98589e-07	4.34916	1.0869e-155	1.73696e-152
Solyc10g005480.3	SL4.0ch10	242607	244387	F-box family protein (AHRD V3.3 *** A0A2U1N101_ARTAN)	259.402	299.21	374.692	311.101	23.4015	99.9364	21.8398	48.3926	0.155553	3.43125	6.33548e-30	3.68274e-28	1.30553	0.00279125	0.0071551	3.55703	1.63626e-98	1.3564e-96	3.65751	1.39061e-25	9.05041e-24	1.53697	0.0032777	0.0141842	3.78735	8.76172e-57	5.55106e-55	-3.95854	3.95854	1.16657e-24	2.4632e-22	-1.83491	1.83491	0.000970815	0.00617877	4.09223	9.11518e-47	6.30849e-45
Solyc07g008140.3	SL4.0ch07	2823941	2825425	Umecyanin (AHRD V3.3 *-* A0A2G2WBI2_CAPBA)	25.3782	30.4852	34.1013	29.9882	7.18718	6.14396	0.862956	4.73137	0.157774	1.78075	0.000901106	0.00286523	1.96564	1.89568e-07	1.17274e-06	4.90861	6.89672e-35	1.12642e-33	2.08813	0.000413369	0.00190483	2.27247	9.9241e-07	1.2926e-05	5.22079	3.52835e-28	7.14622e-27	-2.19803	2.19803	0.00016906	0.00113612	-2.38874	2.38874	2.01019e-08	4.92481e-07	5.33511	1.62171e-34	6.67638e-33
Solyc03g111800.2	SL4.0ch03	56834720	56837037	Leucine-rich repeat receptor-like kinase (AHRD V3.3 *** A0A0M3L7B4_SOLLC)	22.8577	12.2675	26.0944	20.4065	2.93608	4.62994	2.11224	3.22609	0.158091	2.94794	5.87332e-11	6.64351e-10	2.2743	1.57574e-13	2.15427e-12	3.44264	2.2218e-78	1.23955e-76	2.05584	7.05e-05	0.000398789	1.38604	0.000738726	0.00412898	2.55372	3.21621e-20	4.33446e-19	-3.14409	3.14409	1.78138e-06	2.02707e-05	-2.47085	2.47085	0.000152229	0.00130103	3.64713	1.63074e-12	1.67056e-11
Solyc04g071030.1	SL4.0ch04	55684351	55685634	RING-type E3 ubiquitin transferase (AHRD V3.3 *** A0A2G2WYL4_CAPBA)	179.223	344.613	165.763	229.866	28.1154	64.8147	16.095	36.3417	0.158099	2.64185	6.87591e-20	1.93928e-18	1.40966	0.000183285	0.000623572	3.46779	5.53339e-51	1.54355e-49	3.60266	9.007e-29	7.21266e-27	2.37501	1.03442e-07	1.64843e-06	4.43259	3.35591e-52	1.73678e-50	-2.52756	2.52756	2.14686e-14	1.10595e-12	-1.2991	1.2991	0.00436691	0.0210589	3.36173	1.56112e-29	4.9181e-28
Solyc08g068580.4	SL4.0ch08	55811548	55818261	phospholipase D Z-like (AHRD V3.3 *** A0A2I4G6P1_9ROSI)	23.8206	24.1051	26.6182	24.848	5.45912	2.68632	3.71071	3.95205	0.159049	2.10578	6.26644e-36	5.2418e-34	3.11308	1.63865e-51	2.85293e-49	2.68757	2.29676e-56	7.51645e-55	2.12814	5.79985e-14	1.3863e-12	3.14046	8.17575e-19	5.7634e-17	2.71389	7.05469e-22	1.04662e-20	-2.27317	2.27317	0.00027741	0.00173602	-3.27622	3.27622	1.25754e-05	0.000151973	2.86135	3.58198e-06	1.61538e-05
Solyc01g009870.3	SL4.0ch01	4417890	4422126	Glycerophosphodiester phosphodiesterase (AHRD V3.3 *** B6T3E4_MAIZE);Dbxref=InterPro:IPR030395,Pfam:PF03009;Ontology_term=GO:0006629,GO:0008081	35.6098	66.7241	44.193	48.8423	6.66004	10.6507	6.04733	7.78601	0.159411	2.39033	6.83749e-36	5.66422e-34	1.70253	4.19904e-18	9.19693e-17	2.55603	4.06952e-52	1.16289e-50	3.31366	2.40068e-22	1.17844e-20	2.62584	2.46074e-11	7.1911e-10	3.48704	6.36883e-27	1.21008e-25	-2.70347	2.70347	5.15315e-24	9.90274e-22	-2.01653	2.01653	1.85048e-10	6.94479e-09	2.87618	6.62749e-30	2.11442e-28
Solyc06g060700.1	SL4.0ch06	36388738	36389166	Inactive serine/threonine-protein kinase (AHRD V3.3 *-* A0A2G3AY55_CAPCH)	53.4709	80.8278	62.1166	65.4718	8.25445	7.99012	15.1986	10.4811	0.160085	2.55212	3.13248e-12	4.18347e-11	2.47766	5.58203e-08	3.75999e-07	1.76469	6.36048e-13	3.39341e-12	3.23608	1.17132e-15	3.34769e-14	3.16726	2.30159e-09	4.93799e-08	2.45255	2.53576e-17	2.79185e-16	-2.72511	2.72511	1.93907e-08	3.41544e-07	-2.65595	2.65595	2.11553e-05	0.000238605	1.94607	4.17978e-07	2.20385e-06
Solyc10g080010.2	SL4.0ch10	60543379	60546061	Glycosyltransferase family 61 protein (AHRD V3.3 *** A0A2U1KMB4_ARTAN)	67.7051	167.895	121.717	119.106	19.773	32.303	5.92097	19.3323	0.162312	1.75541	8.9046e-09	7.46315e-08	1.03219	0.000243162	0.000802949	3.5179	5.79486e-111	6.3254e-109	3.07717	1.88657e-18	7.0199e-17	2.35613	3.18105e-11	9.05105e-10	4.84521	6.80607e-102	1.37691e-99	-2.60394	2.60394	4.87228e-13	1.9888e-11	-1.88423	1.88423	2.68683e-07	5.09216e-06	4.37405	1.9438e-85	5.99476e-83
Solyc05g013450.4	SL4.0ch05	6648252	6654282	Protein DETOXIFICATION (AHRD V3.3 *** A0A1Q3CW99_CEPFO)	5.02089	3.06865	8.7449	5.61148	0.818176	0.784441	1.14098	0.914533	0.162975	2.60294	2.12668e-05	9.91527e-05	2.63985	2.57223e-14	3.82628e-13	2.14404	9.29164e-15	5.67378e-14	1.90118	0.00689973	0.02151	1.94016	1.47759e-06	1.84522e-05	1.44647	6.03464e-06	2.13588e-05	-3.40566	3.40566	1.06122e-06	1.26835e-05	-3.44289	3.44289	8.08201e-13	4.85945e-11	2.95558	3.6896e-15	4.80796e-14
Solyc08g068600.3	SL4.0ch08	55827604	55829855	Serine decarboxylase (AHRD V3.3 *** A0A2G2W5V8_CAPBA)	242.862	335.736	250.378	276.325	68.3122	57.3172	10.2509	45.2934	0.163913	1.8073	1.07967e-08	8.95702e-08	2.04356	2.80075e-06	1.41005e-05	4.5536	1.58094e-10	6.95805e-10	2.28875	4.27038e-08	4.62345e-07	2.52692	9.35593e-06	9.59304e-05	5.04207	1.12638e-09	6.44787e-09	-1.8556	1.8556	3.03322e-05	0.0002543	-2.09277	2.09277	0.000495982	0.00352597	4.60754	1.15109e-14	1.4495e-13
Solyc02g087850.1	SL4.0ch02	48149269	48150528	Glutaredoxin (AHRD V3.3 *** A0A200QSA1_9MAGN)	179.451	95.584	123.278	132.771	17.5094	32.885	15.1152	21.8365	0.164468	3.3206	4.63334e-99	4.96579e-96	2.3912	2.04865e-24	7.89032e-23	3.55835	7.98023e-52	2.26566e-50	2.42941	1.44367e-45	2.81873e-43	1.50409	7.35629e-08	1.21e-06	2.67207	1.04117e-19	1.34806e-18	-2.77904	2.77904	1.98627e-23	3.69253e-21	-1.84919	1.84919	6.69851e-07	1.16126e-05	3.02278	1.85116e-17	2.91294e-16
Solyc10g006870.1	SL4.0ch10	1182199	1184721	Receptor-like protein kinase THESEUS 1 (AHRD V3.3 *** A0A1U8HD02_CAPAN)	25.4376	40.3313	21.5886	29.1192	4.07179	7.68936	2.64349	4.80155	0.164893	2.62694	1.19218e-45	1.54875e-43	1.70437	1.9826e-20	5.26903e-19	3.26924	5.49181e-69	2.48745e-67	3.2935	1.00381e-21	4.76592e-20	2.37695	3.72496e-09	7.63153e-08	3.93869	2.73045e-30	6.06113e-29	-2.39586	2.39586	4.90369e-29	1.71159e-26	-1.47445	1.47445	2.93221e-10	1.06988e-08	3.04582	5.1668e-39	2.6175e-37
Solyc01g065750.2	SL4.0ch01	65127233	65127710	Unknown protein	93.4808	84.6653	113.163	97.1031	17.4829	24.3647	6.34052	16.0627	0.165419	2.26057	1.39704e-30	8.40578e-29	1.71052	7.92989e-06	3.64689e-05	3.7992	1.57226e-47	3.86988e-46	2.21747	9.73067e-16	2.80414e-14	1.67058	0.000418682	0.00255876	3.76288	4.31662e-25	7.59375e-24	-2.49921	2.49921	5.5675e-14	2.68986e-12	-1.94849	1.94849	0.000201368	0.00165316	4.04323	1.37665e-22	3.08283e-21
Solyc05g009550.3	SL4.0ch05	3810978	3813236	Regulator of Vps4 activity in the MVB pathway protein (AHRD V3.3 *-* Q9FX63_ARATH)	740.931	648.808	1145.61	845.117	181.264	177.934	62.7841	140.66	0.166439	2.00924	1.43827e-18	3.62165e-17	2.02242	1.30762e-12	1.61789e-11	3.55981	4.46308e-100	3.84481e-98	1.82658	3.19574e-13	6.93288e-12	1.84384	3.32682e-08	5.83917e-07	3.38243	1.1772e-62	9.39803e-61	-2.64232	2.64232	5.43109e-19	5.36925e-17	-2.656	2.656	4.08012e-12	2.07977e-10	4.19915	1.75075e-60	2.19831e-58
Solyc01g111980.3	SL4.0ch01	90468033	90470828	Lysine histidine transporter-like 8 (AHRD V3.3 *** A0A2G2XYM3_CAPAN);Dbxref=InterPro:IPR013057,Pfam:PF01490	480.864	311.084	274.75	355.566	53.0754	106.407	19.1913	59.558	0.167502	3.16459	3.39658e-06	1.83679e-05	2.14414	1.3254e-08	9.76004e-08	4.64608	4.78982e-149	8.95493e-147	2.545	1.18032e-06	9.87499e-06	1.52777	0.000550307	0.00321963	4.02978	3.94804e-75	4.28579e-73	-2.35832	2.35832	2.10699e-05	0.000182923	-1.34391	1.34391	0.00496965	0.0234101	3.84911	3.77421e-48	2.84751e-46
Solyc01g110440.5.1	SL4.0ch01	89490913	89494470	arginine decarboxylase	666.036	1130.99	550.773	782.599	120.829	112.281	161.335	131.482	0.168006	2.45468	8.14077e-11	9.01795e-10	2.55334	1.08398e-30	6.44419e-29	2.05306	9.59202e-25	1.03291e-23	3.2183	4.20665e-11	7.06954e-10	3.32227	7.50585e-14	3.06462e-12	2.81812	1.27023e-14	1.14559e-13	-2.18729	2.18729	1.03532e-06	1.24086e-05	-2.28785	2.28785	1.48247e-12	8.29989e-11	1.79521	4.78798e-10	3.75247e-09
Solyc02g093430.3	SL4.0ch02	52355324	52357811	Beta-1,4-N-acetylglucosaminyltransferase family protein (AHRD V3.3 *** Q9LT58_ARATH);Dbxref=InterPro:IPR006813,Pfam:PF04724;Ontology_term=GO:0003830,GO:0006487,GO:0016020	79.2195	76.904	59.0714	71.7316	10.5164	18.0044	7.70597	12.0756	0.168344	2.89472	5.79439e-15	1.0361e-13	2.1044	1.81512e-18	4.0965e-17	3.36219	7.0613e-94	5.30322e-92	2.86059	1.75059e-12	3.46469e-11	2.073	1.21054e-13	4.80626e-12	3.33194	5.43616e-68	5.12063e-66	-2.47457	2.47457	4.3171e-09	8.63572e-08	-1.68671	1.68671	4.98758e-09	1.4124e-07	2.95038	2.72139e-53	2.40399e-51
Solyc02g082550.3	SL4.0ch02	44220013	44223378	Protein kinase - like protein (AHRD V3.3 *** O81783_ARATH)	30.7599	52.4352	51.4803	44.8918	4.58799	14.446	3.66777	7.56727	0.168567	2.72995	2.99477e-22	1.02709e-20	1.06408	0.00143917	0.0039637	3.07083	3.14068e-42	6.50877e-41	3.51084	4.47272e-13	9.55996e-12	1.84382	0.00150259	0.00751773	3.85888	5.20207e-17	5.62309e-16	-3.47794	3.47794	7.60202e-27	2.20834e-24	-1.81421	1.81421	7.98026e-06	0.000103079	3.82699	3.96878e-40	2.13355e-38
Solyc07g007590.1	SL4.0ch07	2212747	2213880	arogenate dehydrogenase 2, chloroplastic (AHRD V3.3 *** A0A2G2Z0J0_CAPAN);Dbxref=InterPro:IPR003099,Pfam:PF02153;Ontology_term=GO:0004665,GO:0006571,GO:0008977,GO:0055114	157.541	220.579	165.2	181.107	31.3245	50.7079	10.1494	30.7273	0.169664	2.2902	8.90048e-28	4.51555e-26	1.56578	0.0254533	0.0499762	3.94265	3.03004e-63	1.17809e-61	2.8009	4.55919e-29	3.66783e-27	2.08017	0.000137423	0.0010104	4.45879	1.4554e-48	6.73002e-47	-2.35686	2.35686	9.84474e-14	4.55066e-12	-1.63387	1.63387	0.00578392	0.0264462	4.01529	9.46507e-29	2.85887e-27
Solyc01g066430.3	SL4.0ch01	67083236	67084536	RING-H2 finger protein ATL2-like (AHRD V3.3 *** A0A2I4E8K9_9ROSI)	553.405	451.983	578.159	527.849	75.0921	142.473	51.5541	89.7065	0.169947	2.85083	1.02558e-20	3.05854e-19	1.90082	1.05422e-07	6.79018e-07	3.41249	1.26033e-46	3.03412e-45	2.57564	1.46691e-14	3.75413e-13	1.62991	9.97151e-05	0.000760344	3.14104	9.34117e-27	1.76728e-25	-2.9134	2.9134	3.98639e-15	2.26509e-13	-1.96555	1.96555	1.62345e-05	0.000188847	3.48225	9.12452e-26	2.39403e-24
Solyc05g053500.4	SL4.0ch05	62968140	62970735	GATA transcription factor (AHRD V3.3 *** G7K6G0_MEDTR)	76.4559	72.123	60.8236	69.8008	14.4684	13.0625	8.44133	11.9907	0.171785	2.35059	6.45935e-49	9.80221e-47	2.4753	1.70194e-28	8.66819e-27	3.16742	4.15702e-56	1.3454e-54	2.28995	2.2593e-32	2.24342e-30	2.4188	8.64043e-18	5.56824e-16	3.11129	3.04089e-34	7.96131e-33	-2.01762	2.01762	3.334e-06	3.54611e-05	-2.13973	2.13973	6.63472e-05	0.000634348	2.84093	3.88918e-10	3.09217e-09
Solyc06g076560.2	SL4.0ch06	45238412	45239257	Class I heat shock protein (AHRD V3.3 *** A0A2K3M3P7_TRIPR);Dbxref=InterPro:IPR002068,Pfam:PF00011	69.5426	155.594	46.2427	90.4599	16.9191	13.0672	16.9075	15.6312	0.172798	1.96965	1.89077e-11	2.27055e-10	2.31609	1.90947e-13	2.59804e-12	2.01962	4.56889e-13	2.46678e-12	3.19059	7.89475e-10	1.11083e-08	3.53458	5.99464e-09	1.18867e-07	3.24933	2.32911e-10	1.43577e-09	-1.37414	1.37414	9.2716e-08	1.41709e-06	-1.72069	1.72069	2.02477e-09	6.28634e-08	1.4286	1.22406e-06	5.93922e-06
Solyc01g079600.4	SL4.0ch01	71281381	71285138	Alpha/beta-Hydrolases superfamily protein (AHRD V3.3 *** A0A2U1L2I9_ARTAN)	225.712	421.685	151.731	266.376	55.3034	63.4563	19.3629	46.0409	0.172842	2.01592	4.92756e-24	1.9204e-22	1.80748	9.2658e-08	6.01115e-07	3.54899	3.30696e-141	5.43144e-139	2.9207	7.91807e-36	9.97046e-34	2.71721	2.37736e-11	6.95922e-10	4.45813	1.57556e-125	5.8437e-123	-1.4491	1.4491	9.24388e-09	1.72974e-07	-1.24234	1.24234	0.00348697	0.0176326	2.98903	3.54626e-47	2.5137e-45
Solyc10g045420.3	SL4.0ch10	32359455	32363179	O-fucosyltransferase (AHRD V3.3 *** A0A2P5FQR3_TREOI);Dbxref=InterPro:IPR019378,Pfam:PF10250	103.516	145.984	151.897	133.799	14.4193	47.2615	7.89209	23.191	0.173327	2.82867	7.70969e-20	2.16731e-18	1.10191	0.00456215	0.011052	3.71444	1.33575e-155	2.86275e-153	3.335	4.80386e-15	1.29021e-13	1.6088	0.00281928	0.0126174	4.227	2.08383e-38	6.58942e-37	-3.38601	3.38601	1.46491e-20	1.76439e-18	-1.66215	1.66215	0.000502821	0.00356125	4.27987	5.82715e-103	2.38222e-100
Solyc02g093360.3	SL4.0ch02	52309016	52312521	Stpk1 protein kinase (AHRD V3.3 *** Q41493_SOLTU)	41.1389	87.9606	39.154	56.0845	9.66145	14.3759	5.19428	9.74388	0.173736	2.07614	1.78669e-10	1.88892e-09	1.49297	1.50484e-13	2.06229e-12	2.99002	2.10662e-74	1.09209e-72	3.17607	9.79772e-18	3.37139e-16	2.59708	3.41025e-19	2.52783e-17	4.09302	7.07452e-74	7.45253e-72	-2.00856	2.00856	5.33176e-07	6.77986e-06	-1.42739	1.42739	1.40922e-05	0.000167459	2.93043	5.96439e-29	1.82662e-27
Solyc06g035620.3	SL4.0ch06	22428104	22430897	Transcription factor GRAS (AHRD V3.3 *** A0A200QMI2_9MAGN);Dbxref=InterPro:IPR005202,Pfam:PF03514	219.165	204.476	183.095	202.245	32.7454	43.488	29.72	35.3178	0.174628	2.72171	1.62933e-36	1.39699e-34	2.29753	4.53849e-12	5.2326e-11	2.88089	2.4593e-66	1.0315e-64	2.62729	2.47838e-17	8.26617e-16	2.20934	8.71472e-07	1.15423e-05	2.79016	1.73441e-23	2.82504e-22	-2.46897	2.46897	1.08553e-05	0.000100628	-2.04295	2.04295	0.00359155	0.018001	2.63421	9.96038e-07	4.91559e-06
Solyc10g009340.1	SL4.0ch10	3284424	3284795	Calcium-binding protein KIC (AHRD V3.3 *** A0A1U8EBK4_CAPAN)	249.958	129.537	185.327	188.274	32.2096	31.59	35.2555	33.0183	0.175374	2.79077	2.41648e-11	2.85384e-10	2.63604	3.65994e-08	2.52818e-07	2.75706	1.13511e-65	4.67178e-64	1.96129	5.61892e-05	0.000324493	1.81106	0.00219428	0.0102536	1.93088	4.0358e-14	3.47625e-13	-2.29075	2.29075	3.74239e-06	3.94369e-05	-2.13966	2.13966	0.000364585	0.00273175	2.26608	3.60796e-20	6.9697e-19
Solyc02g089640.3	SL4.0ch02	49433299	49436695	Cellulose-synthase-like C4 (AHRD V3.3 *** A0A2U1LSH2_ARTAN)	187.318	171.527	125.01	161.285	46.1185	20.2929	18.5531	28.3215	0.175599	2.0081	1.10962e-22	3.91519e-21	3.18374	2.48703e-19	5.99346e-18	3.3363	1.15885e-47	2.88056e-46	1.88349	2.42398e-14	6.05193e-13	3.06482	9.91089e-13	3.53659e-11	3.21619	2.25985e-27	4.38736e-26	-1.43128	1.43128	8.02478e-10	1.85721e-08	-2.6087	2.6087	1.30147e-09	4.154e-08	2.76616	1.45433e-20	2.89205e-19
Solyc08g041860.1	SL4.0ch08	25213467	25213967	serine/arginine repetitive matrix-like protein (AHRD V3.3 *-* AT4G32020.1)	1333.2	1367.22	1080.42	1260.28	264.832	254.174	145.47	221.492	0.175748	2.20704	1.05074e-24	4.33128e-23	2.18816	4.66773e-41	5.04056e-39	3.14415	6.28386e-62	2.3698e-60	2.31101	3.99532e-17	1.30994e-15	2.29635	5.10587e-17	3.05133e-15	3.25195	2.78828e-34	7.31071e-33	-1.86794	1.86794	1.5749e-08	2.8383e-07	-1.84857	1.84857	1.12936e-07	2.35183e-06	2.81204	2.36261e-18	4.01083e-17
Solyc03g119640.4	SL4.0ch03	62643121	62647294	Aluminum-activated malate transporter-like (AHRD V3.3 *** K4BMB3_SOLLC);Dbxref=InterPro:IPR020966,Pfam:PF11744;Ontology_term=GO:0015743	88.7613	75.1219	83.7382	82.5405	13.3725	20.1667	10.0704	14.5365	0.176114	2.71589	1.63087e-18	4.07671e-17	2.11127	9.51543e-25	3.79328e-23	3.14229	3.28135e-134	4.61331e-132	2.48067	1.05886e-12	2.16468e-11	1.87908	1.74514e-12	6.04015e-11	2.91092	1.73841e-64	1.453e-62	-2.63434	2.63434	4.83727e-12	1.63825e-10	-2.03355	2.03355	4.40222e-10	1.54111e-08	3.06944	1.31013e-41	7.38163e-40
Solyc01g098910.3	SL4.0ch01	81539163	81543466	Peroxisomal adenine nucleotide carrier 1 (AHRD V3.3 *** A0A1U8DU94_CAPAN)	118.229	193.013	213.019	174.754	26.7913	41.0913	24.6259	30.8362	0.176455	2.11484	4.62776e-18	1.10833e-16	1.47815	8.29887e-09	6.30714e-08	2.26232	5.47995e-99	4.63003e-97	2.83589	1.08369e-25	7.16017e-24	2.2026	5.51439e-13	2.03938e-11	2.98768	1.63187e-126	6.18133e-124	-2.96376	2.96376	1.244e-13	5.62859e-12	-2.33184	2.33184	7.09899e-07	1.21942e-05	3.12009	3.91925e-21	8.08644e-20
Solyc01g065530.3	SL4.0ch01	64574212	64577693	COBRA-like protein (AHRD V3.3 *** A0A2G3AIT3_CAPAN)	85.2915	127.959	112.929	108.727	32.5684	13.9387	11.6706	19.3926	0.178361	1.37491	5.75506e-06	2.9815e-05	2.59197	6.61686e-18	1.42907e-16	2.87921	6.36731e-10	2.65794e-09	1.96451	6.57335e-09	8.06674e-08	3.18474	4.77793e-19	3.49659e-17	3.47499	3.59729e-20	4.81885e-19	-1.78526	1.78526	1.94485e-06	2.20138e-05	-3.00531	3.00531	4.05335e-13	2.55406e-11	3.29397	3.20983e-15	4.20145e-14
Solyc07g021750.1	SL4.0ch07	21480301	21481281	Cytidine deaminase 1 (AHRD V3.3 *** A0A2G3CQ34_CAPCH)	374.883	372.776	412.532	386.73	94.0808	83.6208	30.2396	69.3137	0.17923	1.94433	1.3781e-17	3.1467e-16	2.08349	1.06004e-07	6.81736e-07	3.6275	7.262e-105	6.89851e-103	1.96623	2.05502e-13	4.57822e-12	2.109	6.22228e-06	6.64595e-05	3.65499	1.23463e-59	8.75703e-58	-2.07699	2.07699	1.62757e-12	6.14363e-11	-2.21737	2.21737	7.02551e-06	9.22345e-05	3.76632	2.69022e-50	2.1996e-48
Solyc01g007770.2	SL4.0ch01	1878718	1879444	hypothetical protein (AHRD V3.3 *** AT5G06280.3)	68.4262	65.11	113.157	82.2312	20.9169	19.5494	3.88528	14.7839	0.179784	1.65663	0.000294858	0.00105294	1.68759	5.6431e-07	3.22879e-06	4.11713	5.09558e-79	2.87019e-77	1.62511	0.00111916	0.00455877	1.65928	3.00634e-05	0.000266133	4.08876	5.66038e-62	4.45893e-60	-2.36637	2.36637	3.49029e-06	3.70084e-05	-2.40083	2.40083	2.45284e-09	7.46607e-08	4.8364	1.35005e-90	4.56396e-88
Solyc08g079590.3	SL4.0ch08	61202490	61205142	PPR containing protein (AHRD V3.3 *** AT4G22758.1)	18.4183	15.9455	17.6356	17.3331	2.557	5.76163	1.12927	3.1493	0.181693	2.80727	1.62975e-18	4.07671e-17	1.60614	2.68875e-06	1.35887e-05	4.00366	3.75113e-34	5.92827e-33	2.61738	4.06307e-13	8.74893e-12	1.421	0.00052306	0.00307859	3.81763	5.45557e-23	8.64106e-22	-2.73814	2.73814	3.4908e-13	1.46331e-11	-1.54068	1.54068	0.000415774	0.00304841	3.94315	1.4701e-22	3.28373e-21
Solyc06g076220.3	SL4.0ch06	45041980	45044010	expansin18	101.645	59.2775	85.5826	82.1684	17.2475	20.6235	6.96673	14.9459	0.181894	2.53013	7.27263e-09	6.17993e-08	2.24528	1.23925e-35	1.01654e-33	3.85988	1.72747e-70	8.11727e-69	1.76888	0.000394223	0.00182873	1.48681	9.43869e-07	1.23778e-05	3.10177	9.59385e-23	1.49824e-21	-2.28071	2.28071	3.42654e-05	0.00028366	-1.99653	1.99653	1.33377e-06	2.12656e-05	3.61905	2.26932e-20	4.46724e-19
Solyc04g080130.3	SL4.0ch04	62360946	62364047	Zinc finger protein (AHRD V3.3 *-* A0A200QCG2_9MAGN)	105.347	83.1017	102.078	96.8423	15.4378	26.807	11.7451	17.9966	0.185834	2.7519	9.20374e-45	1.14366e-42	1.94598	2.7657e-24	1.04863e-22	3.16809	2.30652e-164	5.70912e-162	2.41381	3.81181e-18	1.37708e-16	1.61277	2.91149e-07	4.29414e-06	2.83434	7.51967e-37	2.20548e-35	-2.71192	2.71192	3.23707e-29	1.15341e-26	-1.90631	1.90631	2.52545e-13	1.62734e-11	3.13472	1.59999e-77	3.56029e-75
Solyc01g098590.3	SL4.0ch01	81331618	81332939	Phosphoglycerate mutase-like protein AT74 (AHRD V3.3 *** A0A2G2YZL9_CAPAN);Dbxref=InterPro:IPR013078,Pfam:PF00300	198.509	382.363	291.88	290.917	51.5079	71.5611	41.517	54.862	0.188583	1.90387	1.74968e-31	1.14956e-29	1.40702	1.36803e-08	1.0048e-07	2.24882	2.17819e-49	5.75632e-48	2.87263	2.05591e-42	3.4685e-40	2.37876	3.2288e-14	1.37611e-12	3.22282	1.31681e-53	7.30319e-52	-2.45884	2.45884	3.47178e-33	1.79933e-30	-1.96275	1.96275	6.12958e-10	2.08089e-08	2.81052	4.86747e-43	2.92032e-41
Solyc01g103470.2	SL4.0ch01	84357737	84358776	proline-rich receptor-like protein kinase PERK4 (AHRD V3.3 --* XP_026410247.1)	18.0869	39.1229	29.4513	28.887	6.28473	7.2168	2.92092	5.47415	0.189502	1.47249	8.8425e-07	5.29562e-06	1.25641	0.000122643	0.00043504	2.61298	1.81004e-19	1.46646e-18	2.60583	1.66433e-22	8.31065e-21	2.39471	3.94162e-15	1.92849e-13	3.75039	1.1509e-45	4.8901e-44	-2.17388	2.17388	2.16739e-09	4.56513e-08	-1.95995	1.95995	5.84377e-06	7.85636e-05	3.32084	7.33758e-20	1.38547e-18
Solyc10g083970.1	SL4.0ch10	62823635	62824807	S-adenosylmethionine synthase (AHRD V3.3 *** A0A1U8EAC9_CAPAN)	1026.55	1265.16	1267.99	1186.57	222.464	347.243	106.076	225.261	0.189843	2.16861	1.23014e-25	5.4367e-24	1.49999	1.95834e-06	1.01777e-05	3.27489	3.22792e-146	5.73005e-144	2.48944	1.88825e-24	1.12757e-22	1.82508	1.87312e-06	2.27982e-05	3.59986	9.66709e-92	1.57893e-89	-2.47133	2.47133	1.62016e-21	2.19917e-19	-1.80455	1.80455	6.15115e-06	8.20602e-05	3.58562	3.88049e-80	9.34453e-78
Solyc12g005340.3	SL4.0ch12	224885	226561	Transcription factor GRAS (AHRD V3.3 *** A0A200QMI2_9MAGN);Dbxref=InterPro:IPR005202,Pfam:PF03514	140.788	201.712	245.52	196.007	35.7846	36.2717	40.0796	37.3786	0.190701	1.95225	3.8747e-13	5.82326e-12	1.9161	3.43091e-16	6.26078e-15	1.8062	7.96761e-14	4.55804e-13	2.48246	1.01667e-17	3.49142e-16	2.44958	3.58626e-20	2.89431e-18	2.34059	1.06763e-15	1.04664e-14	-2.75842	2.75842	1.44488e-13	6.48602e-12	-2.72222	2.72222	3.75419e-12	1.93092e-10	2.61942	1.42398e-12	1.46473e-11
Solyc12g009560.2	SL4.0ch12	2867737	2871688	EIN3-binding F-box protein 1	121.247	174.801	135.409	143.819	31.3857	39.1585	12.1393	27.5612	0.191638	1.93765	3.91642e-17	8.67685e-16	1.60932	2.31357e-10	2.18089e-09	3.32774	1.75424e-63	6.88149e-62	2.46765	7.65285e-19	2.96838e-17	2.14349	9.37011e-11	2.46694e-09	3.86192	3.50505e-47	1.54456e-45	-2.10567	2.10567	1.07061e-06	1.27867e-05	-1.7762	1.7762	0.000506415	0.00358225	3.50275	6.2799e-17	9.45157e-16
Solyc03g116030.4	SL4.0ch03	59977144	59982534	RING/FYVE/PHD zinc finger superfamily protein (AHRD V3.3 *** A0A2U1NXA0_ARTAN)	103.489	112.224	169.746	128.486	20.9732	37.9368	15.6018	24.8373	0.193307	2.27255	2.3062e-10	2.40405e-09	1.39033	3.51802e-06	1.73933e-05	2.72994	2.80686e-76	1.52246e-74	2.40756	5.53887e-10	7.94789e-09	1.52855	8.74744e-06	9.03777e-05	2.86876	3.02194e-78	3.56289e-76	-2.98341	2.98341	6.78501e-12	2.22733e-10	-2.10636	2.10636	4.71256e-07	8.47964e-06	3.4503	7.98207e-42	4.55574e-40
Solyc06g076280.3	SL4.0ch06	45080055	45082301	Transcription factor GRAS (AHRD V3.3 *** A0A2U1MZS4_ARTAN)	26.9397	41.4828	69.5156	45.9794	7.68954	12.3138	6.78489	8.92942	0.194205	1.79406	9.48284e-05	0.000380913	1.10041	0.00343657	0.00859622	1.9901	9.3008e-54	2.82301e-52	2.42603	3.60655e-06	2.73314e-05	1.73324	0.000327791	0.00209134	2.62702	3.55602e-24	5.97244e-23	-3.16574	3.16574	6.435e-09	1.2432e-07	-2.47472	2.47472	9.80441e-07	1.61602e-05	3.37078	5.79455e-34	2.32563e-32
Solyc06g071810.1	SL4.0ch06	41899650	41901527	Receptor-like protein kinase (AHRD V3.3 *** Q8LP72_TOBAC)	131.902	186.482	193.845	170.743	32.6606	61.246	5.99185	33.2995	0.195027	1.99504	5.48544e-08	4.05799e-07	1.07238	1.22538e-06	6.58503e-06	4.46001	1.9571e-187	6.74392e-185	2.50658	1.44455e-09	1.97188e-08	1.58521	9.54304e-08	1.52892e-06	4.97611	5.09157e-105	1.10543e-102	-2.5515	2.5515	7.00922e-09	1.34393e-07	-1.6333	1.6333	1.79765e-06	2.78555e-05	5.02594	1.98983e-83	5.55226e-81
Solyc07g006280.3	SL4.0ch07	1051542	1054966	Tetraspanin (AHRD V3.3 *** A0A200Q8V3_9MAGN);Dbxref=InterPro:IPR018499,Pfam:PF00335;Ontology_term=GO:0016021	1677.64	1561.73	3371.78	2203.72	386.176	700.199	203.105	429.827	0.195046	2.0956	8.442e-11	9.32754e-10	1.21862	1.29015e-07	8.1953e-07	3.04407	1.28618e-126	1.71238e-124	2.00655	4.18609e-08	4.53502e-07	1.13156	0.000146552	0.00106797	2.9598	1.27442e-55	7.691e-54	-3.10418	3.10418	1.91568e-16	1.35949e-14	-2.2293	2.2293	1.94851e-13	1.29466e-11	4.06079	7.03618e-109	3.43581e-106
Solyc02g085440.4	SL4.0ch02	46351261	46353561	Ribosome biogenesis protein BMS1-like protein (AHRD V3.3 *-* A0A2G2W7A2_CAPBA)	3.00687	2.904	2.47829	2.79639	0.483516	0.671217	0.484054	0.546262	0.195346	2.56603	1.57434e-05	7.53471e-05	2.04956	0.000139291	0.000488204	2.57344	7.20612e-07	2.17222e-06	2.53645	0.000331932	0.00157123	2.02408	0.00308693	0.0135453	2.54762	6.2917e-05	0.000190204	-2.29686	2.29686	0.000914376	0.0049662	-1.78114	1.78114	0.00739278	0.0321219	2.31143	0.000164544	0.000551272
Solyc08g078190.2	SL4.0ch08	60135300	60136268	Ethylene-responsive transcription factor 5 (AHRD V3.3 *** A0A2G2XL45_CAPBA)	37.0835	35.7694	23.0157	31.9562	4.85593	5.35599	8.53739	6.24977	0.195573	2.87683	2.69451e-22	9.29687e-21	2.71117	3.05856e-12	3.61895e-11	2.0923	0.000534522	0.00110527	2.85185	1.38495e-33	1.50414e-31	2.69132	1.25348e-12	4.41654e-11	2.07223	4.94454e-06	1.77118e-05	-2.18405	2.18405	1.35256e-17	1.08605e-15	-2.01994	2.01994	1.11331e-06	1.80712e-05	1.40384	0.00399348	0.0098346
Solyc03g111710.3	SL4.0ch03	56783193	56785951	BTB/POZ and TAZ domain-containing protein 2 (AHRD V3.3 *** A0A2G2X8F9_CAPBA)	78.781	146.376	75.2699	100.142	20.2851	18.2368	20.4814	19.6677	0.196398	1.92805	7.58525e-17	1.64025e-15	2.06323	1.04211e-11	1.15308e-10	1.94024	3.27091e-37	5.81223e-36	2.83152	3.10079e-17	1.02633e-15	2.97311	1.14983e-11	3.58151e-10	2.84724	1.06536e-23	1.75454e-22	-1.86459	1.86459	2.2724e-09	4.76601e-08	-2.00001	2.00001	1.31979e-06	2.10821e-05	1.88448	8.01287e-14	9.29757e-13
Solyc09g061840.4	SL4.0ch09	56532590	56538417	3-ketoacyl-CoA thiolase peroxisomal-like (AHRD V3.3 *** A0A2K3P5R8_TRIPR);Dbxref=InterPro:IPR020616,Pfam:PF00108;Ontology_term=GO:0016747	598.378	737.429	688.956	674.921	89.4213	258.957	51.9508	133.443	0.197716	2.71717	6.69435e-63	2.20759e-60	1.16714	8.98271e-05	0.000327905	3.52783	8.13276e-184	2.64676e-181	3.02604	1.79079e-30	1.58768e-28	1.4821	0.000290301	0.00188417	3.84053	2.61297e-59	1.82426e-57	-2.92465	2.92465	2.95394e-12	1.05472e-10	-1.3732	1.3732	0.0126874	0.0490824	3.74216	4.03546e-21	8.31644e-20
Solyc01g099520.3	SL4.0ch01	82003691	82004637	Rapid alkalinization factor (AHRD V3.3 *** RALF_TOBAC);Dbxref=InterPro:IPR008801,Pfam:PF05498	830.807	1184.49	709.013	908.102	208.881	259.241	76.1802	181.434	0.199795	1.92873	5.59969e-45	7.11285e-43	1.58767	5.79398e-11	5.88784e-10	3.4292	2.18968e-85	1.44125e-83	2.47389	1.33365e-60	5.14994e-58	2.13689	8.96436e-14	3.61737e-12	3.97989	2.21643e-76	2.51332e-74	-1.69321	1.69321	5.56822e-20	6.1047e-18	-1.35327	1.35327	2.00414e-05	0.000227393	3.19952	2.69487e-40	1.45763e-38
Solyc06g071780.4	SL4.0ch06	41872448	41875463	Drought induced 19 protein-like (AHRD V3.3 *** A0A200RD12_9MAGN)	30.7568	15.6559	39.681	28.6979	6.32456	5.35374	5.58631	5.75487	0.200533	2.22572	1.72352e-12	2.37199e-11	2.44662	1.34333e-21	4.05174e-20	2.46672	1.50578e-24	1.60965e-23	1.28089	0.000968415	0.00401531	1.5037	3.58135e-05	0.000311134	1.52596	6.15055e-06	2.17345e-05	-2.58468	2.58468	4.20128e-05	0.000340059	-2.80221	2.80221	8.0974e-05	0.000752701	2.83324	2.50261e-06	1.15498e-05
Solyc12g013820.3	SL4.0ch12	4647667	4654243	Ubiquitin-conjugating enzyme (AHRD V3.3 *-* A0A200QWS6_9MAGN)	52.3797	51.1453	40.2514	47.9255	3.23422	10.5765	15.0768	9.62919	0.20092	4.00508	1.42816e-136	4.08167e-133	2.28523	1.82639e-39	1.74089e-37	1.79904	7.88728e-20	6.53826e-19	3.97171	2.16538e-29	1.7918e-27	2.25833	6.42128e-08	1.07048e-06	1.76937	7.4656e-07	3.02756e-06	-3.6276	3.6276	4.20941e-16	2.84559e-14	-1.9124	1.9124	0.000314662	0.00242034	1.42826	0.00154049	0.00417841
Solyc01g096200.4	SL4.0ch01	79551967	79561997	RING-type E3 ubiquitin transferase (AHRD V3.3 *** A0A2G2W6T8_CAPBA)	30.3986	37.8736	51.3281	39.8668	6.201	10.026	7.89944	8.04216	0.201726	2.28807	1.53101e-17	3.48655e-16	1.5904	4.53864e-17	8.92146e-16	1.95156	1.33477e-65	5.48066e-64	2.60405	8.707e-18	3.01072e-16	1.90934	8.43295e-15	3.92316e-13	2.2717	2.29429e-49	1.08921e-47	-3.05392	3.05392	3.84767e-12	1.32943e-10	-2.35539	2.35539	4.25529e-07	7.71373e-06	2.72494	5.06455e-14	6.00336e-13
Solyc08g079090.4	SL4.0ch08	60842237	60846360	Monocopper oxidase-like protein sku5 (AHRD V3.3 *** A0A1J6IJ65_NICAT)	31.0121	50.8952	30.6951	37.5341	10.4616	8.53699	3.75858	7.58574	0.202102	1.55117	6.42185e-10	6.29733e-09	1.83557	1.03066e-22	3.38828e-21	3.04706	2.10554e-81	1.2586e-79	2.26997	3.99473e-17	1.30994e-15	2.55834	7.79794e-38	2.28268e-35	3.77128	1.25148e-118	3.90879e-116	-1.54197	1.54197	1.00025e-06	1.20051e-05	-1.82718	1.82718	1.55363e-09	4.86785e-08	3.04382	4.36874e-37	2.00517e-35
Solyc09g090560.2	SL4.0ch09	66141723	66142588	plant viral-response family protein (DUF716) (AHRD V3.3 --* AT5G13890.3)	15.4647	20.5975	19.6548	18.5723	4.64448	6.31334	0.44679	3.80154	0.204688	1.67296	4.23935e-12	5.51984e-11	1.19707	3.29606e-05	0.000132573	5.00975	1.21452e-28	1.57753e-27	2.1328	7.37415e-08	7.6685e-07	1.65736	0.000502608	0.00297789	5.47694	1.28828e-20	1.77517e-19	-2.01218	2.01218	1.63908e-07	2.34391e-06	-1.53423	1.53423	0.00122881	0.00749133	5.35471	1.06308e-19	1.98386e-18
Solyc10g076480.2	SL4.0ch10	58564045	58566999	Ammonium transporter (AHRD V3.3 *** A0A2G2VSP2_CAPBA);Dbxref=InterPro:IPR024041,Pfam:PF00909;Ontology_term=GO:0008519,GO:0015696,GO:0016020	114.89	111.975	140.875	122.58	26.3687	46.2383	2.89068	25.1659	0.205302	2.10366	6.82152e-06	3.48972e-05	1.27027	0.000151889	0.00052759	5.3205	8.09956e-227	4.44818e-224	2.08144	5.47763e-05	0.000317388	1.24965	0.00209001	0.00987326	5.30172	1.1107e-126	4.29863e-124	-2.3965	2.3965	8.0529e-06	7.72455e-05	-1.56875	1.56875	0.000236969	0.0018962	5.62373	8.62131e-131	7.21686e-128
Solyc03g115740.2	SL4.0ch03	59789710	59791062	Galactosyl transferase GMA12/MNN10 family protein (AHRD V3.3 *** A0A2U1L978_ARTAN);Dbxref=InterPro:IPR008630,Pfam:PF05637;Ontology_term=GO:0016021,GO:0016757	150.668	120.812	125.476	132.319	30.6967	36.7998	14.3263	27.2743	0.206126	2.26274	2.23549e-36	1.89774e-34	1.98102	7.08173e-23	2.37384e-21	3.39511	5.63763e-149	1.0429e-146	1.95594	1.58801e-12	3.16454e-11	1.67942	5.94956e-07	8.22697e-06	3.09173	5.20867e-37	1.53526e-35	-1.9997	1.9997	1.43312e-14	7.56499e-13	-1.7179	1.7179	3.34093e-08	7.78305e-07	3.13886	3.39778e-45	2.22043e-43
Solyc04g079860.1	SL4.0ch04	62161049	62162080	Hexosyltransferase (AHRD V3.3 *** A0A2G2ZRY0_CAPAN);Dbxref=InterPro:IPR002495,Pfam:PF01501;Ontology_term=GO:0016757	20.8491	31.8196	24.893	25.8539	2.35166	9.23607	4.41925	5.33566	0.206377	3.09975	7.70385e-24	2.95538e-22	1.10221	1.90187e-06	9.90531e-06	2.2324	6.96492e-23	6.89198e-22	3.72939	1.40989e-24	8.5068e-23	1.73693	1.00179e-07	1.60351e-06	2.8663	2.48488e-23	4.00346e-22	-3.35168	3.35168	2.49405e-20	2.96221e-18	-1.3548	1.3548	1.39201e-05	0.000165645	2.49124	9.13312e-19	1.59752e-17
Solyc03g112060.3	SL4.0ch03	57023251	57030140	Quinolinate synthase, chloroplastic (AHRD V3.3 *** A0A2G3CY80_CAPCH)	55.071	41.9513	61.1804	52.7343	13.0322	16.3464	3.49563	10.9581	0.207798	2.06901	6.97176e-12	8.81651e-11	1.73182	1.73783e-06	9.13177e-06	3.98128	3.17731e-89	2.19835e-87	1.68132	1.76743e-05	0.000115114	1.34505	0.00571368	0.0222354	3.59961	1.07906e-27	2.12977e-26	-2.22803	2.22803	1.09769e-07	1.64682e-06	-1.89145	1.89145	0.000261994	0.00206356	4.14946	2.00206e-31	6.88731e-30
Solyc03g112300.3	SL4.0ch03	57171693	57173578	Octicosapeptide/phox/Bem1p domain kinase superfamily protein (AHRD V3.3 *-* A0A2K3MP92_TRIPR)	26.9124	39.2024	31.8364	32.6504	5.00178	10.7124	4.65385	6.78934	0.20794	2.37478	5.23868e-08	3.89224e-07	1.22028	0.00106174	0.00301579	2.48979	2.44847e-18	1.85872e-17	2.95906	2.40571e-10	3.63514e-09	1.8072	2.38241e-05	0.000217477	3.0783	2.0883e-20	2.84889e-19	-2.60406	2.60406	1.51327e-07	2.18224e-06	-1.4527	1.4527	0.00158747	0.00922657	2.72725	4.29684e-14	5.12791e-13
Solyc04g074450.1	SL4.0ch04	58397342	58398286	Protein EXORDIUM-like 1 (AHRD V3.3 *** A0A2G2ZQI6_CAPAN);Dbxref=InterPro:IPR006766,Pfam:PF04674	1391	2341.88	1390.9	1707.93	518.02	402.134	150.625	356.926	0.208982	1.35998	0.000154014	0.000587809	1.70679	1.48766e-12	1.82871e-11	3.19639	1.28585e-34	2.07127e-33	2.13837	6.18988e-08	6.50705e-07	2.49076	1.33911e-18	9.17768e-17	3.98096	3.00878e-35	8.20295e-34	-1.35691	1.35691	0.00744764	0.0286176	-1.70686	1.70686	0.000642738	0.0043849	3.19737	2.68504e-12	2.70334e-11
Solyc12g010440.3	SL4.0ch12	3508194	3510203	Glycerol-3-phosphate transporter 5-like protein (AHRD V3.3 *** A0A2K3L617_TRIPR);Dbxref=InterPro:IPR011701,Pfam:PF07690;Ontology_term=GO:0016021,GO:0055085	93.0262	96.231	113.99	101.082	21.1564	34.1493	8.09162	21.1325	0.209062	2.11038	9.82663e-14	1.57631e-12	1.40029	9.55863e-05	0.00034663	3.52316	6.52755e-117	7.54705e-115	2.17354	2.19537e-12	4.28641e-11	1.46691	0.00042689	0.00260111	3.59107	3.02969e-97	5.39375e-95	-2.40318	2.40318	2.54385e-11	7.59293e-10	-1.69773	1.69773	0.000327962	0.0025046	3.8245	2.95753e-51	2.49954e-49
Solyc06g073050.2	SL4.0ch06	42671165	42675060	NAC domain-containing protein 14 (AHRD V3.3 *** A0A2G3CAD7_CAPCH)	284.332	294.943	288.665	289.313	48.1557	114.783	19.8241	60.921	0.210571	2.54698	8.10451e-13	1.16591e-11	1.28128	8.63906e-09	6.54528e-08	3.84245	9.30205e-85	6.01008e-83	2.60807	2.02494e-10	3.0839e-09	1.34358	2.06777e-05	0.000191899	3.9084	3.91336e-44	1.5621e-42	-2.57202	2.57202	2.03034e-10	5.21394e-09	-1.30948	1.30948	1.34065e-06	2.13553e-05	3.87597	3.9556e-54	3.6765e-52
Solyc07g006220.2	SL4.0ch07	1021979	1023256	UDP-glucuronate 4-epimerase 4 (AHRD V3.3 *** A0A1U8F5Z6_CAPAN);Dbxref=InterPro:IPR016040,Pfam:PF16363	415.632	1004.59	498.945	639.722	91.6435	171.133	141.444	134.74	0.210623	2.14664	1.49916e-22	5.22511e-21	1.22488	4.83995e-14	7.02204e-13	1.55162	1.18227e-21	1.0861e-20	3.43654	3.15533e-43	5.59491e-41	2.51813	6.07728e-32	1.19274e-29	2.8454	1.79046e-43	6.94457e-42	-2.40986	2.40986	6.87639e-21	8.97762e-19	-1.48965	1.48965	5.91455e-12	2.92744e-10	1.82382	1.4999e-18	2.57739e-17
Solyc08g076010.4	SL4.0ch08	58179299	58183143	Myb family transcription factor APL (AHRD V3.3 *** A0A2G3AFT2_CAPAN)	11.8452	17.0179	18.464	15.7757	2.58885	4.56196	2.82019	3.32367	0.210683	2.14778	5.12431e-17	1.12512e-15	1.32086	2.57734e-07	1.56326e-06	2.06061	2.8773e-21	2.56809e-20	2.69291	4.58928e-19	1.81245e-17	1.8686	6.35015e-09	1.25341e-07	2.61222	1.86541e-23	3.02734e-22	-2.78869	2.78869	2.13381e-17	1.68178e-15	-1.96296	1.96296	1.35135e-07	2.76355e-06	2.70834	8.47829e-21	1.70137e-19
Solyc02g068300.3	SL4.0ch02	36297238	36302083	Lectin-receptor kinase (AHRD V3.3 *** A0A2U1KV35_ARTAN)	62.6878	67.6052	57.4472	62.5801	17.3823	12.991	10.3513	13.5749	0.21692	1.83911	4.38329e-10	4.39572e-09	2.25044	1.3481e-13	1.86245e-12	2.60445	7.40321e-124	9.16225e-122	1.95027	8.6145e-09	1.03666e-07	2.36629	4.63289e-10	1.1067e-08	2.71935	2.16846e-55	1.29547e-53	-1.719	1.719	5.56062e-07	7.01869e-06	-2.13277	2.13277	1.93788e-08	4.76134e-07	2.49218	4.85733e-62	6.42008e-60
Solyc04g079640.3	SL4.0ch04	62009304	62011417	Cytochrome P450 (AHRD V3.3 *** A0A2U1M7T5_ARTAN);Dbxref=InterPro:IPR001128,Pfam:PF00067;Ontology_term=GO:0005506,GO:0016705,GO:0020037,GO:0055114	69.0599	138.054	70.3919	92.5018	22.7747	25.3409	12.9382	20.3513	0.220009	1.58207	8.50502e-10	8.21194e-09	1.41544	3.44923e-10	3.18112e-09	2.42067	4.47138e-59	1.5716e-57	2.58833	2.90107e-22	1.41606e-20	2.42508	3.53018e-25	4.29364e-23	3.43147	2.05074e-146	1.25894e-143	-1.61007	1.61007	0.000152894	0.00104723	-1.44848	1.44848	0.0024173	0.013042	2.45743	2.37646e-11	2.18722e-10
Solyc09g015040.1	SL4.0ch09	7885879	7887411	Methyltransferase (AHRD V3.3 *** Q9M005_ARATH)	41.1969	55.9212	38.7402	45.2861	9.92934	15.7981	4.54847	10.092	0.22285	2.02204	4.05587e-26	1.82546e-24	1.33845	8.60548e-08	5.61264e-07	3.17674	8.49278e-61	3.12243e-59	2.4773	1.66281e-28	1.31339e-26	1.79714	2.60939e-09	5.55694e-08	3.63778	7.07964e-51	3.50108e-49	-1.9359	1.9359	2.21288e-18	2.0239e-16	-1.25317	1.25317	6.01084e-05	0.000583974	3.09733	9.23475e-37	4.16251e-35
Solyc04g077460.3	SL4.0ch04	60358335	60363185	Amino acid transporter (AHRD V3.3 *** A0A200PPZ9_9MAGN);Dbxref=InterPro:IPR013057,Pfam:PF01490	3.88597	4.0533	6.2331	4.72412	0.87321	0.758119	1.54124	1.05752	0.223856	2.13904	1.30258e-08	1.06669e-07	2.31581	4.02956e-09	3.21122e-08	1.33434	6.67708e-06	1.79259e-05	2.22038	2.58462e-08	2.90323e-07	2.3995	1.14261e-08	2.1662e-07	1.42056	6.23355e-06	2.19972e-05	-2.82556	2.82556	1.79841e-08	3.194e-07	-3.00537	3.00537	1.42398e-07	2.90513e-06	2.02847	3.00846e-06	1.37365e-05
Solyc07g055670.1	SL4.0ch07	63541303	63542016	Lectin-domain receptor-like kinase (AHRD V3.3 *-* G4XXY5_NICAT);Dbxref=InterPro:IPR000719,Pfam:PF00069;Ontology_term=GO:0004672,GO:0005524,GO:0006468	37.8942	43.969	57.3841	46.4157	13.3098	16.9136	1.24399	10.4891	0.225982	1.44435	0.00025626	0.000928645	1.04593	0.00166607	0.00450518	4.87311	3.97875e-35	6.5655e-34	1.71344	3.84413e-05	0.000232104	1.3166	0.00025389	0.00168651	5.14717	1.34121e-30	3.01484e-29	-2.02954	2.02954	5.44534e-07	6.88335e-06	-1.63468	1.63468	7.28117e-07	1.24085e-05	5.46598	1.29539e-39	6.79751e-38
Solyc01g099680.3	SL4.0ch01	82112519	82114478	Rubber elongation factor (AHRD V3.3 *** A0A2U1LDB4_ARTAN);Dbxref=InterPro:IPR008802,Pfam:PF05755	2220.79	3539.01	2950.65	2903.48	572.804	842.141	556.208	657.051	0.226298	1.90747	7.47407e-12	9.417e-11	1.31742	5.9195e-09	4.59293e-08	1.99557	1.12501e-41	2.2883e-40	2.60888	7.97149e-18	2.76488e-16	2.02202	9.33484e-15	4.28782e-13	2.70119	3.14644e-56	1.93159e-54	-2.31091	2.31091	9.30751e-09	1.73974e-07	-1.72582	1.72582	4.85848e-05	0.00048453	2.40755	5.69674e-14	6.70302e-13
Solyc02g072080.1	SL4.0ch02	39365850	39368024	RING-type E3 ubiquitin transferase (AHRD V3.3 *** A1E0Y2_SOLTU)	73.2073	91.2513	83.2239	82.5609	19.5409	29.5156	7.26371	18.7734	0.227389	1.88896	4.03939e-12	5.28356e-11	1.28079	2.24651e-05	9.41997e-05	3.33744	1.48308e-114	1.69244e-112	2.21384	1.64453e-14	4.17183e-13	1.6092	2.46846e-06	2.92406e-05	3.66667	2.14449e-158	1.81802e-155	-2.07681	2.07681	1.80924e-10	4.68131e-09	-1.47253	1.47253	0.000146212	0.00125716	3.53362	6.93388e-66	1.13916e-63
Solyc01g088440.2	SL4.0ch01	75485842	75486492	RING/U-box superfamily protein (AHRD V3.3 *-* A0A2U1LDD8_ARTAN)	19.8241	33.3504	23.7106	25.6284	6.26705	7.20062	4.02637	5.83135	0.227535	1.59105	0.000811366	0.00261185	1.32546	4.78826e-05	0.000185255	2.30357	3.98366e-12	2.00139e-11	2.3777	1.39911e-05	9.2866e-05	2.11653	8.74944e-06	9.03777e-05	3.09224	2.05265e-12	1.52137e-11	-1.8292	1.8292	0.00108676	0.00574731	-1.56357	1.56357	0.000771444	0.00511977	2.55106	8.27926e-09	5.51501e-08
Solyc05g052550.1	SL4.0ch05	62174178	62174537	Zinc finger CCCH domain-containing protein 47 (AHRD V3.3 *-* A0A1U8GQ71_CAPAN)	1061.05	1238.92	834.346	1044.77	310.844	282.476	123.908	239.076	0.228831	1.55814	1.44137e-10	1.54286e-09	1.55192	1.15195e-10	1.12634e-09	3.03164	2.10319e-119	2.51439e-117	1.89711	6.80851e-10	9.65807e-09	1.89578	3.65159e-08	6.37037e-07	3.37411	1.9172e-51	9.5876e-50	-1.13305	1.13305	0.00276036	0.0127252	-1.12669	1.12669	0.00878433	0.0368597	2.61374	9.13461e-17	1.35508e-15
Solyc02g022850.1	SL4.0ch02	22666570	22668195	FAD-binding Berberine family protein (AHRD V3.3 *** A0A1P8ATP1_ARATH)	45.7956	86.4278	42.023	58.0821	16.06	15.0493	9.09463	13.4013	0.23073	1.48554	1.33627e-19	3.70183e-18	1.56543	1.05937e-17	2.23148e-16	2.33185	6.29069e-38	1.14562e-36	2.41059	1.37013e-23	7.55831e-22	2.49538	2.00017e-17	1.26077e-15	3.26152	9.27021e-37	2.71443e-35	-1.36178	1.36178	0.00122007	0.00635605	-1.44517	1.44517	0.00469397	0.0223762	2.21508	2.25078e-07	1.23183e-06
Solyc05g013750.3	SL4.0ch05	7127978	7132387	Protein-tyrosine-phosphatase MKP1 (AHRD V3.3 *** A0A2G3B907_CAPCH)	48.7468	60.2711	92.9727	67.3302	12.8264	16.0531	18.0247	15.6347	0.23221	1.91871	5.6878e-07	3.52364e-06	1.58719	7.1124e-09	5.4663e-08	1.44352	2.77013e-12	1.41313e-11	2.22728	2.69351e-07	2.54514e-06	1.89672	7.03184e-08	1.16217e-06	1.75714	3.8782e-10	2.3247e-09	-2.85466	2.85466	2.78863e-11	8.26584e-10	-2.52698	2.52698	3.7008e-15	3.34364e-13	2.3881	1.3063e-21	2.7902e-20
Solyc10g052880.1	SL4.0ch10	53128991	53130427	Inactive leucine-rich repeat receptor-like protein kinase (AHRD V3.3 *** A0A314LDB3_NICAT)	191.798	385.063	265.97	280.944	42.644	78.1816	76.1926	65.6727	0.233758	2.13701	5.34079e-31	3.37948e-29	1.24552	5.66148e-06	2.68547e-05	1.32941	1.16315e-17	8.54563e-17	3.16365	1.087e-21	5.1468e-20	2.27349	1.52754e-07	2.35975e-06	2.36311	3.88298e-14	3.35088e-13	-2.60898	2.60898	7.17678e-15	3.9595e-13	-1.72088	1.72088	0.00012756	0.00111876	1.80778	1.53552e-08	9.84065e-08
Solyc05g054350.3	SL4.0ch05	63659666	63662849	Epoxide hydrolase (AHRD V3.3 *** Q41414_SOLTU)	264.596	253.916	199.812	239.441	65.2489	44.4668	59.9188	56.5448	0.236153	1.98825	0.00708554	0.0176629	2.52279	1.06395e-93	9.55427e-91	2.1388	2.53519e-85	1.66244e-83	1.94639	0.000644325	0.00281884	2.48309	1.15731e-38	3.63416e-36	2.10239	3.49348e-39	1.14962e-37	-1.58272	1.58272	0.00740672	0.0284968	-2.11859	2.11859	3.87797e-25	1.05111e-22	1.74112	8.88387e-27	2.45164e-25
Solyc03g116700.4	SL4.0ch03	60446722	60447613	Umecyanin (AHRD V3.3 *** A0A2G3B789_CAPCH)	148.969	278.697	292.979	240.215	52.1334	63.9198	55.8379	57.297	0.238524	1.45114	2.5016e-06	1.38829e-05	1.11561	0.000194947	0.000659173	1.41108	1.99415e-10	8.71989e-10	2.4011	1.05566e-10	1.68142e-09	2.06795	2.16799e-07	3.27302e-06	2.36685	3.79799e-14	3.28072e-13	-2.41593	2.41593	8.90268e-13	3.4684e-11	-2.08286	2.08286	1.83009e-09	5.71308e-08	2.38243	3.25088e-19	5.84328e-18
Solyc05g008370.2	SL4.0ch05	2779528	2780330	Ribose 5-phosphate isomerase A (AHRD V3.3 *** A0A1Y1IHK3_KLENI);Dbxref=InterPro:IPR004788,Pfam:PF06026;Ontology_term=GO:0004751,GO:0009052	145.756	272.406	188.342	202.168	53.4558	63.0481	28.3537	48.2859	0.23884	1.37141	2.00471e-09	1.83637e-08	1.1045	0.000103119	0.000370794	2.3536	4.22098e-55	1.32938e-53	2.31186	1.35475e-22	6.86342e-21	2.0493	8.48469e-11	2.24409e-09	3.30011	3.75371e-117	1.13267e-114	-1.73344	1.73344	1.9623e-12	7.24864e-11	-1.46727	1.46727	1.21388e-05	0.000147427	2.72291	7.80105e-70	1.45888e-67
Solyc03g025730.3	SL4.0ch03	3121290	3125103	Tubulin beta chain (AHRD V3.3 *** A0A1U8FRZ9_CAPAN)	48.4037	72.8539	35.3035	52.187	13.928	14.6765	8.87662	12.4937	0.239402	1.78691	1.30782e-15	2.51984e-14	1.70438	1.122e-26	5.1323e-25	2.45244	2.80865e-66	1.17522e-64	2.37799	3.12543e-21	1.44828e-19	2.29897	2.67836e-28	4.09363e-26	3.04715	5.72115e-68	5.36072e-66	-1.33665	1.33665	4.70608e-06	4.83412e-05	-1.25631	1.25631	7.80313e-06	0.000101036	2.01042	7.35377e-19	1.29531e-17
Solyc07g032230.3	SL4.0ch07	36165986	36171767	Regulator of Vps4 activity in the MVB pathway protein (AHRD V3.3 *-* F4ITF9_ARATH)	286.508	262.114	226.83	258.484	56.4132	105.972	25.1556	62.5135	0.241847	2.33657	5.7727e-27	2.77284e-25	1.42019	9.07491e-07	4.98507e-06	3.5147	7.06165e-135	1.00082e-132	2.2094	7.43802e-17	2.37157e-15	1.29547	0.00034711	0.00219434	3.39276	5.9054e-59	4.07496e-57	-2.00746	2.00746	3.0397e-14	1.53357e-12	-1.0925	1.0925	0.00280263	0.0146938	3.19318	4.8499e-59	5.79975e-57
Solyc06g084430.4	SL4.0ch06	47117002	47117708	Histone H2A (AHRD V3.3 *-* A0A2G2WMP9_CAPBA)	22.6887	29.7686	23.2774	25.2449	4.3808	7.14769	6.90227	6.14358	0.243359	2.27672	2.0009e-09	1.83386e-08	1.52072	5.9214e-08	3.96667e-07	1.68256	8.85007e-11	3.98185e-10	2.7054	5.37695e-07	4.83119e-06	1.95596	0.00027522	0.00180597	2.11439	2.52976e-06	9.47953e-06	-2.2977	2.2977	3.89293e-08	6.40816e-07	-1.54165	1.54165	9.9248e-07	1.63429e-05	1.70979	1.1885e-09	8.84154e-09
Solyc03g111320.1	SL4.0ch03	56344062	56346059	Exocyst subunit Exo70 family protein (AHRD V3.3 *** A0A1S4CY62_TOBAC);Dbxref=InterPro:IPR004140,Pfam:PF03081;Ontology_term=GO:0000145,GO:0006887	301.415	243.919	191.267	245.534	50.9441	70.6546	57.8887	59.8291	0.24367	2.54461	5.33862e-66	2.08061e-63	2.06019	4.25002e-13	5.55236e-12	2.38246	1.13756e-165	2.93993e-163	2.24606	1.20367e-32	1.23036e-30	1.76647	4.47754e-07	6.36998e-06	2.08828	2.16511e-53	1.17517e-51	-1.89472	1.89472	7.8544e-08	1.219e-06	-1.40947	1.40947	0.00344323	0.0174718	1.73926	7.76284e-08	4.53667e-07
Solyc02g079040.3	SL4.0ch02	41646361	41653510	Calmodulin binding protein-like (AHRD V3.3 *** A0A200QI92_9MAGN)	91.4824	95.9531	74.3237	87.2531	19.2969	29.9375	14.7646	21.333	0.244496	2.23288	5.91762e-19	1.55399e-17	1.58924	4.64312e-10	4.2094e-09	2.63646	4.81737e-138	7.49207e-136	2.30614	2.79884e-15	7.70767e-14	1.66506	2.04682e-07	3.10638e-06	2.71461	1.0472e-60	7.73581e-59	-1.93747	1.93747	1.93025e-09	4.13698e-08	-1.29715	1.29715	0.000349062	0.00263626	2.34916	2.17908e-29	6.81604e-28
Solyc01g110310.3	SL4.0ch01	89392457	89394004	GATA transcription factor (AHRD V3.3 *** K4B3P4_SOLLC)	69.1218	64.0311	43.2174	58.7901	17.6922	15.957	9.6785	14.4426	0.245663	1.93956	1.4804e-09	1.38042e-08	2.0697	2.39575e-30	1.40468e-28	2.83312	3.40199e-51	9.53534e-50	1.84589	2.08626e-07	2.01405e-06	1.97741	3.81853e-19	2.81837e-17	2.74397	2.13852e-31	4.97025e-30	-1.26135	1.26135	0.000730886	0.00407045	-1.39424	1.39424	1.81914e-08	4.51507e-07	2.16306	3.59056e-18	5.98847e-17
Solyc05g014320.3	SL4.0ch05	8216874	8219720	alpha/beta-Hydrolases superfamily protein (AHRD V3.3 *** AT3G27320.2);Dbxref=InterPro:IPR013094,Pfam:PF07859;Ontology_term=GO:0016787	28.0875	20.4946	22.1846	23.5889	5.69222	4.35473	7.40479	5.81725	0.24661	2.27904	3.12202e-28	1.61254e-26	2.65579	3.0621e-34	2.32202e-32	1.92519	1.38109e-28	1.78466e-27	1.8363	1.36423e-10	2.12421e-09	2.21382	1.03549e-11	3.24571e-10	1.48833	1.8138e-08	9.05526e-08	-1.93965	1.93965	1.90256e-07	2.68922e-06	-2.31943	2.31943	1.90592e-07	3.76827e-06	1.59343	5.88231e-06	2.56397e-05
Solyc08g075710.3	SL4.0ch08	57951470	57958170	Polyamine transporter PUT1 (AHRD V3.3 *** A0A2G2XLV8_CAPBA);Dbxref=InterPro:IPR002293,Pfam:PF13520;Ontology_term=GO:0016020,GO:0022857,GO:0055085	23.2253	19.7568	20.0178	21	5.31459	4.90608	5.33178	5.18415	0.246865	2.1116	7.59489e-13	1.09812e-11	2.21625	5.80794e-32	3.82606e-30	2.12989	4.79821e-27	5.75588e-26	1.88038	7.17242e-05	0.000405054	1.99107	7.37501e-05	0.000585896	1.90123	6.05487e-06	2.14134e-05	-1.90007	1.90007	9.09416e-08	1.3937e-06	-2.00613	2.00613	1.56847e-12	8.72419e-11	1.92674	2.52323e-12	2.55065e-11
Solyc02g085480.4	SL4.0ch02	46366600	46371158	DUF1195 domain-containing protein (AHRD V3.3 *** A0A1Q3BNM7_CEPFO);Dbxref=InterPro:IPR010608,Pfam:PF06708	10.8314	10.8847	14.816	12.1774	3.3049	3.00598	2.74176	3.01755	0.2478	1.6456	5.66593e-10	5.5903e-09	1.76156	1.20355e-08	8.92439e-08	1.96719	1.74334e-11	8.32313e-11	1.68457	5.21172e-08	5.52586e-07	1.80395	1.39489e-06	1.75464e-05	2.01131	5.39809e-09	2.8713e-08	-2.09189	2.09189	0.00010537	0.000754035	-2.20488	2.20488	0.000724162	0.00485106	2.41903	1.41339e-05	5.7674e-05
Solyc11g005670.2	SL4.0ch11	509028	512208	POLYUBIQUITIN 1	375.116	496.761	803.731	558.536	108.648	162.971	143.681	138.434	0.247851	1.77118	1.29706e-13	2.05753e-12	1.17498	2.57215e-11	2.73093e-10	1.38754	7.08756e-31	1.01266e-29	2.186	1.35267e-10	2.11e-09	1.59007	4.95409e-06	5.41532e-05	1.80845	2.42684e-11	1.63903e-10	-2.87424	2.87424	1.64388e-25	4.19632e-23	-2.28015	2.28015	1.72354e-24	4.20445e-22	2.49805	1.44885e-64	2.17687e-62
Solyc01g110430.3	SL4.0ch01	89491590	89494409	Unknown protein	898.479	1586.23	835.154	1106.62	227.759	317.122	284.062	276.315	0.249692	1.96668	1.29526e-09	1.21505e-08	1.47803	3.79929e-11	3.95024e-10	1.66779	8.54824e-21	7.48141e-20	2.79027	7.81996e-13	1.61771e-11	2.30612	2.57346e-11	7.48253e-10	2.49397	1.26435e-19	1.62875e-18	-1.866	1.866	7.37969e-07	9.11957e-06	-1.3796	1.3796	1.99736e-06	3.06717e-05	1.57569	4.07414e-11	3.64475e-10
Solyc02g087480.4	SL4.0ch02	47950510	47954781	Protein ENHANCED DISEASE RESISTANCE 2 (AHRD V3.3 *** A0A1J3E5Z2_NOCCA)	37.3582	46.9332	80.5098	54.9337	11.1845	18.1148	12.139	13.8127	0.251444	1.71784	1.95428e-32	1.35676e-30	1.0104	6.5511e-10	5.82161e-09	1.62324	2.79307e-37	4.97823e-36	2.05614	4.61017e-23	2.43498e-21	1.35129	5.29732e-08	8.96083e-07	1.96705	2.00426e-24	3.41127e-23	-2.83077	2.83077	2.17043e-58	9.28023e-55	-2.12262	2.12262	1.41495e-22	2.94655e-20	2.74308	3.01904e-68	5.41548e-66
Solyc02g082100.4	SL4.0ch02	43810192	43815863	RING/U-box superfamily protein (AHRD V3.3 *-* F4IIX4_ARATH)	41.6142	36.5661	38.5057	38.8953	12.2031	14.6328	2.71417	9.85005	0.253245	1.76213	5.33887e-26	2.39037e-24	1.49501	1.1402e-07	7.28074e-07	3.94314	5.67586e-99	4.77261e-97	1.57468	2.46669e-17	8.243e-16	1.31145	8.13996e-05	0.000639024	3.7612	2.93523e-60	2.11562e-58	-1.66088	1.66088	5.55522e-05	0.000434038	-1.3917	1.3917	0.00922099	0.0382364	3.84833	6.57399e-20	1.2453e-18
Solyc02g085140.4	SL4.0ch02	46128049	46132025	RING-type E3 ubiquitin transferase (AHRD V3.3 *** A0A1U8FN26_CAPAN)	135.078	150.19	137.281	140.85	39.1691	53.3244	14.7124	35.7353	0.253712	1.77234	1.65962e-10	1.76436e-09	1.31726	5.18533e-09	4.06395e-08	3.20294	1.57817e-138	2.47632e-136	1.93097	3.63936e-10	5.32782e-09	1.47821	4.50346e-08	7.73154e-07	3.36621	2.39252e-101	4.68067e-99	-1.80178	1.80178	1.45018e-07	2.09834e-06	-1.34756	1.34756	3.09895e-05	0.000332607	3.24005	5.64651e-53	4.963e-51
Solyc06g066370.4	SL4.0ch06	39309746	39312806	WRKY transcription factor 31	854.475	1467.38	892.388	1071.41	250.172	417.025	153.887	273.695	0.255452	1.7525	6.94863e-26	3.09494e-24	1.00321	0.000313576	0.00100948	2.47222	3.89428e-43	8.37675e-42	2.54198	4.76439e-26	3.2467e-24	1.79552	9.06289e-07	1.19485e-05	3.26792	6.76596e-36	1.888e-34	-1.81988	1.81988	3.64451e-19	3.71024e-17	-1.0718	1.0718	0.00208586	0.0115907	2.54603	1.40418e-26	3.8389e-25
Solyc03g117210.4	SL4.0ch03	60860346	60864221	hypothetical protein (AHRD V3.3 *** AT1G80610.1)	79.4279	76.7414	78.4632	78.2108	18.9542	24.2103	17.9273	20.3639	0.260372	2.03435	4.33166e-08	3.26216e-07	1.65255	2.49103e-17	5.01795e-16	2.14665	8.50074e-56	2.73612e-54	1.99917	1.19946e-05	8.06618e-05	1.62181	2.03975e-05	0.00018949	2.11345	1.70163e-13	1.39027e-12	-2.01324	2.01324	4.62878e-06	4.75757e-05	-1.63463	1.63463	9.73533e-08	2.05489e-06	2.1347	3.1333e-22	6.88504e-21
Solyc01g094920.3	SL4.0ch01	78587364	78589116	Receptor-like protein kinase (AHRD V3.3 *** A0A2K3LAU4_TRIPR);Dbxref=InterPro:IPR024788,Pfam:PF12819	173.185	147.604	126.288	149.026	30.0355	47.4004	40.5704	39.3354	0.263951	2.504	1.01115e-42	1.14074e-40	1.83148	1.22842e-16	2.30828e-15	2.09522	9.75683e-81	5.75391e-79	2.28251	2.47209e-27	1.84367e-25	1.61434	3.53715e-09	7.29869e-08	1.87796	6.59678e-43	2.51483e-41	-2.05086	2.05086	1.12171e-15	7.00165e-14	-1.38077	1.38077	2.25356e-05	0.000252175	1.64952	1.71068e-16	2.48323e-15
Solyc04g064550.1	SL4.0ch04	55073247	55074938	gras6;Dbxref=InterPro:IPR005202,Pfam:PF03514	113.12	109.213	114.649	112.328	20.2598	41.8913	27.842	29.9977	0.267056	2.45895	1.79935e-16	3.76742e-15	1.39467	3.14841e-14	4.65092e-13	2.02374	8.75304e-45	1.99774e-43	2.41851	1.57572e-12	3.14728e-11	1.35804	2.23843e-07	3.37347e-06	1.98693	7.58871e-23	1.19032e-21	-2.47833	2.47833	6.44026e-09	1.2432e-07	-1.41861	1.41861	0.000672998	0.0045658	2.05126	5.32977e-10	4.1567e-09
Solyc07g047980.3	SL4.0ch07	59079833	59081365	protein DGCR14 (AHRD V3.3 *** A0A2I4EZ78_9ROSI);Dbxref=InterPro:IPR019148,Pfam:PF09751	67.535	131.959	74.6551	91.3832	23.8413	32.764	16.7645	24.4566	0.267627	1.47405	4.56808e-15	8.2774e-14	1.00043	1.59693e-07	9.97689e-07	2.00891	1.34906e-41	2.73769e-40	2.4516	1.94495e-32	1.95361e-30	1.98208	7.56276e-18	4.90265e-16	2.99053	2.4323e-68	2.30331e-66	-1.62097	1.62097	1.0043e-11	3.20459e-10	-1.14723	1.14723	1.6755e-05	0.000193709	2.16297	2.90238e-26	7.80138e-25
Solyc06g048810.4	SL4.0ch06	29434015	29435367	Protein PLANT CADMIUM RESISTANCE like (AHRD V3.3 *** A0A2R6RR66_ACTCH)	297.145	315.645	238.757	283.849	79.2018	113.56	38.5156	77.0926	0.271597	1.87388	1.90569e-28	9.99348e-27	1.33591	1.70869e-09	1.43473e-08	2.94557	1.78336e-114	2.02198e-112	1.97921	1.66385e-25	1.07482e-23	1.44426	4.07515e-08	7.03819e-07	3.05618	2.20036e-85	3.13384e-83	-1.55898	1.55898	5.4021e-20	5.97838e-18	-1.0222	1.0222	6.53129e-05	0.000626915	2.63753	2.46966e-114	1.31558e-111
Solyc05g050800.3	SL4.0ch05	60370307	60374869	Phosphoglycerate mutase family protein (AHRD V3.3 *** A0A1I9LN21_ARATH)	621.442	480.134	1057.57	719.716	176.008	234.831	178.101	196.313	0.272765	1.78992	1.29115e-11	1.58148e-10	1.3541	6.35283e-28	3.12369e-26	1.80681	3.60009e-23	3.61531e-22	1.43515	2.55557e-06	2.00579e-05	1.00107	9.96031e-07	1.29634e-05	1.45635	2.09831e-09	1.16593e-08	-2.55757	2.55757	2.44441e-13	1.05307e-11	-2.12149	2.12149	1.04129e-12	6.06861e-11	2.58257	6.13777e-19	1.08547e-17
Solyc06g076320.1	SL4.0ch06	45097861	45098226	DVL (AHRD V3.3 *** A0A2U1MHP2_ARTAN)	59.6206	103.098	61.676	74.7982	18.8799	14.7518	27.7884	20.4734	0.273715	1.39438	0.00103907	0.00325561	1.69357	1.0128e-06	5.51385e-06	1.0174	0.00113381	0.00223909	2.31708	2.78243e-08	3.10934e-07	2.62003	1.12382e-16	6.44201e-15	1.94604	3.6228e-10	2.17894e-09	-1.37538	1.37538	0.00590731	0.0237055	-1.67472	1.67472	0.000358159	0.00269305	1.00327	0.0153495	0.0323729
Solyc05g018180.3	SL4.0ch05	20242518	20247865	DUF810 domain-containing protein (AHRD V3.3 *** A0A1Q3D5J6_CEPFO),Pfam:PF05664	35.378	43.8452	41.3219	40.1817	9.28888	14.4834	9.27144	11.0146	0.274119	1.91998	2.51089e-15	4.66486e-14	1.27073	1.09274e-08	8.14878e-08	1.93718	1.87053e-37	3.34752e-36	2.2322	4.32515e-16	1.30031e-14	1.58484	6.09508e-09	1.20706e-07	2.25438	3.16797e-31	7.30561e-30	-2.14933	2.14933	4.63857e-13	1.91165e-11	-1.50263	1.50263	1.16568e-06	1.88675e-05	2.17471	4.49988e-24	1.10019e-22
Solyc01g100200.3	SL4.0ch01	82523176	82525640	gras4;Dbxref=InterPro:IPR005202,Pfam:PF03514	616.073	455.143	688.188	586.468	193.04	193.226	102.248	162.838	0.277658	1.66061	3.73359e-06	2.00638e-05	1.64777	1.04428e-09	9.0444e-09	2.59205	3.56171e-45	8.25772e-44	1.23013	0.00240693	0.00881645	1.21943	0.000357168	0.00224583	2.16635	5.39097e-18	6.18797e-17	-1.82561	1.82561	2.09987e-05	0.000182397	-1.81458	1.81458	1.01088e-06	1.65819e-05	2.76573	5.42948e-24	1.32012e-22
Solyc01g095460.3	SL4.0ch01	78964254	78970833	Common plant regulatory factor 1 (AHRD V3.3 *** A0A1U8DT23_CAPAN)	43.7773	73.0122	40.4568	52.4154	11.8537	17.1898	14.6307	14.5581	0.277744	1.86571	2.52693e-23	9.35893e-22	1.3154	5.78019e-12	6.58356e-11	1.58195	1.02619e-36	1.78734e-35	2.61366	9.3217e-25	5.70363e-23	2.06512	5.36952e-13	1.99864e-11	2.33553	2.29971e-28	4.70594e-27	-1.7561	1.7561	1.68325e-14	8.83088e-13	-1.20649	1.20649	2.11319e-06	3.21327e-05	1.48016	1.01646e-19	1.90089e-18
Solyc09g098070.3	SL4.0ch09	68029551	68034744	MACPF domain-containing protein (AHRD V3.3 *** A0A1Q3AT86_CEPFO)	130.868	114.554	109.156	118.193	36.0542	49.0896	13.8438	32.9959	0.27917	1.84524	8.53652e-17	1.839e-15	1.38831	2.27272e-06	1.16623e-05	3.24218	1.88699e-72	9.39432e-71	1.66212	4.84007e-06	3.55327e-05	1.20562	0.00900585	0.032143	3.0657	5.68462e-19	7.04268e-18	-1.5888	1.5888	9.39049e-10	2.15578e-08	-1.13374	1.13374	0.00178364	0.0101762	2.99314	3.95848e-37	1.83605e-35
Solyc02g062670.3	SL4.0ch02	32402575	32406030	Tubby-like F-box protein (AHRD V3.3 *** A0A2G3D7T8_CAPCH);Dbxref=InterPro:IPR000007,Pfam:PF01167	3.5575	6.03039	3.56896	4.38562	1.04525	1.66025	0.988208	1.23124	0.280744	1.73201	2.89082e-07	1.87914e-06	1.07725	0.00152682	0.00416157	1.85026	5.19937e-09	1.98725e-08	2.50667	2.77997e-06	2.15948e-05	1.85086	0.00209422	0.00989042	2.63273	3.36595e-07	1.43188e-06	-1.73657	1.73657	1.10102e-06	1.3086e-05	-1.08318	1.08318	0.00510458	0.0239139	1.86211	1.64039e-08	1.04822e-07
Solyc02g087270.2	SL4.0ch02	47754449	47755610	F-box domain (AHRD V3.3 *-* A0A200RDS2_9MAGN)	14.0678	10.7136	13.3959	12.7258	4.87796	3.93753	1.90901	3.57483	0.280913	1.47281	2.4247e-06	1.34996e-05	1.7527	5.21066e-06	2.49311e-05	2.86947	7.73771e-17	5.41332e-16	1.12364	0.0047713	0.0157865	1.40421	0.00505376	0.0201068	2.52655	1.64272e-08	8.2358e-08	-1.39908	1.39908	1.24991e-05	0.000114195	-1.68131	1.68131	0.00010501	0.000944754	2.80209	8.25191e-14	9.54972e-13
Solyc03g081300.4	SL4.0ch03	46744322	46746270	Mitochodrial transcription termination factor-related protein (AHRD V3.3 *** A0A2U1LA74_ARTAN);Dbxref=InterPro:IPR003690,Pfam:PF02536;Ontology_term=GO:0003690,GO:0006355	67.1531	43.028	37.2963	49.1591	17.1087	14.2571	10.8337	14.0665	0.286143	1.95059	1.16762e-24	4.77859e-23	2.19735	1.48841e-18	3.37704e-17	2.63356	2.29939e-96	1.82849e-94	1.31569	1.81218e-06	1.46534e-05	1.56774	1.62739e-05	0.00015563	2.00247	5.30807e-18	6.10069e-17	-1.10706	1.10706	0.00110917	0.00585317	-1.3534	1.3534	0.00165308	0.00953003	1.79658	3.4972e-09	2.45321e-08
Solyc04g078680.4	SL4.0ch04	61361706	61365757	RING/U-box superfamily protein (AHRD V3.3 *-* A0A2U1PN10_ARTAN)	200.305	229.005	215.614	214.975	66.0414	98.0706	22.7974	62.3031	0.289816	1.58662	3.61653e-18	8.78418e-17	1.0065	2.02176e-05	8.57452e-05	3.14028	6.49028e-161	1.56247e-158	1.78374	4.31096e-17	1.40547e-15	1.20714	3.09747e-05	0.000273359	3.34222	1.14326e-105	2.54417e-103	-1.69897	1.69897	7.40687e-13	2.92563e-11	-1.11944	1.11944	0.000381339	0.00283489	3.25986	5.65125e-73	1.15515e-70
Solyc05g014760.3	SL4.0ch05	8975723	8982694	Cyclin-dependent kinase G-2 (AHRD V3.3 *** A0A2G3B8V1_CAPCH)	480.974	485.543	393.922	453.48	133.069	185.143	81.2457	133.153	0.293624	1.84695	9.94682e-29	5.3807e-27	1.36501	2.60213e-09	2.12632e-08	2.57227	3.04148e-155	6.28835e-153	1.85982	3.61488e-23	1.94476e-21	1.38165	5.70668e-07	7.9292e-06	2.58985	3.50216e-110	8.907e-108	-1.568	1.568	2.64597e-09	5.4787e-08	-1.08612	1.08612	0.0017917	0.0102188	2.30015	1.10199e-25	2.87418e-24
Solyc12g098570.2	SL4.0ch12	65566433	65570354	receptor-like kinase TMK4 (AHRD V3.3 *** A0A2G2YAU4_CAPAN)	64.6594	103.278	59.7273	75.8883	26.1849	23.2127	18.1076	22.5017	0.296511	1.29439	1.76436e-07	1.19256e-06	1.46181	7.94195e-14	1.12546e-12	1.84121	3.86917e-52	1.10925e-50	1.96958	3.8965e-12	7.39186e-11	2.14197	5.92208e-17	3.5019e-15	2.52113	6.77706e-55	3.9558e-53	-1.18904	1.18904	0.000309752	0.00191668	-1.35533	1.35533	3.65182e-05	0.000384691	1.74221	1.78831e-13	2.00362e-12
Solyc08g008610.3	SL4.0ch08	3005957	3010995	Alpha/beta-Hydrolases superfamily protein (AHRD V3.3 *** A0A2U1LI82_ARTAN)	7.80602	8.12497	8.83888	8.25662	1.80833	3.54483	2.05759	2.47025	0.299184	2.09507	1.84067e-07	1.23919e-06	1.09889	0.00122478	0.00342634	1.92388	1.81556e-15	1.1632e-14	2.16572	5.16971e-06	3.77454e-05	1.17139	0.00900099	0.0321323	2.00033	1.94739e-09	1.08647e-08	-2.27505	2.27505	3.98876e-07	5.22055e-06	-1.28033	1.28033	0.00159097	0.00923976	2.11207	5.84497e-15	7.50539e-14
Solyc12g006370.3	SL4.0ch12	889517	894651	Polyamine oxidase-like protein (AHRD V3.3 *** A0A2K3NN16_TRIPR);Dbxref=InterPro:IPR002937,Pfam:PF01593;Ontology_term=GO:0016491,GO:0055114	16.7674	17.0903	31.9297	21.9291	5.74095	7.41594	6.55696	6.57128	0.29966	1.52789	1.73255e-18	4.31827e-17	1.14555	1.07668e-09	9.31087e-09	1.35602	1.47153e-20	1.27267e-19	1.56329	1.93984e-12	3.81518e-11	1.18357	3.70127e-06	4.16719e-05	1.39674	1.32007e-12	1.00047e-11	-2.4614	2.4614	8.86951e-16	5.61834e-14	-2.08158	2.08158	1.70822e-08	4.27707e-07	2.29769	5.13101e-16	7.19857e-15
Solyc03g118720.3	SL4.0ch03	62007809	62010505	Calcium-dependent lipid-binding (CaLB domain) family protein (AHRD V3.3 *** A0A2U1LMA8_ARTAN);Dbxref=InterPro:IPR000008,Pfam:PF00168	31.5338	40.5043	45.7533	39.2638	10.1913	12.2241	13.4577	11.9577	0.304549	1.56787	1.67536e-09	1.54873e-08	1.26725	9.07492e-10	7.91597e-09	1.22416	4.85585e-10	2.04693e-09	1.97201	5.77187e-10	8.2754e-09	1.67262	2.35318e-08	4.21157e-07	1.63359	1.23631e-09	7.05226e-09	-2.09695	2.09695	8.84732e-11	2.41718e-09	-1.79841	1.79841	1.13627e-08	2.93155e-07	1.76178	4.68197e-11	4.1652e-10
Solyc10g075040.3	SL4.0ch10	57775719	57779337	Protein kinase 2A (AHRD V3.3 *** A0A2K3PLQ7_TRIPR);Dbxref=InterPro:IPR001245,Pfam:PF07714;Ontology_term=GO:0004672,GO:0006468	76.8937	69.3895	59.866	68.7164	28.7832	23.0801	11.6047	21.156	0.307874	1.39645	1.49942e-10	1.601e-09	1.7007	2.42558e-09	1.993e-08	2.72997	3.34978e-96	2.63987e-94	1.25791	2.38792e-07	2.27743e-06	1.5654	3.53329e-06	4.00679e-05	2.59656	7.7859e-60	5.56677e-58	-1.03873	1.03873	0.000181952	0.00121181	-1.34407	1.34407	0.000318805	0.0024456	2.38009	1.17477e-31	4.10562e-30
Solyc12g055750.3	SL4.0ch12	61330070	61338387	Vacuolar cation/proton exchanger (AHRD V3.3 *** K4DFQ6_SOLLC)	26.746	22.5382	34.7521	28.0121	7.89953	9.31333	8.6926	8.63515	0.308265	1.74244	1.07923e-07	7.59711e-07	1.48842	2.51251e-14	3.75053e-13	1.62641	4.30528e-20	3.62361e-19	1.50149	0.000161055	0.000824101	1.25214	0.000190964	0.00132989	1.38858	6.45883e-07	2.64276e-06	-2.12261	2.12261	2.99428e-08	5.07543e-07	-1.8714	1.8714	3.68202e-11	1.53727e-09	2.01512	8.39479e-17	1.24786e-15
Solyc01g081450.3	SL4.0ch01	73243348	73246683	glycine-rich protein A3 (AHRD V3.3 --* XP_004229538.1)	169.111	206.016	201.491	192.206	30.9394	75.5814	80.8889	62.4699	0.325016	2.4049	1.71419e-14	2.95427e-13	1.08262	2.25606e-09	1.86136e-08	1.0646	9.60177e-09	3.56296e-08	2.7148	7.05039e-15	1.85868e-13	1.39534	4.20679e-09	8.53767e-08	1.37793	3.85817e-09	2.08395e-08	-2.64982	2.64982	8.97113e-14	4.19216e-12	-1.32858	1.32858	6.9024e-10	2.30874e-08	1.31807	8.63114e-09	5.73636e-08
Solyc07g049560.3	SL4.0ch07	59768217	59772229	Protein-tyrosine phosphatase (AHRD V3.3 *** A0A200RBI0_9MAGN);Dbxref=InterPro:IPR004861,Pfam:PF03162	23.9087	23.9656	24.9381	24.2708	4.79527	9.28446	10.4116	8.16376	0.336361	2.28871	2.70265e-08	2.12105e-07	1.31826	1.9675e-12	2.37912e-11	1.20225	2.76764e-10	1.19534e-09	2.303	5.40352e-06	3.92874e-05	1.33703	0.000873694	0.0047377	1.21874	0.000299298	0.000805503	-2.34783	2.34783	5.38178e-07	6.83331e-06	-1.37968	1.37968	4.21408e-08	9.62026e-07	1.27046	9.36119e-08	5.39542e-07
Solyc01g079480.3	SL4.0ch01	71097204	71098337	BZIP transcription factor (AHRD V3.3 *** C0LQL1_9CARY)	545.034	613.616	562.093	573.581	213.574	191.201	175.703	193.492	0.337341	1.30804	4.5421e-18	1.09087e-16	1.44616	1.23429e-13	1.71077e-12	1.6274	4.22062e-45	9.7468e-44	1.50216	3.19683e-19	1.27411e-17	1.6437	1.30187e-12	4.56076e-11	1.82666	2.22058e-41	7.92244e-40	-1.351	1.351	3.86054e-13	1.61041e-11	-1.49035	1.49035	7.69338e-09	2.07867e-07	1.67732	9.35637e-28	2.69096e-26
Solyc04g078390.3	SL4.0ch04	61113912	61114562	F-box protein GID2 (AHRD V3.3 *** A0A2G2ZRI1_CAPAN)	152.328	194.287	147.298	164.638	47.4339	55.5713	63.9608	55.6553	0.338047	1.60964	2.15929e-06	1.21442e-05	1.32299	1.07375e-09	9.29023e-09	1.248	1.5818e-10	6.96006e-10	2.00225	1.90488e-07	1.85336e-06	1.71906	1.0926e-08	2.08052e-07	1.64337	1.98969e-10	1.23466e-09	-1.54409	1.54409	0.000535568	0.00310082	-1.26165	1.26165	0.00210379	0.0116638	1.19199	0.000477673	0.00144951
Solyc12g006420.2	SL4.0ch12	910679	916344	protein PAT1 homolog 1-like (AHRD V3.3 *** A0A2I4EXG6_9ROSI)	168.28	175.753	130.865	158.299	62.0816	59.8464	46.6684	56.1988	0.355016	1.42558	1.33784e-37	1.20744e-35	1.47061	7.03346e-11	7.07576e-10	1.85533	7.12971e-101	6.23371e-99	1.49146	8.01106e-25	4.93646e-23	1.53995	2.88973e-08	5.11847e-07	1.92649	5.58217e-54	3.13499e-52	-1.07049	1.07049	1.16361e-06	1.37534e-05	-1.11525	1.11525	0.000819969	0.00538324	1.50697	4.87887e-14	5.79107e-13
Solyc12g100130.1	SL4.0ch12	66509793	66511121	Phosphate transporter (AHRD V3.3 *** A0A2H4H6T5_MALDO);Dbxref=InterPro:IPR011701,Pfam:PF07690;Ontology_term=GO:0016021,GO:0055085	35.6752	25.6717	25.3586	28.9018	12.1481	11.9122	7.67948	10.5799	0.366064	1.51765	2.10806e-17	4.75019e-16	1.53146	1.2977e-14	1.99832e-13	2.21314	2.82844e-39	5.38538e-38	1.06124	1.08104e-07	1.09217e-06	1.07773	4.43658e-06	4.91181e-05	1.76158	2.28704e-19	2.90001e-18	-1.02798	1.02798	8.82523e-09	1.65866e-07	-1.04203	1.04203	2.39148e-06	3.56965e-05	1.73017	7.72068e-24	1.85798e-22
Solyc05g054830.3	SL4.0ch05	64027306	64031950	Ankyrin repeat-containing protein (AHRD V3.3 *** A0A2G3CIN6_CAPCH)	519.145	426.119	436.423	460.562	161.369	207.312	159.637	176.106	0.382372	1.66991	9.3327e-19	2.39249e-17	1.29677	2.46185e-05	0.000102175	1.70491	7.93704e-80	4.54351e-78	1.39189	6.00132e-09	7.41714e-08	1.02154	0.00739559	0.0275283	1.43233	2.24089e-17	2.47792e-16	-1.42454	1.42454	4.48614e-10	1.08218e-08	-1.05319	1.05319	0.00582192	0.0265594	1.46691	4.44997e-30	1.44063e-28
Solyc02g027080.2	SL4.0ch02	23579581	23584130	Disease resistance protein (CC-NBS-LRR class) family (AHRD V3.3 *-* AT1G58390.2)	2.1448	2.10011	2.19097	2.14529	4.96033	4.36705	4.55559	4.62766	2.15712	-1.22219	1.74713e-09	1.61161e-08	-1.04505	8.20146e-06	3.75944e-05	-1.08252	1.42042e-07	4.62182e-07	-1.25455	1.52456e-05	0.000100693	-1.07355	0.00269784	0.0121593	-1.11072	0.000123044	0.000354687	1.18822	-1.18822	3.69163e-06	3.8926e-05	1.0104	-1.0104	0.00217332	0.0119831	-1.041	5.82001e-05	0.000212483
Solyc04g080870.1	SL4.0ch04	62897905	62898165	Lon protease 2 (AHRD V3.3 *-* A0A2U1KJ29_ARTAN)	18.059	16.5986	14.6258	16.4278	38.3502	38.9558	52.503	43.2697	2.63393	-1.55121	0.000406725	0.00140502	-1.69819	0.00123009	0.00343893	-1.63886	1.71488e-05	4.36899e-05	-1.50563	0.0013664	0.00541236	-1.64898	0.00491219	0.0196613	-1.58768	0.000103789	0.00030202	1.95455	-1.95455	0.000428199	0.00255449	2.10442	-2.10442	0.00313458	0.0161369	-2.03573	4.36549e-05	0.000162725
Solyc04g082050.3	SL4.0ch04	63825194	63827208	Cellular retinaldehyde-binding/triple function, C-terminal (AHRD V3.3 *** B6SN40_MAIZE);Dbxref=InterPro:IPR001251,Pfam:PF13716	12.768	12.3277	15.3167	13.4708	30.0812	33.7118	42.9098	35.5676	2.64035	-1.28085	0.000118442	0.000464345	-1.45752	2.55522e-06	1.29986e-05	-1.75432	1.86328e-16	1.27513e-15	-1.31159	0.000300666	0.00144262	-1.48588	3.44897e-05	0.000300996	-1.77935	1.55899e-12	1.17513e-11	1.01617	-1.01617	0.00587032	0.0235902	1.19602	-1.19602	0.00131906	0.00793666	-1.48344	6.26546e-09	4.25089e-08
Solyc01g080780.2	SL4.0ch01	72590208	72593669	Translocase of chloroplast, chloroplastic (AHRD V3.3 *** A0A2G3ALC2_CAPAN)	1.15038	0.747431	0.990634	0.962814	3.13871	2.39576	2.30998	2.61482	2.71581	-1.46658	7.3565e-05	0.000303072	-1.0831	0.00149544	0.004087	-1.01084	0.000224095	0.000489953	-2.08511	9.61847e-08	9.78572e-07	-1.69913	2.53173e-06	2.9908e-05	-1.623	2.7193e-08	1.33146e-07	1.66493	-1.66493	4.41322e-05	0.000354197	1.28318	-1.28318	0.00160566	0.00930694	-1.20245	0.000107887	0.000373629
Solyc05g007090.4	SL4.0ch05	1718093	1721890	Zinc knuckle (CCHC-type) family protein (AHRD V3.3 *** A0A1P8BB42_ARATH)	4.19255	3.74305	4.70487	4.21349	16.2695	9.50737	10.0518	11.9429	2.83444	-1.98734	2.72535e-08	2.13594e-07	-1.22227	0.00033439	0.00107103	-1.26194	5.88387e-06	1.58935e-05	-2.13882	5.84991e-07	5.21676e-06	-1.37145	0.00265442	0.0120012	-1.40757	0.000163841	0.000462113	1.8226	-1.8226	2.86998e-07	3.88026e-06	1.06032	-1.06032	0.00125211	0.0076008	-1.09172	6.0982e-05	0.00022158
Solyc01g007130.3	SL4.0ch01	1683917	1687589	Receptor protein kinase (AHRD V3.3 *** A0A2R6R7M6_ACTCH)	5.27501	2.83067	5.6699	4.59186	12.6503	14.2136	13.3338	13.3992	2.91804	-1.27184	3.2594e-06	1.77155e-05	-1.44338	6.47195e-14	9.23281e-13	-1.33386	2.20032e-11	1.04228e-10	-2.17083	1.04787e-09	1.45554e-08	-2.33762	7.15781e-12	2.29355e-10	-2.22781	1.41475e-13	1.16659e-12	1.15862	-1.15862	0.000163769	0.00110666	1.33142	-1.33142	6.90003e-08	1.49714e-06	-1.21339	6.4367e-07	3.2864e-06
Solyc02g079430.4	SL4.0ch02	41979281	41980365	Zinc finger protein CONSTANS-LIKE 13 (AHRD V3.3 *** A0A2G2XF19_CAPBA)	2.97335	2.1084	2.73382	2.60519	6.04908	10.8508	5.95699	7.61895	2.92453	-1.09782	0.0123511	0.0286288	-1.95664	3.76069e-05	0.000149429	-1.01452	0.00947148	0.0159942	-1.56711	0.00613938	0.0195035	-2.42134	0.000213403	0.00145679	-1.48044	0.00635582	0.0129986	1.21436	-1.21436	0.00960534	0.0354797	2.07451	-2.07451	0.000145156	0.0012518	-1.12135	0.00973178	0.0216331
Solyc01g007920.2	SL4.0ch01	2064295	2067558	Isochorismatase-like (AHRD V3.3 *** A0A200QJT4_9MAGN);Dbxref=InterPro:IPR000868,Pfam:PF00857;Ontology_term=GO:0003824	3.32764	2.46103	4.15241	3.31369	8.44079	9.47627	11.5952	9.83741	2.96871	-1.38054	2.4088e-06	1.34198e-05	-1.56368	6.07671e-05	0.000229942	-1.80074	4.93394e-12	2.46262e-11	-1.8107	7.16597e-08	7.46989e-07	-1.99195	1.51145e-05	0.000145752	-2.22512	5.6835e-13	4.45741e-12	1.06814	-1.06814	0.00101644	0.00543594	1.25283	-1.25283	0.00751568	0.0325648	-1.48194	7.7369e-07	3.9004e-06
Solyc02g093590.3	SL4.0ch02	52454166	52457500	zinc finger protein CONSTANS-LIKE 16-like (AHRD V3.3 *** A0A2I4E4H9_9ROSI)	3.64353	5.0187	4.77338	4.47854	14.9667	14.2701	11.8305	13.6891	3.05661	-2.07186	2.89141e-13	4.40728e-12	-2.0151	2.9611e-12	3.51582e-11	-1.70236	5.81461e-12	2.88254e-11	-1.59795	2.16247e-07	2.08184e-06	-1.53895	3.20613e-06	3.67683e-05	-1.22234	1.33141e-05	4.50799e-05	1.68189	-1.68189	2.0966e-08	3.66648e-07	1.62736	-1.62736	7.713e-07	1.30662e-05	-1.30626	1.62213e-06	7.68815e-06
Solyc09g009530.4	SL4.0ch09	2974853	2977757	Alpha/beta-Hydrolases superfamily protein (AHRD V3.3 *** Q9SJM9_ARATH);Dbxref=InterPro:IPR000073,Pfam:PF12697	36.8051	32.0478	50.0134	39.6221	120.769	134.613	108.521	121.301	3.06145	-1.74311	1.2116e-19	3.36191e-18	-1.9107	1.41176e-29	7.8975e-28	-1.55964	4.0569e-36	6.8885e-35	-1.9323	4.659e-14	1.126e-12	-2.09551	3.68214e-14	1.55868e-12	-1.74346	2.21835e-17	2.45605e-16	1.2991	-1.2991	4.31223e-06	4.46983e-05	1.46571	-1.46571	4.92178e-06	6.75055e-05	-1.10868	3.97379e-06	1.78066e-05
Solyc06g073615.1	SL4.0ch06	43086689	43088088	Molybdopterin synthase catalytic subunit (AHRD V3.3 *** A0A2G3C6U0_CAPCH);Dbxref=InterPro:IPR003448,Pfam:PF02391;Ontology_term=GO:0006777	2.08337	1.71357	2.44296	2.07997	6.89023	6.85881	5.58799	6.44568	3.09894	-1.84097	6.23033e-06	3.20737e-05	-1.87026	2.8235e-05	0.000115416	-1.45829	0.000402981	0.000848955	-2.082	2.38401e-05	0.00015105	-2.10602	0.000253516	0.00168468	-1.6945	0.000679157	0.0017085	1.57724	-1.57724	0.000169039	0.00113612	1.60706	-1.60706	0.001277	0.00772172	-1.18765	0.00472751	0.0114485
Solyc10g080390.2	SL4.0ch10	60769527	60776074	serine/threonine-protein kinase Nek6-like isoform X1 (AHRD V3.3 *** A0A2I4G4E6_9ROSI)	6.73296	6.88919	6.22624	6.61613	25.4384	22.2358	14.0572	20.5771	3.11014	-1.9353	1.66432e-08	1.34052e-07	-1.74647	7.51482e-11	7.5157e-10	-1.06352	4.18568e-06	1.15242e-05	-1.90014	5.76784e-07	5.15045e-06	-1.70809	1.6617e-07	2.55559e-06	-1.02277	0.000284767	0.000769187	2.03909	-2.03909	8.34709e-08	1.28729e-06	1.85262	-1.85262	6.90393e-09	1.89232e-07	-1.16114	2.8811e-05	0.000111141
Solyc02g071090.3	SL4.0ch02	38591616	38593875	Purine permease (AHRD V3.3 *** A0A2U1LZ22_ARTAN),Pfam:PF16913	5.54466	4.78848	5.7479	5.36035	16.5503	19.4217	14.1287	16.7002	3.11551	-1.60904	5.15289e-12	6.65375e-11	-1.85225	2.14784e-14	3.22308e-13	-1.34924	1.20999e-10	5.3875e-10	-1.80103	1.91778e-05	0.00012384	-2.04473	3.45866e-05	0.000301537	-1.533	0.00017768	0.000498382	1.5592	-1.5592	0.000940065	0.00507432	1.79929	-1.79929	0.00156448	0.00910226	-1.29259	0.00524136	0.0125837
Solyc11g006170.3	SL4.0ch11	960466	962415	Chaperone dnaJ-domain containing protein (AHRD V3.3 *-* A0A2K3MJF2_TRIPR)	6.52636	4.91124	5.72682	5.72147	23.0881	14.0476	17.0193	18.0517	3.15507	-1.84666	1.07378e-12	1.51673e-11	-1.13735	0.00127539	0.0035551	-1.38469	1.98716e-14	1.18784e-13	-2.25013	3.11274e-13	6.76973e-12	-1.53901	0.00037825	0.00235161	-1.78195	1.53674e-13	1.26135e-12	2.03047	-2.03047	2.25202e-10	5.72308e-09	1.32519	-1.32519	0.00350941	0.0176931	-1.56314	1.06839e-09	8.01247e-09
Solyc07g009130.4	SL4.0ch07	4077777	4089655	Cadmium/zinc-transporting ATPase HMA2 (AHRD V3.3 *** A0A2G2WC04_CAPBA)	1.74431	1.70057	1.94452	1.79647	4.17484	5.03118	7.87233	5.69278	3.16887	-1.26513	0.000352911	0.00123479	-1.53935	1.66613e-10	1.60698e-09	-2.16767	3.93026e-38	7.20986e-37	-1.29935	0.000814941	0.0034624	-1.57149	4.97756e-08	8.44473e-07	-2.19739	6.84037e-28	1.36524e-26	1.10608	-1.10608	0.0141214	0.0485954	1.37633	-1.37633	0.00111426	0.00692971	-1.99966	8.73138e-11	7.53135e-10
Solyc06g068600.3	SL4.0ch06	40155372	40157218	Phosphate ABC transporter ATP-binding protein PstB (AHRD V3.3 *** A0A365XJ19_9ACTN);Dbxref=InterPro:IPR003439,Pfam:PF00005;Ontology_term=GO:0005524,GO:0016887	18.3767	8.33371	15.9294	14.2133	44.4894	43.4207	48.2475	45.3859	3.19321	-1.32159	0.00241057	0.00687679	-1.29636	4.94234e-11	5.06768e-10	-1.39943	2.11941e-15	1.35343e-14	-2.4374	2.06067e-05	0.000132476	-2.41156	1.08562e-06	1.40237e-05	-2.50607	5.56238e-10	3.28013e-09	1.52575	-1.52575	0.0018645	0.009145	1.5017	-1.5017	6.36293e-09	1.75815e-07	-1.59864	5.4849e-13	5.89719e-12
Solyc12g038520.3	SL4.0ch12	50094239	50096978	Squamosa promoter binding protein 6c	4.59012	2.35384	4.35559	3.76652	13.2194	11.5731	12.3405	12.3777	3.28624	-1.5478	1.21654e-09	1.14748e-08	-1.36628	3.34095e-06	1.66153e-05	-1.4242	1.30289e-09	5.28555e-09	-2.50151	3.2557e-23	1.75696e-21	-2.31643	1.83755e-14	8.1375e-13	-2.37198	4.90496e-21	6.9359e-20	1.62282	-1.62282	2.7061e-07	3.68491e-06	1.44365	-1.44365	0.000214836	0.00174526	-1.49275	1.77517e-06	8.36838e-06
Solyc08g075120.3	SL4.0ch08	57380174	57387109	Rop guanine nucleotide exchange factor 14 (AHRD V3.3 *** A0A2G3AG82_CAPAN);Dbxref=InterPro:IPR005512,Pfam:PF03759;Ontology_term=GO:0005089	4.15313	3.7991	3.67355	3.87526	8.53022	9.35961	21.0163	12.9687	3.34654	-1.05669	7.7051e-05	0.00031632	-1.19507	0.00205523	0.00542821	-2.33438	6.04229e-51	1.68018e-49	-1.18815	0.00175527	0.00671689	-1.3222	0.0123474	0.041392	-2.46175	9.88521e-17	1.05129e-15	1.23329	-1.23329	0.000910302	0.00494722	1.37207	-1.37207	0.00997907	0.0406689	-2.5039	8.03391e-18	1.29567e-16
Solyc08g005510.3	SL4.0ch08	392584	397534	Disease resistance protein (TIR-NBS-LRR class) (AHRD V3.3 *-* A0A2K3NQB9_TRIPR)	0.734923	0.719648	0.511749	0.65544	2.79197	2.21666	1.60081	2.20315	3.36132	-1.9434	1.73328e-07	1.17294e-06	-1.61642	2.0564e-06	1.06516e-05	-1.12655	0.000226484	0.000494931	-1.96521	1.7834e-06	1.44342e-05	-1.63583	4.08422e-05	0.000350097	-1.14079	0.00115434	0.00277038	2.47124	-2.47124	9.60726e-07	1.15632e-05	2.14263	-2.14263	0.000173674	0.00145233	-1.64784	0.000438988	0.00134297
Solyc08g081650.3	SL4.0ch08	62756274	62759000	Ethylene-responsive transcription factor (AHRD V3.3 *** A0A2G3DAU0_CAPCH)	1.98122	1.73735	1.12456	1.61437	5.43892	5.33723	5.62034	5.4655	3.38552	-1.47174	0.00031201	0.00110572	-1.44737	0.00117155	0.00329091	-1.50109	1.03422e-06	3.06448e-06	-1.65532	0.000101543	0.00054918	-1.6283	0.000840849	0.00458986	-1.67878	8.90984e-07	3.57659e-06	2.28101	-2.28101	1.77313e-07	2.52086e-06	2.26114	-2.26114	8.76534e-06	0.000112034	-2.30386	3.85907e-11	3.46116e-10
Solyc05g007180.3	SL4.0ch05	1847010	1849726	jasmonic acid 1	17.3364	18.931	16.2281	17.4985	46.7636	57.7098	75.0822	59.8518	3.4204	-1.46815	0.00030853	0.0010956	-1.7781	8.28199e-09	6.29712e-08	-2.12229	2.23059e-19	1.79571e-18	-1.33468	0.00880205	0.0263531	-1.63872	0.000809277	0.00445128	-1.98391	2.19187e-07	9.55714e-07	1.55981	-1.55981	0.000639392	0.00361624	1.87373	-1.87373	6.76784e-07	1.16971e-05	-2.20944	1.59386e-13	1.79606e-12
Solyc11g008910.2	SL4.0ch11	3111432	3112995	ubiquitin carboxyl-terminal hydrolase (AHRD V3.3 *** AT1G65295.1)	7.24997	4.51108	5.42257	5.72787	23.0292	18.9023	17.4904	19.8073	3.45806	-1.7212	7.57373e-08	5.46839e-07	-1.45162	0.00022864	0.000761032	-1.27815	1.0023e-07	3.3172e-07	-2.38528	8.95644e-13	1.84403e-11	-2.11405	1.07058e-06	1.38502e-05	-1.93549	4.22799e-14	3.63101e-13	2.14468	-2.14468	2.2543e-08	3.91821e-07	1.87626	-1.87626	0.000204465	0.00167375	-1.69492	1.24909e-07	7.07403e-07
Solyc08g005560.3	SL4.0ch08	429337	434513	transglutaminase family protein (AHRD V3.3 *** AT4G19160.2)	3.30462	7.53662	6.19607	5.6791	18.7192	16.962	23.3797	19.687	3.46656	-2.52213	8.3505e-18	1.93245e-16	-2.38874	1.34527e-16	2.50579e-15	-2.82214	2.26691e-52	6.54166e-51	-1.32474	6.13732e-05	0.00035141	-1.19038	0.000701113	0.00396105	-1.61917	6.71351e-12	4.74288e-11	1.60937	-1.60937	8.32193e-06	7.95176e-05	1.47909	-1.47909	0.000202193	0.00165833	-1.90287	2.13351e-12	2.17294e-11
Solyc05g013320.1	SL4.0ch05	6482799	6483734	Protein kinase (AHRD V3.3 *** Q40234_SOLPI);Dbxref=InterPro:IPR001245,Pfam:PF07714;Ontology_term=GO:0004672,GO:0006468	12.7075	9.14615	8.32828	10.0607	36.7561	36.1512	32.004	34.9704	3.47596	-1.59166	4.54595e-11	5.23181e-10	-1.5878	1.30376e-14	2.00584e-13	-1.34332	2.95612e-12	1.50408e-11	-2.04517	1.24386e-11	2.21688e-10	-2.0366	3.92708e-11	1.10284e-09	-1.79148	1.00099e-11	6.95033e-11	2.20546	-2.20546	9.9998e-14	4.60988e-12	2.20359	-2.20359	1.56709e-13	1.05353e-11	-1.95067	2.85208e-14	3.45294e-13
Solyc03g115980.1	SL4.0ch03	59957553	59958947	Geranylgeranyl diphosphate reductase, chloroplastic (AHRD V3.3 *** A0A2G2WR46_CAPBA)	8.44065	10.2722	8.94599	9.2196	44.3254	22.0568	30.401	32.261	3.49918	-2.42587	7.65012e-45	9.64591e-43	-1.43041	2.8088e-07	1.68924e-06	-1.84896	8.50826e-28	1.06045e-26	-2.12873	3.45135e-28	2.67741e-26	-1.13145	0.000457882	0.00275735	-1.54615	3.48483e-15	3.26872e-14	2.34283	-2.34283	7.022e-17	5.15439e-15	1.3496	-1.3496	0.00104499	0.00656041	-1.759	2.25275e-10	1.85312e-09
Solyc01g108570.3	SL4.0ch01	88161244	88162397	Alpha/beta-Hydrolases superfamily protein (AHRD V3.3 *** A0A2U1KC75_ARTAN);Dbxref=InterPro:IPR013094,Pfam:PF07859;Ontology_term=GO:0016787	6.04859	3.2273	5.4642	4.91336	14.1186	25.2064	12.99	17.4383	3.54917	-1.26597	0.000106914	0.000424489	-2.12296	2.68957e-17	5.39241e-16	-1.11155	6.4774e-06	1.74191e-05	-2.15064	1.17942e-08	1.38948e-07	-3.00561	9.03525e-21	7.61208e-19	-1.99174	1.17957e-10	7.5107e-10	1.4096	-1.4096	0.000399288	0.00239783	2.26491	-2.26491	1.22044e-09	3.91734e-08	-1.24605	0.000159635	0.00053554
Solyc02g081330.4	SL4.0ch02	43321079	43325440	phytoene synthase 2,Pfam:PF00494	4.33484	5.93888	3.59366	4.62246	18.3363	12.6922	18.7019	16.5768	3.58615	-2.09819	2.39903e-15	4.46674e-14	-1.57288	3.22944e-10	2.99135e-09	-2.10833	9.50961e-37	1.65795e-35	-1.63939	1.05902e-06	8.96377e-06	-1.11335	0.00200635	0.00957756	-1.64229	5.35287e-10	3.16287e-09	2.35673	-2.35673	5.07377e-09	9.98582e-08	1.83532	-1.83532	7.23254e-05	0.000683091	-2.36111	6.53026e-12	6.37752e-11
Solyc01g005985.1	SL4.0ch01	663606	665382	Bifunctional inhibitor/lipid-transfer protein/seed storage 2S albumin superfamily protein, putative (AHRD V3.3 *** A0A061GSH0_THECC)	11.3085	5.90389	4.1103	7.10757	29.5338	21.8276	26.0786	25.8134	3.63181	-1.44339	1.9436e-08	1.5509e-07	-1.02983	0.00144493	0.00397735	-1.21274	1.45797e-06	4.25054e-06	-2.35608	3.06701e-15	8.40623e-14	-1.93976	9.70203e-07	1.26654e-05	-2.12043	1.16768e-11	8.06681e-11	2.90909	-2.90909	7.2785e-12	2.37113e-10	2.49869	-2.49869	6.21512e-06	8.27842e-05	-2.67068	6.33235e-10	4.87802e-09
Solyc06g071230.3	SL4.0ch06	41478463	41480884	Transcription factor MYB1R1 (AHRD V3.3 *** MY1R1_SOLTU)	38.3114	42.587	39.9523	40.2836	110.088	122.006	207.102	146.399	3.6342	-1.55311	6.94771e-27	3.30026e-25	-1.71258	4.96941e-17	9.69006e-16	-2.43518	7.62938e-122	9.31102e-120	-1.39327	1.33757e-06	1.10628e-05	-1.54794	3.10396e-05	0.000273792	-2.27104	1.96963e-18	2.34081e-17	1.48989	-1.48989	2.50733e-11	7.49702e-10	1.65175	-1.65175	6.67937e-08	1.45667e-06	-2.36547	3.15164e-34	1.27656e-32
Solyc06g053220.3	SL4.0ch06	33739854	33741117	Homeobox-leucine zipper protein HOX6 (AHRD V3.3 *** A0A2G2WIJ7_CAPBA)	13.6725	19.6431	10.7688	14.6948	43.6416	67.1868	50.2018	53.6767	3.65277	-1.71647	9.51539e-05	0.000382042	-2.35756	2.64708e-08	1.86784e-07	-1.87958	6.3903e-10	2.66627e-09	-1.18275	0.0121749	0.0345466	-1.81698	0.000188811	0.00132076	-1.34135	0.000231814	0.000637402	2.06022	-2.06022	0.000292391	0.00181846	2.70403	-2.70403	1.0527e-05	0.000130544	-2.21549	4.76165e-06	2.10473e-05
Solyc06g084770.2	SL4.0ch06	33351069	33354548	cytochrome P450 CYP72A219 (AHRD V3.3 --* XP_004244272.1)	6.02231	6.63613	7.47421	6.71088	23.543	25.1532	25.9947	24.897	3.70994	-2.00509	1.31672e-07	9.10816e-07	-2.11155	8.97293e-12	1.00128e-10	-2.11531	5.52212e-15	3.42434e-14	-1.84996	2.13546e-06	1.70533e-05	-1.95198	2.36866e-10	5.86091e-09	-1.95304	2.63222e-11	1.77304e-10	1.68723	-1.68723	6.701e-06	6.5942e-05	1.79488	-1.79488	1.20895e-11	5.62509e-10	-1.79314	4.18854e-11	3.74245e-10
Solyc07g007180.4	SL4.0ch07	1902458	1905517	RING U-box superfamily protein (AHRD V3.3 *-* A0A0U9HLC9_KLENI)	8.47341	10.1488	9.35603	9.32607	25.0118	37.0126	43.1982	35.0742	3.76088	-1.63813	5.3694e-05	0.000228246	-2.22127	2.85454e-18	6.30067e-17	-2.3748	9.52093e-23	9.35275e-22	-1.33525	0.0033078	0.0115793	-1.91456	1.03005e-08	1.97229e-07	-2.06434	2.23935e-11	1.51644e-10	1.49551	-1.49551	0.00255907	0.0119748	2.08142	-2.08142	7.16001e-07	1.22632e-05	-2.22808	9.40653e-10	7.09384e-09
Solyc01g006250.2	SL4.0ch01	871362	873923	F-box protein (AHRD V3.3 *** A0A2G3AHK9_CAPAN)	1.86129	1.0186	1.48931	1.4564	7.0601	4.05444	6.16683	5.76046	3.95527	-2.00191	4.0148e-07	2.55552e-06	-1.22103	0.0119955	0.0259105	-1.74623	0.000165654	0.000369676	-2.84707	4.37291e-08	4.71976e-07	-2.06195	0.00238147	0.0109886	-2.58576	2.02457e-05	6.6464e-05	2.31225	-2.31225	1.54308e-07	2.21961e-06	1.532	-1.532	0.00889429	0.037207	-2.05121	0.000159379	0.000534891
Solyc07g054850.3	SL4.0ch07	62950643	62952160	transmembrane protein (AHRD V3.3 *** AT4G28100.1)	2.13163	1.76536	2.31759	2.07153	8.41273	9.08784	7.61547	8.37201	4.04147	-2.00568	2.11352e-05	9.86193e-05	-2.13147	2.84928e-05	0.000116362	-1.8328	2.11076e-08	7.5334e-08	-2.26873	2.7403e-06	2.13439e-05	-2.39292	1.19669e-05	0.000119125	-2.0922	6.59122e-10	3.85744e-09	1.88116	-1.88116	0.000182295	0.00121315	2.00935	-2.00935	0.000466609	0.00335628	-1.69999	2.38911e-06	1.10609e-05
Solyc07g065860.3	SL4.0ch07	67303344	67307053	Receptor protein kinase, putative (AHRD V3.3 *** B9T1Q4_RICCO)	0.862419	1.54126	0.807635	1.07044	3.49885	5.62193	3.98301	4.36793	4.08051	-2.02985	1.37459e-12	1.91794e-11	-2.71714	1.07022e-15	1.8426e-14	-2.19938	8.7926e-17	6.12936e-16	-1.19392	0.00453232	0.0150964	-1.87648	0.000259733	0.0017207	-1.35956	0.000719147	0.00180146	2.11237	-2.11237	0.000141894	0.000976189	2.79902	-2.79902	3.78772e-05	0.000395833	-2.27415	2.60961e-05	0.000101335
Solyc10g083950.1	SL4.0ch10	62804390	62806099	Major facilitator superfamily (AHRD V3.3 *** A0A2U1PF99_ARTAN)	0.396018	0.489888	0.538746	0.474884	2.12148	1.76549	1.93221	1.93973	4.08463	-2.46376	7.94292e-08	5.71811e-07	-2.19882	2.54925e-05	0.000105366	-2.3019	2.45799e-07	7.81276e-07	-2.15037	7.78776e-05	0.000435698	-1.88477	0.00416326	0.0172183	-1.9813	0.000181557	0.000508696	2.01256	-2.01256	1.66762e-05	0.00014824	1.74763	-1.74763	0.00255151	0.0136055	-1.84434	3.71476e-05	0.000140343
Solyc08g083190.3	SL4.0ch08	63871022	63873884	Alpha/beta-Hydrolases superfamily protein (AHRD V3.3 *** A0A2U1LI82_ARTAN)	0.823886	0.817995	0.428387	0.690089	2.27862	4.14453	2.07028	2.83114	4.10258	-1.50271	0.00140524	0.00426118	-2.37166	1.8477e-06	9.65556e-06	-1.34126	0.00583044	0.0102341	-1.51169	0.000166611	0.000849035	-2.37688	3.86508e-08	6.70892e-07	-1.34403	0.00353063	0.00764669	2.39556	-2.39556	7.63507e-07	9.38768e-06	3.26588	-3.26588	2.47615e-09	7.51027e-08	-2.22746	4.6397e-05	0.000172252
Solyc06g074630.4	SL4.0ch06	43832530	43836066	Glucomannan 4-beta-mannosyltransferase 2 (AHRD V3.3 *** A0A2G3CAR5_CAPCH)	1.6177	1.59701	3.03166	2.08212	7.27846	8.5742	10.5782	8.81027	4.23139	-2.19244	6.08441e-07	3.75038e-06	-2.4349	1.12829e-05	5.02896e-05	-2.70462	4.61365e-14	2.67768e-13	-2.21312	1.08422e-05	7.35639e-05	-2.45237	0.000198063	0.0013683	-2.72095	1.36162e-09	7.72742e-09	1.28546	-1.28546	0.00362671	0.0159989	1.5328	-1.5328	0.0113936	0.0451277	-1.79053	4.55008e-06	2.02189e-05
Solyc05g005930.3	SL4.0ch05	756535	757875	Glycosyltransferase (AHRD V3.3 *** A0A2I4G8J4_9ROSI)	5.93505	7.9129	4.64449	6.16415	35.1236	26.971	16.8229	26.3058	4.26756	-2.60596	1.69022e-18	4.21891e-17	-2.23472	1.81183e-17	3.71109e-16	-1.5093	8.77002e-13	4.63392e-12	-2.17934	3.6775e-08	4.03003e-07	-1.80222	2.67502e-05	0.000240501	-1.07782	0.00146739	0.00344325	2.9593	-2.9593	9.44115e-18	7.87668e-16	2.58977	-2.58977	6.15226e-14	4.47047e-12	-1.85588	2.97284e-12	2.97436e-11
Solyc07g006680.1	SL4.0ch07	1507170	1508528	HXXXD-type acyl-transferase family protein (AHRD V3.3 *** F4JBC7_ARATH);Dbxref=InterPro:IPR003480,Pfam:PF02458;Ontology_term=GO:0016747	4.00815	4.2402	5.00062	4.41632	25.898	14.9931	15.7254	18.8722	4.27328	-2.72413	5.55856e-38	5.09723e-36	-1.94598	5.62447e-06	2.67163e-05	-1.97668	8.80621e-16	5.7596e-15	-2.63668	1.69422e-18	6.35865e-17	-1.85484	0.000548962	0.00321285	-1.88469	1.60832e-08	8.07017e-08	2.41233	-2.41233	1.18566e-18	1.12657e-16	1.6352	-1.6352	0.00209363	0.0116301	-1.65878	1.93928e-07	1.06901e-06
Solyc01g096320.3	SL4.0ch01	79651572	79652851	Homeobox-leucine zipper protein HOX6 (AHRD V3.3 *** A0A1U8DTA9_CAPAN)	69.0196	124.057	50.0488	81.0417	277.837	270.508	504.232	350.859	4.32937	-2.05312	1.52074e-15	2.90397e-14	-2.03006	2.42153e-22	7.69388e-21	-2.8742	2.04047e-67	8.83233e-66	-1.19462	0.00117806	0.00476518	-1.16626	0.00306387	0.0134715	-2.01113	8.39758e-11	5.43249e-10	2.51478	-2.51478	4.61491e-06	4.75189e-05	2.49577	-2.49577	6.98466e-05	0.000661876	-3.3291	6.25136e-11	5.4782e-10
Solyc01g107890.3	SL4.0ch01	87588142	87592871	Filament-like plant protein 7 (AHRD V3.3 *** A0A314KPZ1_NICAT)	9.41098	7.61345	9.9331	8.98584	48.8155	37.5793	30.4564	38.9504	4.33464	-2.38872	3.88649e-11	4.51222e-10	-2.01456	2.30895e-09	1.90224e-08	-1.69228	1.97093e-14	1.17894e-13	-2.69336	1.6799e-10	2.57722e-09	-2.31604	1.11446e-07	1.7691e-06	-1.99216	8.16717e-11	5.29113e-10	2.30247	-2.30247	3.14957e-08	5.31759e-07	1.93016	-1.93016	6.06738e-06	8.11328e-05	-1.59935	4.55163e-08	2.74393e-07
Solyc11g069570.2	SL4.0ch11	52252357	52256090	Cytokinin riboside 5'-monophosphate phosphoribohydrolase (AHRD V3.3 *** A0A2G2YHS4_CAPAN);Dbxref=InterPro:IPR031100,Pfam:PF03641	3.93364	5.51961	7.71359	5.72228	22.268	22.7238	30.3419	25.1112	4.38833	-2.56893	1.87895e-18	4.66285e-17	-2.62561	5.80857e-13	7.44037e-12	-2.94743	1.58813e-33	2.46771e-32	-2.03858	9.30145e-08	9.4854e-07	-2.09604	1.45179e-05	0.000141102	-2.41019	2.87001e-12	2.10094e-11	1.61737	-1.61737	0.000303824	0.00188204	1.67777	-1.67777	0.00309054	0.0159438	-1.98899	1.67302e-06	7.92294e-06
Solyc08g061560.3	SL4.0ch08	47100754	47107987	Receptor protein kinase (AHRD V3.3 *** A0A0U5BM22_RORAQ)	0.566779	0.786172	1.28992	0.880958	3.68612	4.25134	3.87174	3.9364	4.46832	-2.71055	3.62217e-09	3.21495e-08	-2.91703	1.28737e-09	1.10156e-08	-2.76711	2.6382e-19	2.11128e-18	-2.25161	7.1947e-06	5.1113e-05	-2.45592	1.03818e-05	0.000105039	-2.30157	7.36033e-10	4.28782e-09	1.51726	-1.51726	0.0047142	0.0198295	1.72493	-1.72493	0.0050621	0.0237731	-1.56617	0.0002528	0.000813765
Solyc10g079050.2	SL4.0ch10	59794724	59797308	BHLH transcription factor o95	0.417789	0.741708	0.53314	0.564212	2.10728	3.54723	2.0522	2.5689	4.55308	-2.41466	0.000300435	0.00107063	-3.16388	1.03958e-05	4.66037e-05	-2.3264	2.23474e-05	5.62332e-05	-1.53533	0.013122	0.0367598	-2.28303	0.00106477	0.00559978	-1.44169	0.00356145	0.0077097	2.07677	-2.07677	0.00454607	0.0192406	2.8318	-2.8318	0.00090424	0.0058254	-1.98479	0.00126609	0.00349287
Solyc01g105720.2	SL4.0ch01	86096754	86098657	hypothetical protein (AHRD V3.3 *** AT1G58120.1)	84.8332	121.602	127.583	111.339	587.674	623	319.415	510.03	4.58086	-2.81695	5.341e-17	1.16821e-15	-2.90872	2.79035e-21	8.01497e-20	-1.91287	3.15903e-16	2.13034e-15	-2.29	8.36426e-15	2.18894e-13	-2.37837	5.15631e-35	1.27221e-32	-1.37984	2.21949e-16	2.28138e-15	2.21899	-2.21899	5.21151e-05	0.000409993	2.31678	-2.31678	0.000149149	0.00127855	-1.30877	0.00863405	0.0194837
Solyc03g007180.1	SL4.0ch03	1787580	1789847	hypothetical protein (AHRD V3.3 *** AT1G62870.1)	2.10486	1.82259	2.68704	2.20483	11.4543	9.38213	10.1836	10.34	4.68971	-2.46194	2.55877e-18	6.28623e-17	-2.17955	2.97021e-06	1.48964e-05	-2.27055	2.32076e-19	1.86574e-18	-2.66488	3.26772e-14	8.0089e-13	-2.37937	2.78435e-05	0.000249164	-2.46906	1.79435e-13	1.46201e-12	2.10491	-2.10491	1.28833e-09	2.86159e-08	1.82455	-1.82455	0.00151348	0.00886593	-1.90617	1.18981e-08	7.75802e-08
Solyc08g079020.3	SL4.0ch08	60772162	60777738	Adenine phosphoribosyltransferase (AHRD V3.3 *** Q45RT2_PHYPA);Dbxref=InterPro:IPR000836,Pfam:PF00156;Ontology_term=GO:0009116	5.26693	7.64538	7.38173	6.76468	24.6994	55.6226	15.9035	32.0752	4.74157	-2.30484	9.45612e-05	0.000380018	-3.48922	1.6931e-28	8.64899e-27	-1.60578	1.48405e-09	5.98456e-09	-1.73095	0.00514877	0.0168181	-2.91154	3.07945e-18	2.06144e-16	-1.02669	0.000113949	0.000330236	1.81651	-1.81651	0.0107775	0.0389615	3.00049	-3.00049	1.13615e-07	2.36021e-06	-1.1116	0.01793	0.0370813
Solyc05g005990.3	SL4.0ch05	779439	782169	Protein NRT1/ PTR FAMILY 1.1 (AHRD V3.3 *-* PTR32_ARATH)	1.17367	0.852961	0.999049	1.00856	4.6269	5.13046	4.85458	4.87065	4.8293	-1.99243	4.77869e-07	2.99288e-06	-2.15213	3.17012e-05	0.000127929	-2.04263	2.11748e-11	1.00656e-10	-2.4589	3.85345e-06	2.89125e-05	-2.61471	0.000206725	0.0014185	-2.50615	5.20543e-08	2.45945e-07	2.23128	-2.23128	1.86551e-07	2.6434e-06	2.39266	-2.39266	6.41985e-05	0.000617608	-2.27381	1.15978e-11	1.10683e-10
Solyc02g079340.3	SL4.0ch02	41922031	41924798	Unknown protein	1.02605	2.05828	0.519951	1.20143	5.45139	4.60961	8.04655	6.03585	5.02389	-2.50796	1.02853e-06	6.10284e-06	-2.26976	7.47993e-06	3.46048e-05	-3.00179	2.14049e-14	1.27602e-13	-1.47068	0.00343085	0.0119571	-1.22808	0.0145405	0.0472934	-1.9592	1.73436e-07	7.67285e-07	3.45114	-3.45114	5.2857e-08	8.45663e-07	3.21338	-3.21338	3.90454e-06	5.51937e-05	-3.93909	1.04407e-14	1.32041e-13
Solyc07g008540.3	SL4.0ch07	3439593	3443593	Zinc finger protein CONSTANS-LIKE 2 (AHRD V3.3 *-* COL2_ARATH)	6.71763	8.86202	9.28245	8.28737	78.7836	22.6876	25.3868	42.286	5.10246	-3.5763	8.28837e-37	7.25148e-35	-1.78784	3.96265e-17	7.84347e-16	-1.91738	5.19291e-27	6.22087e-26	-3.17173	5.81818e-23	3.04526e-21	-1.3803	4.50972e-07	6.41049e-06	-1.50621	2.12613e-11	1.44087e-10	3.10734	-3.10734	9.90502e-22	1.40005e-19	1.32121	-1.32121	2.27304e-06	3.41376e-05	-1.44318	1.55649e-10	1.30417e-09
Solyc08g074390.3	SL4.0ch08	56616531	56620073	Glucan endo-1,3-beta-glucosidase 5 (AHRD V3.3 *** A0A1U8GSD0_CAPAN);Dbxref=InterPro:IPR000490,Pfam:PF00332;Ontology_term=GO:0004553,GO:0005975	1.86529	1.91513	1.91203	1.89749	13.1221	9.50935	6.81048	9.81397	5.17209	-2.82592	6.31096e-50	1.02095e-47	-2.36674	2.49801e-19	6.01144e-18	-1.86429	4.91727e-19	3.88562e-18	-2.79	8.73313e-40	1.29706e-37	-2.32895	2.90046e-14	1.24922e-12	-1.82311	2.94244e-14	2.56408e-13	2.7771	-2.7771	8.18037e-23	1.39909e-20	2.31839	-2.31839	2.99147e-09	8.88388e-08	-1.80773	1.58051e-09	1.15862e-08
Solyc02g062690.3	SL4.0ch02	32415914	32417473	bHLH transcription factor 012	1.17158	1.4759	1.28724	1.31157	5.39397	10.6529	4.37455	6.80712	5.19004	-2.24756	1.01629e-09	9.71963e-09	-3.24237	9.73836e-21	2.65849e-19	-1.90972	6.68058e-07	2.02108e-06	-1.91494	0.00576496	0.0184523	-2.9021	0.000252863	0.00168163	-1.57371	0.0251847	0.044538	2.09935	-2.09935	2.78968e-08	4.78076e-07	3.09465	-3.09465	3.88258e-15	3.48942e-13	-1.75526	2.02787e-05	8.05966e-05
Solyc01g099840.3	SL4.0ch01	82249142	82251229	Dormancy/auxin associated protein (AHRD V3.3 *** A0A2K3MXX9_TRIPR);Dbxref=InterPro:IPR008406,Pfam:PF05564	182.732	92.1179	128.868	134.573	541.465	431.101	1129.73	700.764	5.20733	-1.62211	3.64872e-11	4.25057e-10	-1.32297	1.99078e-07	1.22712e-06	-2.62764	3.24473e-38	5.97099e-37	-2.58691	7.27761e-13	1.50731e-11	-2.28358	7.57036e-08	1.24049e-06	-3.58926	2.19264e-26	4.08749e-25	2.13271	-2.13271	2.3691e-09	4.95946e-08	1.83594	-1.83594	8.46467e-06	0.000108679	-3.13012	1.51366e-20	3.00323e-19
Solyc09g007710.3	SL4.0ch09	1277287	1282628	Disease resistance protein (TIR-NBS-LRR class) (AHRD V3.3 *** A0A2K3P6K1_TRIPR)	0.410721	0.521332	0.293377	0.408477	2.56128	2.19847	1.91434	2.2247	5.44633	-2.63475	2.1923e-08	1.74367e-07	-2.41946	7.15194e-06	3.32226e-05	-2.19996	9.93821e-11	4.44865e-10	-2.30564	9.17254e-06	6.35278e-05	-2.08787	0.000832273	0.004556	-1.86453	3.24517e-06	1.19392e-05	3.12269	-3.12269	6.35657e-08	1.00497e-06	2.90928	-2.90928	4.49037e-05	0.000454251	-2.68175	9.49239e-09	6.26612e-08
Solyc04g015850.3	SL4.0ch04	6250383	6251492	Transmembrane protein (AHRD V3.3 *** Q9M2K7_ARATH)	2.06971	4.5751	5.78934	4.14472	22.4426	27.165	18.6013	22.7363	5.48561	-3.4899	1.59456e-44	1.95311e-42	-3.78373	2.34615e-48	3.51109e-46	-3.18373	5.73285e-30	7.86488e-29	-2.30696	4.87736e-09	6.11058e-08	-2.60134	1.94022e-08	3.54224e-07	-1.9928	1.43209e-06	5.57159e-06	2.00531	-2.00531	2.4149e-05	0.000206511	2.30175	-2.30175	5.42785e-05	0.000532678	-1.69307	0.00054733	0.0016377
Solyc10g005340.3	SL4.0ch10	130200	132874	CRIB domain-containing protein RIC10 (AHRD V3.3 *** A0A2G2VSE7_CAPBA)	1.46544	2.08005	3.49762	2.3477	11.0377	20.5593	7.18561	12.9276	5.50648	-2.96194	3.18648e-12	4.24897e-11	-3.86928	2.75887e-18	6.10529e-17	-2.28925	2.72006e-08	9.57964e-08	-2.44447	6.06518e-08	6.38368e-07	-3.35077	1.90947e-11	5.68593e-10	-1.76534	9.99182e-05	0.000291709	1.72341	-1.72341	3.22371e-05	0.000268559	2.63249	-2.63249	3.15986e-08	7.39147e-07	-1.0447	0.0111261	0.0243507
Solyc03g112190.4	SL4.0ch03	57106730	57113318	Pentatricopeptide repeat-containing protein, chloroplastic (AHRD V3.3 *** A0A2G2X8Y7_CAPBA)	0.576283	0.965908	1.52211	1.02143	8.2147	5.41683	3.38665	5.67272	5.55369	-3.85164	3.00618e-26	1.36737e-24	-3.25649	5.0788e-10	4.58247e-09	-2.55613	3.33698e-12	1.68906e-11	-3.10871	1.01155e-20	4.54203e-19	-2.51391	1.03901e-06	1.3472e-05	-1.80747	2.57431e-07	1.11077e-06	2.43988	-2.43988	2.6199e-11	7.79271e-10	1.8483	-1.8483	0.000849476	0.00554709	-1.13849	0.0026352	0.0067824
Solyc03g097930.3	SL4.0ch03	54832523	54833284	Unknown protein	0.789928	1.21693	1.31819	1.10835	6.4887	7.91493	4.15951	6.18771	5.58281	-3.14551	1.03202e-08	8.58661e-08	-3.46873	7.28563e-09	5.58937e-08	-2.44182	5.701e-05	0.000135905	-2.48673	7.05827e-07	6.2165e-06	-2.80565	7.78634e-07	1.04897e-05	-1.77735	0.00169964	0.00393277	2.41482	-2.41482	1.12159e-06	1.32936e-05	2.73914	-2.73914	3.24049e-06	4.65387e-05	-1.7046	0.00237704	0.00618228
Solyc02g080510.1	SL4.0ch02	42699863	42700483	Senescence regulator S40 (AHRD V3.3 *** A0A200Q815_9MAGN);Dbxref=InterPro:IPR007608,Pfam:PF04520	16.6228	37.4452	26.5037	26.8572	176.078	136.476	153.8	155.451	5.78806	-3.48694	5.78995e-25	2.43348e-23	-3.17986	2.838e-43	3.50884e-41	-3.20702	2.10392e-28	2.69689e-27	-2.25707	1.0974e-10	1.73833e-09	-1.94823	5.57867e-17	3.31097e-15	-1.97271	2.68294e-09	1.47239e-08	2.82857	-2.82857	1.15285e-07	1.71902e-06	2.51626	-2.51626	1.0988e-05	0.000135181	-2.53914	9.53276e-07	4.71781e-06
Solyc03g019790.3	SL4.0ch03	55835495	55841304	alpha-galactosidase;Dbxref=InterPro:IPR002241,Pfam:PF16499;Ontology_term=GO:0004553,GO:0005975	3.86174	26.0772	10.8218	13.5869	94.7944	60.743	83.876	79.8044	5.87362	-4.64564	1.34612e-52	2.59362e-50	-4.01076	6.89539e-34	5.07108e-32	-4.44115	1.03447e-124	1.32699e-122	-1.88647	4.33807e-06	3.21736e-05	-1.24691	0.0103034	0.0357759	-1.6772	6.31254e-07	2.58766e-06	3.15708	-3.15708	1.28995e-10	3.4286e-09	2.52092	-2.52092	1.97008e-05	0.000224124	-2.94557	1.24226e-11	1.18233e-10
Solyc07g006370.1	SL4.0ch07	1174389	1176092	cation/calcium exchanger 1 (AHRD V3.3 *** A0A2I4FP28_9ROSI)	19.1021	49.4326	56.3038	41.6128	230	258.048	246.412	244.82	5.88328	-3.61517	1.10845e-99	1.26717e-96	-3.79276	4.45655e-94	4.22431e-91	-3.68838	2.97625e-174	9.01802e-172	-2.23364	1.37338e-18	5.19941e-17	-2.40899	1.45673e-15	7.46561e-14	-2.30126	1.26904e-23	2.08228e-22	2.05469	-2.05469	1.71437e-07	2.43934e-06	2.22912	-2.22912	2.87144e-06	4.198e-05	-2.11967	1.32428e-08	8.57758e-08
Solyc11g056680.1	SL4.0ch11	45994463	45995557	Leucine-rich repeat receptor-like protein (AHRD V3.3 *** H6V788_MALDO)	3.49677	5.94111	9.88018	6.43936	48.4456	35.8379	30.1284	38.1373	5.92254	-3.8386	2.33564e-25	1.01396e-23	-3.41828	1.41845e-25	5.961e-24	-3.10441	1.02974e-31	1.52072e-30	-3.05266	2.45504e-17	8.22616e-16	-2.62975	1.49723e-17	9.50684e-16	-2.31261	6.46643e-19	7.98348e-18	2.34263	-2.34263	1.62116e-08	2.91104e-07	1.92244	-1.92244	4.90556e-06	6.74348e-05	-1.6011	1.99215e-06	9.3259e-06
Solyc02g083670.4	SL4.0ch02	44980010	44986144	Histidine kinase 1 (AHRD V3.3 *** A0A2G3AA52_CAPAN)	1.87566	1.34448	2.5728	1.93098	16.9971	6.19516	11.3569	11.5164	5.96402	-3.18572	1.37337e-28	7.38261e-27	-1.73207	9.63873e-06	4.35299e-05	-2.59359	2.45776e-21	2.20822e-20	-3.66855	7.06375e-30	6.017e-28	-2.21214	1.6132e-06	1.99335e-05	-3.071	6.26416e-20	8.24858e-19	2.71611	-2.71611	6.01749e-16	3.98904e-14	1.26684	-1.26684	0.00777619	0.0335149	-2.11732	1.69553e-09	1.23727e-08
Solyc04g071800.3	SL4.0ch04	56614162	56616244	Cytochrome P450 (AHRD V3.3 *-* A0A200Q069_9MAGN);Dbxref=InterPro:IPR001128,Pfam:PF00067;Ontology_term=GO:0005506,GO:0016705,GO:0020037,GO:0055114	41.6722	34.3579	122.703	66.2445	336.854	524.285	331.26	397.467	5.99999	-3.03564	1.16995e-61	3.58255e-59	-3.68384	1.1172e-85	7.62469e-83	-2.98952	1.94544e-107	1.9649e-105	-3.31043	2.48529e-29	2.02756e-27	-3.95261	9.9746e-30	1.68894e-27	-3.25987	2.89012e-35	7.90367e-34	1.4746	-1.4746	1.09454e-08	2.02817e-07	2.12112	-2.12112	3.78539e-12	1.94112e-10	-1.42088	4.92505e-10	3.85474e-09
Solyc06g050840.3	SL4.0ch06	31412726	31414321	bHLH transcription factor135	3.06198	2.99037	4.55709	3.53648	19.3866	33.5097	11.119	21.3384	6.0338	-2.73327	2.36563e-11	2.80344e-10	-3.53765	1.34258e-27	6.47095e-26	-1.8772	6.84835e-09	2.58157e-08	-2.72702	2.86181e-10	4.25768e-09	-3.52848	7.55482e-23	7.49881e-21	-1.86413	1.12839e-07	5.10646e-07	2.17237	-2.17237	1.94543e-05	0.000170805	2.97965	-2.97965	2.5813e-09	7.75772e-08	-1.31065	0.00367353	0.00912877
Solyc12g094385.1	SL4.0ch12	64094968	64095892	RING/U-box superfamily protein (AHRD V3.3 *** A0A2U1PXB9_ARTAN)	25.3734	35.0527	13.0019	24.476	136.949	149.865	156.869	147.894	6.04243	-2.49881	4.99638e-11	5.70425e-10	-2.64512	6.55288e-23	2.20089e-21	-2.65059	4.49184e-22	4.22589e-21	-1.99945	3.52427e-07	3.26794e-06	-2.14225	3.70621e-18	2.44313e-16	-2.14337	3.19547e-12	2.32674e-11	3.46495	-3.46495	5.83883e-12	1.94283e-10	3.61258	-3.61258	5.22617e-14	3.88009e-12	-3.61058	2.76958e-16	3.95824e-15
Solyc02g084420.3	SL4.0ch02	45530564	45532151	Zinc finger, B-box (AHRD V3.3 *-* A0A2U1LAI4_ARTAN)	2.09312	9.23995	7.38424	6.2391	55.1434	36.4472	22.7493	38.1133	6.10877	-4.82746	9.2752e-46	1.24259e-43	-4.26232	2.40824e-24	9.19227e-23	-3.46911	5.03918e-23	5.02033e-22	-2.6193	2.12776e-12	4.16375e-11	-2.05429	1.96492e-05	0.000183438	-1.25337	0.00123861	0.00295312	3.03825	-3.03825	7.36448e-23	1.27227e-20	2.4762	-2.4762	4.36626e-09	1.25519e-07	-1.67399	2.34341e-07	1.27974e-06
Solyc06g051940.4	SL4.0ch06	33377799	33379859	Protein phosphatase 2C (AHRD V3.3 *** A0A2U1KYU0_ARTAN);Dbxref=InterPro:IPR001932,Pfam:PF00481;Ontology_term=GO:0003824	29.0688	23.3844	13.9047	22.1193	64.609	154.359	202.183	140.384	6.34667	-1.18398	0.00452424	0.0119762	-2.44836	7.95352e-13	1.00595e-11	-2.80136	9.39981e-10	3.86324e-09	-1.48866	0.000326933	0.00154926	-2.74946	1.48621e-19	1.13576e-17	-3.09959	1.74887e-23	2.84339e-22	2.2408	-2.2408	5.99775e-07	7.53707e-06	3.50961	-3.50961	9.33464e-22	1.75163e-19	-3.85154	8.19189e-28	2.36851e-26
Solyc03g112200.1	SL4.0ch03	57114326	57115081	Unknown protein	4.3204	3.75988	5.69528	4.59185	20.876	12.9642	53.8061	29.2154	6.36245	-2.36044	2.42349e-13	3.73387e-12	-1.69782	1.14874e-05	5.1081e-05	-3.66909	1.31273e-31	1.92731e-30	-2.51946	9.72528e-17	3.07319e-15	-1.85471	4.28438e-07	6.12039e-06	-3.82183	3.78401e-29	8.02941e-28	1.96477	-1.96477	4.45242e-09	8.87527e-08	1.30216	-1.30216	0.00260495	0.0138272	-3.26625	9.22921e-19	1.61273e-17
Solyc06g082190.3	SL4.0ch06	45670912	45675881	Protein kinase like protein (AHRD V3.3 *** Q0WN89_ARATH)	1.44182	1.56111	1.12305	1.37533	10.7867	11.2348	4.34387	8.78847	6.3901	-2.92831	4.25079e-27	2.06495e-25	-2.99314	2.66595e-18	5.90734e-17	-1.59363	1.66272e-09	6.6714e-09	-2.79302	7.7274e-07	6.72741e-06	-2.86183	3.75201e-05	0.000325143	-1.44885	0.0123918	0.023653	3.26971	-3.26971	3.81968e-21	5.10375e-19	3.33785	-3.33785	5.00821e-13	3.10983e-11	-1.92859	2.98551e-08	1.84472e-07
Solyc07g007150.1	SL4.0ch07	1886324	1886740	hypothetical protein (AHRD V3.3 -** AT5G35090.1)	10.1597	8.13531	12.9292	10.4081	56.9104	66.3635	81.8691	68.381	6.57001	-2.65658	1.90143e-20	5.59273e-19	-2.96291	8.50265e-12	9.50047e-11	-3.03355	2.30841e-36	3.96421e-35	-2.91867	9.27122e-14	2.17711e-12	-3.22246	1.61587e-08	2.98478e-07	-3.29155	3.11199e-21	4.45001e-20	2.34879	-2.34879	4.14311e-08	6.80689e-07	2.65373	-2.65373	1.47935e-05	0.000175341	-2.71706	4.47056e-12	4.41754e-11
Solyc06g007170.4	SL4.0ch06	1245819	1251960	Protein trichome birefringence-like 45 (AHRD V3.3 *** A0A2G3C507_CAPCH);Dbxref=InterPro:IPR026057,Pfam:PF13839	0.953247	0.563693	0.46005	0.658997	2.03968	8.33871	2.72772	4.3687	6.62932	-1.11845	0.022505	0.0479876	-3.16375	4.94781e-10	4.47374e-09	-1.51098	0.00017071	0.000380138	-1.87144	0.00706055	0.0219562	-3.91946	1.00999e-07	1.61435e-06	-2.25653	0.00025134	0.000686606	2.1521	-2.1521	0.00062618	0.00355588	4.20094	-4.20094	7.04623e-10	2.34545e-08	-2.53957	3.36663e-06	1.52553e-05
Solyc10g083440.2	SL4.0ch10	62405948	62407288	Glycosyltransferase (AHRD V3.3 *** A0A2G3BGM7_CAPCH)	8.6242	6.78008	6.69438	7.36622	64.9005	61.1882	27.1882	51.0923	6.93603	-2.94913	4.24255e-17	9.38725e-16	-2.87345	5.1343e-14	7.40502e-13	-1.66128	1.64721e-09	6.6152e-09	-3.27494	3.83973e-15	1.04418e-13	-3.2003	2.97084e-11	8.4977e-10	-1.97759	1.17427e-07	5.29791e-07	3.31896	-3.31896	9.86837e-22	1.40005e-19	3.24437	-3.24437	6.78243e-16	6.81275e-14	-2.02378	8.05199e-13	8.49105e-12
Solyc04g009910.3	SL4.0ch04	3263449	3265162	Phosphoenolpyruvate carboxylase kinase (AHRD V3.3 *** Q9SDY0_SOLLC);Dbxref=InterPro:IPR000719,Pfam:PF00069;Ontology_term=GO:0004672,GO:0005524,GO:0006468	30.5351	87.5881	98.9219	72.3484	344.8	1003.92	205.555	518.092	7.16108	-3.53975	4.73404e-100	5.79852e-97	-5.09896	4.82191e-134	9.14127e-131	-2.75457	3.55492e-130	4.8057e-128	-1.99439	2.7339e-11	4.70367e-10	-3.55352	4.28422e-22	3.99961e-20	-1.20257	8.75144e-06	3.03767e-05	1.84597	-1.84597	3.21467e-15	1.85119e-13	3.40651	-3.40651	4.71351e-29	1.64717e-26	-1.05347	4.83215e-08	2.90011e-07
Solyc02g065530.4	SL4.0ch02	34719575	34720894	Hexosyltransferase (AHRD V3.3 *** A0A2G2XBK6_CAPBA);Dbxref=InterPro:IPR002495,Pfam:PF01501;Ontology_term=GO:0016757	0.375757	1.35455	1.93607	1.22213	5.98725	11.3265	9.121	8.8116	7.21006	-4.12739	2.24858e-14	3.83287e-13	-5.05601	1.72307e-17	3.54204e-16	-4.69233	7.24487e-17	5.08269e-16	-2.20966	0.000129004	0.000675962	-3.1363	4.49442e-06	4.97266e-05	-2.77007	5.47849e-06	1.9538e-05	1.69914	-1.69914	2.96575e-05	0.000249254	2.63074	-2.63074	3.03754e-07	5.6999e-06	-2.25621	4.27907e-06	1.91015e-05
Solyc10g074950.2	SL4.0ch10	57711609	57713003	DUF599 domain-containing protein (AHRD V3.3 *** A0A1Q3BQP7_CEPFO);Dbxref=InterPro:IPR006747,Pfam:PF04654	1.53943	1.58478	0.730445	1.28489	10.4498	5.53941	12.2301	9.40645	7.32085	-2.87187	2.7072e-08	2.12365e-07	-1.9909	0.000558675	0.00169883	-3.03088	1.04828e-13	5.95233e-13	-2.76136	6.80774e-07	6.01108e-06	-1.87915	0.00368869	0.0155878	-2.91426	2.94294e-10	1.78877e-09	3.99227	-3.99227	2.19096e-09	4.6091e-08	3.10941	-3.10941	0.000282654	0.00220292	-4.14432	1.36896e-13	1.55057e-12
Solyc05g013570.3	SL4.0ch05	6919097	6921624	BTB/POZ domain-containing protein (AHRD V3.3 *** A0A2G2VN16_CAPBA)	0.32612	0.693683	1.11348	0.711096	7.79113	4.39604	3.50843	5.23187	7.35747	-4.61132	1.36739e-22	4.78532e-21	-3.78939	1.92719e-11	2.08112e-10	-3.43286	3.0754e-14	1.8082e-13	-3.51143	1.74631e-16	5.4092e-15	-2.68722	2.41718e-07	3.63335e-06	-2.3273	6.30881e-08	2.94947e-07	2.80492	-2.80492	3.89639e-11	1.11812e-09	1.98475	-1.98475	0.00017866	0.0014882	-1.6215	0.00014445	0.000489077
Solyc09g150108.1	SL4.0ch09	6394670	6395540	Zinc finger CCCH domain-containing protein 54 (AHRD V3.3 *** A0A2G2V2K3_CAPBA)	1.02334	0.386465	0.951792	0.7872	5.54761	6.09291	5.96127	5.86726	7.45334	-2.50973	4.88294e-08	3.65007e-07	-2.68159	0.000151293	0.000525842	-2.54075	9.06943e-09	3.37254e-08	-4.00324	2.85374e-10	4.24931e-09	-4.16779	4.53106e-06	5.00678e-05	-4.02957	7.75369e-11	5.03792e-10	2.66736	-2.66736	0.00038331	0.00231244	2.83343	-2.83343	0.00939592	0.0388204	-2.69099	0.00026449	0.000847208
Solyc05g007240.1	SL4.0ch05	1944982	1945506	zinc finger CCHC domain protein (AHRD V3.3 *** AT1G26920.1)	11.9813	40.4668	17.7494	23.3992	163.059	238.488	124.964	175.504	7.50042	-3.88795	2.23421e-24	8.90983e-23	-4.50925	3.71363e-40	3.81699e-38	-3.42165	5.16151e-42	1.06216e-40	-2.02442	4.853e-07	4.40139e-06	-2.64755	1.7712e-11	5.31084e-10	-1.55119	7.06392e-07	2.87449e-06	3.33681	-3.33681	1.98152e-15	1.18497e-13	3.95914	-3.95914	4.62451e-22	8.97365e-20	-2.86163	1.84487e-19	3.38175e-18
Solyc02g072440.4	SL4.0ch02	39654152	39658235	Receptor-like protein kinase (AHRD V3.3 *** A0A2R6Q6W2_ACTCH)	0.234758	0.233078	0.164981	0.210939	1.89965	2.04179	0.850421	1.59729	7.57228	-3.03412	5.77051e-09	4.98753e-08	-3.13777	1.48657e-14	2.27071e-13	-1.86556	2.38016e-05	5.96704e-05	-3.04238	4.17196e-05	0.000249901	-3.13883	6.6834e-05	0.00053788	-1.87097	0.00908754	0.0179244	3.55062	-3.55062	2.954e-08	5.0321e-07	3.65381	-3.65381	1.26199e-09	4.04311e-08	-2.37505	3.55992e-05	0.000134929
Solyc05g007480.1	SL4.0ch05	2092412	2093773	protein PHYTOCHROME KINASE SUBSTRATE 1-like (AHRD V3.3 *** A0A2I4EE26_9ROSI)	13.1102	15.9818	4.59621	11.2294	99.7688	90.1821	67.5413	85.8308	7.6434	-2.96866	8.00101e-15	1.41299e-13	-2.83213	3.44464e-40	3.56197e-38	-2.37198	4.69168e-37	8.26997e-36	-2.66728	1.0085e-10	1.61518e-09	-2.52739	2.85422e-28	4.32414e-26	-2.06385	4.24871e-23	6.7596e-22	4.47115	-4.47115	3.9089e-14	1.9378e-12	4.33951	-4.33951	2.39284e-13	1.57155e-11	-3.87056	1.45235e-15	1.96391e-14
Solyc02g092220.1	SL4.0ch02	51406406	51406663	Unknown protein	9.03831	8.83784	9.69927	9.19181	103.102	53.4592	56.7655	71.109	7.73613	-4.03321	9.47749e-13	1.35208e-11	-3.17374	7.98595e-09	6.09375e-08	-2.86218	3.9672e-08	1.37433e-07	-3.87864	1.06678e-10	1.69757e-09	-3.01599	8.99405e-07	1.18759e-05	-2.7016	2.79374e-06	1.039e-05	4.078	-4.078	1.66073e-11	5.11773e-10	3.22239	-3.22239	2.53401e-07	4.83472e-06	-2.90253	5.52306e-07	2.85223e-06
Solyc02g089880.4	SL4.0ch02	49613185	49614702	Hexosyltransferase (AHRD V3.3 *** A0A1U8G2N1_CAPAN);Dbxref=InterPro:IPR002495,Pfam:PF01501;Ontology_term=GO:0016757	5.52275	6.60009	4.60675	5.57653	55.3497	38.2092	38.2421	43.9336	7.87831	-3.36057	9.73721e-48	1.43943e-45	-2.83707	3.20933e-17	6.4044e-16	-2.79421	2.28585e-45	5.32072e-44	-3.09352	1.43558e-35	1.75676e-33	-2.5675	1.89104e-11	5.64078e-10	-2.52215	1.02698e-28	2.13589e-27	3.61818	-3.61818	8.90367e-18	7.46468e-16	3.09904	-3.09904	3.01173e-08	7.10336e-07	-3.04575	6.67556e-14	7.8181e-13
Solyc02g071080.3	SL4.0ch02	38587795	38588544	Purine permease (AHRD V3.3 *** A0A2U1LZ22_ARTAN),Pfam:PF16913	3.60084	4.41717	4.81423	4.27741	33.5901	59.3903	10.6822	34.5542	8.07828	-3.2994	1.43434e-34	1.12826e-32	-4.15165	1.69772e-51	2.92591e-49	-1.58047	1.49921e-07	4.86288e-07	-2.94922	8.47917e-14	1.99922e-12	-3.80109	3.35889e-17	2.07183e-15	-1.22225	0.00470043	0.00990434	2.89422	-2.89422	2.50788e-14	1.28037e-12	3.74612	-3.74612	5.88854e-17	6.70351e-15	-1.16862	0.00482391	0.0116659
Solyc02g063380.1	SL4.0ch02	33496733	33497047	Unknown protein	2.8966	2.50421	4.92495	3.44192	21.4535	62.5135	14.5076	32.8249	9.5368	-3.16471	1.048e-05	5.1775e-05	-4.84261	1.82948e-22	5.90069e-21	-2.36931	0.000101552	0.000233872	-3.27297	8.01459e-05	0.000447812	-4.94649	4.74603e-15	2.27691e-13	-2.47281	0.000771917	0.00192175	2.53734	-2.53734	0.00295571	0.0135134	4.21581	-4.21581	1.24996e-08	3.20004e-07	-1.73393	0.0247112	0.0488747
Solyc05g011890.1	SL4.0ch05	5190092	5191102	Sulfotransferase (AHRD V3.3 *** A0A2G3B6Y2_CAPCH);Dbxref=InterPro:IPR000863,Pfam:PF00685;Ontology_term=GO:0008146	9.65297	16.5868	28.9617	18.4005	211.157	74.794	279.459	188.47	10.2427	-4.49482	2.26126e-65	8.25023e-63	-3.02368	1.41272e-69	6.02594e-67	-4.86049	6.26507e-283	6.47661e-280	-3.69762	3.32629e-26	2.34012e-24	-2.22195	2.20273e-10	5.4932e-09	-4.05978	1.20011e-55	7.26718e-54	2.91586	-2.91586	4.84215e-13	1.98598e-11	1.44522	-1.44522	0.000703987	0.00474329	-3.27379	3.22036e-23	7.4195e-22
Solyc12g007060.1	SL4.0ch12	1504900	1505665	serine-rich protein-like protein (AHRD V3.3 --* AT5G55980.1)	2.79322	11.3121	27.9266	14.0106	75.4694	69.4269	292.907	145.934	10.416	-5.16531	2.48691e-23	9.23062e-22	-5.15772	1.15319e-11	1.27186e-10	-6.89928	1.78171e-56	5.84175e-55	-2.89642	1.16879e-12	2.36715e-11	-2.88627	4.00004e-05	0.000344219	-4.62585	5.48656e-52	2.8149e-50	1.83229	-1.83229	4.36309e-09	8.71752e-08	1.82791	-1.82791	0.00427742	0.0207029	-3.55923	6.30143e-57	6.51605e-55
Solyc06g073290.1	SL4.0ch06	42821472	42822263	Tetrapyrrole-binding protein, chloroplastic (AHRD V3.3 *** A0A2G2ZDA2_CAPAN);Dbxref=InterPro:IPR008629,Pfam:PF05419	1.09808	1.47464	1.17576	1.24949	9.22905	10.2249	22.7298	14.0613	11.2536	-3.16032	1.19813e-10	1.29625e-09	-3.33196	1.08715e-09	9.39664e-09	-4.39859	1.384e-32	2.10766e-31	-2.68202	4.11063e-07	3.77539e-06	-2.84678	6.38022e-06	6.79363e-05	-3.91707	6.18126e-19	7.64732e-18	3.05408	-3.05408	9.97757e-13	3.86078e-11	3.2268	-3.2268	7.34484e-11	2.93725e-09	-4.28698	6.85085e-32	2.42805e-30
Solyc02g067320.3	SL4.0ch02	35539024	35540019	Zinc-finger homeodomain protein 10 (AHRD V3.3 *** A0A2G3D3J7_CAPCH)	1.09933	1.24236	0.272034	0.871242	7.49381	18.3441	4.3162	10.0514	11.5368	-2.81776	3.67336e-15	6.70115e-14	-4.13176	2.65292e-32	1.77506e-30	-1.98904	5.76715e-05	0.000137408	-2.62857	3.26504e-06	2.50272e-05	-3.93642	4.19042e-10	1.01079e-08	-1.79617	0.00976624	0.0190938	4.84219	-4.84219	2.9748e-17	2.31264e-15	6.1569	-6.1569	8.86004e-25	2.19267e-22	-4.00799	4.97214e-08	2.976e-07
Solyc05g013310.1	SL4.0ch05	6481832	6482287	Protein kinase (AHRD V3.3 *-* Q40234_SOLPI)	2.26733	2.11249	1.41173	1.93052	24.9635	22.5824	28.0249	25.1903	13.0484	-3.6481	6.37437e-12	8.1149e-11	-3.56641	8.43348e-10	7.38826e-09	-3.68642	4.2163e-16	2.81417e-15	-3.65618	1.1463e-13	2.64884e-12	-3.57268	2.18444e-11	6.46018e-10	-3.68831	5.63081e-16	5.65719e-15	4.33696	-4.33696	8.51568e-16	5.41426e-14	4.25576	-4.25576	1.29673e-12	7.35644e-11	-4.3697	4.96222e-18	8.16004e-17
Solyc01g107430.2	SL4.0ch01	87304483	87305582	Zinc finger protein (AHRD V3.3 *** A0A200QZQ7_9MAGN)	1.61471	0.9231	0.944987	1.16093	10.3545	19.671	25.7342	18.5866	16.01	-2.73316	7.8175e-11	8.68228e-10	-3.66979	2.11555e-10	2.00419e-09	-4.00506	5.98289e-50	1.61759e-48	-3.50774	2.85697e-14	7.05193e-13	-4.4425	1.18986e-11	3.68941e-10	-4.77334	2.75944e-48	1.26614e-46	3.4904	-3.4904	1.43902e-10	3.79807e-09	4.42873	-4.42873	5.66863e-09	1.59066e-07	-4.75454	7.69499e-33	2.87809e-31
Solyc09g090180.1	SL4.0ch09	65811323	65811949	Protein LIGHT-DEPENDENT SHORT HYPOCOTYLS 6 (AHRD V3.3 *** A0A2G2W1D1_CAPBA);Dbxref=InterPro:IPR006936,Pfam:PF04852	0.341241	0.9039	0.980634	0.741925	22.2884	5.05673	9.46789	12.271	16.5394	-6.07284	1.16242e-15	2.25489e-14	-3.96104	3.097e-05	0.000125334	-4.74726	3.16565e-10	1.35856e-09	-4.71905	1.17041e-11	2.09241e-10	-2.60289	0.00515285	0.0204633	-3.3896	4.07271e-06	1.48093e-05	4.6157	-4.6157	4.01486e-11	1.14826e-09	2.50927	-2.50927	0.0080938	0.0345266	-3.28189	9.38183e-06	3.95215e-05
Solyc05g013150.4	SL4.0ch05	6313999	6317400	ribulose-1,5 bisphosphate carboxylase/oxygenase large subunit N-methyltransferase, chloroplastic-like (AHRD V3.3 *** A0A2G2YDB5_CAPAN)	1.71705	0.337286	1.60419	1.21951	19.5523	8.37252	33.3219	20.4156	16.7409	-3.53875	8.93582e-43	1.01478e-40	-2.32302	3.23393e-08	2.25582e-07	-4.28604	1.28414e-81	7.75518e-80	-5.85879	1.84107e-41	3.04688e-39	-4.6441	3.02367e-12	1.02396e-10	-6.59922	3.61484e-61	2.72691e-59	3.62904	-3.62904	8.94524e-29	2.94212e-26	2.41484	-2.41484	7.21728e-06	9.4294e-05	-4.36995	2.06631e-46	1.40789e-44
Solyc06g051260.4	SL4.0ch06	32264803	32266230	bHLH transcription factor 043	0.356655	0.150389	0.564247	0.357097	3.98223	9.41099	4.64943	6.01422	16.842	-3.48689	0.000171163	0.000645786	-4.74032	8.12973e-11	8.09745e-10	-3.66039	4.37916e-08	1.50723e-07	-4.95686	7.9406e-06	5.6091e-05	-6.20591	1.45387e-10	3.73658e-09	-5.12287	2.63154e-08	1.29133e-07	2.94206	-2.94206	0.00449456	0.0190604	4.19315	-4.19315	3.17414e-05	0.000339822	-3.10771	0.000393318	0.00121599
Solyc12g006260.1	SL4.0ch12	783614	784021	Glycine rich protein-interacting protein (AHRD V3.3 *** Q4U602_TOBAC)	0.953358	0.802868	0.169627	0.641951	6.09037	28.3037	6.05103	13.4817	21.0011	-2.99662	0.000334249	0.00117646	-5.31447	2.38988e-16	4.39399e-15	-2.89654	0.000180012	0.000399738	-3.00388	0.000665274	0.00289809	-5.32026	4.50285e-14	1.89218e-12	-2.89849	0.000441842	0.00115153	5.88242	-5.88242	4.00196e-05	0.000325157	8.19962	-8.19962	3.1105e-10	1.13251e-08	-5.77531	3.02791e-05	0.000116294
Solyc10g083860.3	SL4.0ch10	62752216	62753700	Glycosyltransferase (AHRD V3.3 *** A0A2I4E2Y0_9ROSI)	0.167737	0.140748	0.0779443	0.12881	2.49417	4.80171	0.89494	2.73027	21.1962	-3.94828	1.04387e-08	8.67939e-08	-4.90204	7.70126e-16	1.35045e-14	-2.42346	0.000874231	0.00175065	-4.2796	3.05257e-07	2.85185e-06	-5.2317	2.7819e-11	8.06146e-10	-2.74602	0.00273255	0.00604725	5.25959	-5.25959	2.94062e-08	5.0143e-07	6.21308	-6.21308	9.97887e-12	4.7465e-10	-3.72896	0.000199727	0.000658242
Solyc06g036470.3	SL4.0ch06	23941323	23944839	G-type lectin S-receptor-like serine/threonine-protein kinase (AHRD V3.3 *** A0A2G2Z943_CAPAN)	1.63643	0	0.088681	0.575037	4.35803	22.4695	10.9358	12.5878	21.8904	-1.42587	1.89622e-07	1.27315e-06	-3.79987	2.19677e-74	1.1358e-71	-2.73597	5.47342e-39	1.03208e-37	-9.75909	2.37435e-15	6.61202e-14	-12.1299	1.41719e-23	1.50161e-21	-11.0641	4.23379e-20	5.63756e-19	5.71344	-5.71344	6.97745e-18	6.05763e-16	8.08677	-8.08677	3.67649e-38	2.72956e-35	-7.01596	4.44939e-35	1.88019e-33
Solyc03g097600.3	SL4.0ch03	54506374	54508132	Bidirectional sugar transporter SWEET (AHRD V3.3 *** M1D4D5_SOLTU)	0.165628	0.0615572	0.10917	0.112119	2.47518	4.65439	1.25933	2.7963	24.9405	-4.11811	7.12265e-07	4.34504e-06	-5.05924	1.2882e-09	1.10172e-08	-3.11405	8.5955e-05	0.000200448	-5.93393	2.31253e-06	1.83242e-05	-6.86849	8.66503e-08	1.40099e-06	-4.92474	7.37506e-05	0.000220151	4.59154	-4.59154	4.96782e-06	5.07251e-05	5.53103	-5.53103	2.49384e-07	4.77409e-06	-3.58005	0.00026073	0.000836076
Solyc09g015085.1	SL4.0ch09	8034285	8041837	2-methyl-6-phytyl-1,4-hydroquinone methyltransferase, chloroplastic (AHRD V3.3 *-* NP_001310397.1)	0.032287	0	0.0136596	0.0153155	0.479192	0.941843	1.59382	1.00495	65.6165	-4.10957	0.0196061	0.0425845	-5.08153	3.98278e-06	1.946e-05	-5.82267	1.44943e-09	5.85032e-09	-6.56196	0.00222953	0.00825186	-7.52999	2.26143e-07	3.40516e-06	-8.26769	2.8396e-10	1.7295e-09	5.58319	-5.58319	0.00575817	0.0232873	6.55227	-6.55227	6.87068e-06	9.03881e-05	-7.28632	2.71399e-08	1.68644e-07
Solyc09g020190.3	SL4.0ch09	19314638	19318470	Non-specific phospholipase C1 (AHRD V3.3 *** A0A2G2YK91_CAPAN);Dbxref=InterPro:IPR007312,Pfam:PF04185;Ontology_term=GO:0016788	0.0127467	0.0483983	0.171718	0.0776212	7.85887	31.1759	31.6261	23.5536	303.443	-9.39652	8.99282e-05	0.000363443	-11.3977	1.33209e-21	4.02981e-20	-11.3865	7.59246e-22	7.04487e-21	-7.50804	0.00239796	0.0087873	-9.50474	4.03456e-08	6.97506e-07	-9.49338	3.48611e-37	1.04133e-35	5.5863	-5.5863	0.0090854	0.0338933	7.58565	-7.58565	4.84283e-06	6.67983e-05	-7.56751	1.34675e-10	1.13711e-09
