# Supplementary material for: Molecular and biochemical components associated with chilling tolerance in tomato: comparison of different developmental stages
Source: Mol Hortic. 2024 Sep 5;4:31. doi: 10.1186/s43897-024-00108-0 (PMC11375913; doi:10.1186/s43897-024-00108-0)
Supplement: Supplementary file 2 — Supplementary Material 2: Supplementary Table S1. Tomato primer sequences used for real-time quantitative reverse transcriptase polymerase chain reaction (qRT-PCR). Supplementary Table S2. DEG between cold tolerant and cold sensitive RILs before application of cold stress. Supplementary Table S3. DEG between cold tolerant and cold sensitive RILs 2 h following application of cold stress. Supplementary Table S4. Data set comparing gene expression in fruits of the six studied RILs at 0, 2, and 24 h following postharvest cold stress. Supplementary Table S5. Genes associated with calcium mediated signaling differentially expressed between cold tolerant and cold sensitive RILs following 24 h of cold stress. Supplementary Table S6. Data set including differential gene expression in fruits following exposure to cold stress common to all six RIL genotypes. Supplementary Table S7. Genes associated with Response to Heat Stress GO term downregulated in all 6 RILs after 24 h of cold stress. Supplementary Table S8. Regulatory genes included in cluster 2 Biological Process GO term Responses to Stimuli gradually induced in all RILs following cold stress. Supplementary Table S9. Heat shock protein (Hsps) genes included in cluster 5 Biological Process GO term Protein Folding transiently induced after 2 h of cold stress. [file 43897_2024_108_MOESM2_ESM.zip › Supplementary Table S6 7-4-2024.xlsx]

## Sheet: 2454 genes clusters
ID		#clus all	CHROM	strat	end	description	geneID	135-0	135-2h	135-1d	150-0	150-2h	150-1d	71-0	71-2h	71-1d	47-0	47-2h	47-1d	65-0	65-2h	65-1d	99-0	99-2h	99-1d
Solyc01g005000.3	Solyc01g005000	Cluster_1	SL4.0ch01	28670	30895	Glutamate decarboxylase (AHRD V3.3 *** B1Q3F2_SOLLC);Dbxref=InterPro:IPR002129,Pfam:PF00282;Ontology_term=GO:0016831,GO:0019752,GO:0030170	100147723	4.58557	11.7111	2.72338	7.6531	8.87219	2.53756	9.4769	13.5228	3.84311	10.2513	6.2115	1.89463	29.4732	29.5728	5.35151	4.70767	73.8715	13.1058	lcl|NC_015438.3_cds_NP_001233827.1_1	GAD3
Solyc01g005280.3	Solyc01g005280	Cluster_1	SL4.0ch01	218705	221488	Sec14p-like phosphatidylinositol transfer family protein (AHRD V3.3 *** A0A1Y1I4L4_KLENI);Dbxref=InterPro:IPR001251,Pfam:PF00650	101257203	9.34026	2.00533	0.766238	5.3857	3.7514	0.969279	4.30119	3.2635	0.604625	2.96261	0.983233	0.791543	6.81414	5.48576	0.747403	16.5492	17.1922	2.0486	lcl|NC_015438.3_cds_XP_004228740.1_44	LOC101257203
Solyc01g005570.4	Solyc01g005570	Cluster_1	SL4.0ch01	414172	416436	hypothetical protein (DUF1639) (AHRD V3.3 *** AT1G55340.1)	101267835	13.2627	14.7189	2.71407	18.2895	11.3207	3.50713	17.3255	13.365	2.81614	13.4426	11.7149	3.49317	22.2307	15.4323	4.12068	18.5746	16.8375	7.85556	lcl|NC_015438.3_cds_XP_004228693.1_79	LOC101267835
Solyc01g005690.3	Solyc01g005690	Cluster_1	SL4.0ch01	489840	491622	Calcium ion binding protein (AHRD V3.3 *** A0A2U1KGE3_ARTAN)	101256797	31.2913	38.06	4.20696	46.6901	33.7474	4.41306	43.365	29.2325	8.2893	36.0131	34.5909	14.751	54.4938	36.6304	20.7984	33.9144	46.565	9.45599	lcl|NC_015438.3_cds_XP_010316278.1_94	LOC101256797
Solyc01g005930.3	Solyc01g005930	Cluster_1	SL4.0ch01	617317	621361	Lipase/lipooxygenase%2C PLAT/LH2 family protein (AHRD V3.3 *** AT1G55280.2)	101264048	14.8633	11.7508	3.82216	13.1738	8.17899	2.92615	14.4258	10.8602	5.90432	15.4569	10.0315	6.97033	16.2059	13.2823	5.75281	20.0865	9.62677	6.67985	lcl|NC_015438.3_cds_XP_004228681.1_119	LOC101264048
Solyc01g005980.4	Solyc01g005980	Cluster_1	SL4.0ch01	660387	662476	transmembrane protein%2C putative (Protein of unknown function%2C DUF538) (AHRD V3.3 *** AT5G19860.1);Dbxref=InterPro:IPR007493,Pfam:PF04398	101247847	13.0557	8.43504	2.43859	12.1295	7.90376	1.44497	15.906	7.51669	5.32962	16.8425	10.6579	1.57321	18.0342	6.90001	2.45852	11.4877	7.65527	2.52684	lcl|NC_015438.3_cds_XP_004228712.1_126	LOC101247847
Solyc01g006000.3	Solyc01g006000	Cluster_1	SL4.0ch01	673274	679768	GPI mannosyltransferase 2 (AHRD V3.3 *** A0A2G3DEG8_CAPCH);Dbxref=InterPro:IPR007315,Pfam:PF04188;Ontology_term=GO:0004584,GO:0006506	101254228	15.4174	14.9065	7.4226	14.6019	16.3378	8.05465	11.0051	15.3307	5.57187	14.9773	15.2941	6.39053	13.2187	14.6382	4.25908	13.6017	15.1001	5.52085	lcl|NC_015438.3_cds_XP_004228645.1_128	LOC101254228
Solyc01g006890.3	Solyc01g006890	Cluster_1	SL4.0ch01	1472864	1478247	EEIG1/EHBP1 N-terminal domain (AHRD V3.3 *** A0A200Q9Q9_9MAGN)	101267436	4.48591	14.5399	3.95048	19.988	13.8101	8.99022	45.8718	12.2912	9.91879	18.4512	16.1667	4.25992	36.2306	15.6824	31.8148	2.95536	8.6123	2.17911	lcl|NC_015438.3_cds_XP_004228605.1_256	LOC101267436
Solyc01g007180.3	Solyc01g007180	Cluster_1	SL4.0ch01	1748972	1752891	Spc97/Spc98 family of spindle pole body (SBP) component (AHRD V3.3 *** A0A2K3MUW2_TRIPR)	101262944	6.72591	9.17723	1.78947	7.04735	6.63962	2.03456	7.37128	6.4513	1.76632	5.73217	10.4051	1.29609	10.4169	7.65405	2.24294	15.0734	6.22271	8.07676	lcl|NC_015438.3_cds_XP_004228590.1_292	LOC101262944
Solyc01g008420.3	Solyc01g008420	Cluster_1	SL4.0ch01	2452194	2459198	Protein DETOXIFICATION (AHRD V3.3 *** S6BP63_TOBAC)	101266441	1.7219	3.04014	0.645019	0.761164	1.72078	0.335191	3.38802	2.4571	1.28079	1.4525	1.45882	0.541106	6.50292	5.09935	1.51272	1.56436	8.07663	2.01955	lcl|NC_015438.3_cds_XP_010315164.1_388	LOC101266441
Solyc01g008660.4	Solyc01g008660	Cluster_1	SL4.0ch01	2668880	2670129	F-box protein (AHRD V3.3 *** A0A2K3NCL9_TRIPR)	101254326	3.37996	2.76659	0.291192	5.89503	6.48338	0.537469	4.0093	4.62852	1.05503	3.82085	3.16025	1.59119	5.93492	5.92624	0.754613	2.96342	7.08584	2.40763	lcl|NC_015438.3_cds_XP_004228886.1_423	LOC101254326
Solyc01g009630.3	Solyc01g009630	Cluster_1	SL4.0ch01	3827000	3835893	Cleavage and polyadenylation specificity factor subunit 5 (AHRD V3.3 *** A0A1U8G7I4_CAPAN);Dbxref=InterPro:IPR016706,Pfam:PF13869;Ontology_term=GO:0003729,GO:0005849,GO:0006378	101268418	18.0692	13.536	5.92178	12.7275	15.297	3.8398	16.3734	18.6573	4.21325	16.29	17.0187	7.7099	16.3196	19.4534	3.86566	14.1947	12.3003	6.83561	lcl|NC_015438.3_cds_XP_004228445.1_556	LOC101268418
Solyc01g020240.4	Solyc01g020240	Cluster_1	SL4.0ch01	27989786	27999397	hypothetical protein (AHRD V3.3 *** AT1G09290.1)	101253921	16.2866	11.7979	4.68713	12.276	14.4216	3.38755	11.7217	14.4683	3.34368	12.7892	11.4649	3.72036	14.0801	18.1874	3.14409	16.9363	17.8545	6.84437	lcl|NC_015438.3_cds_XP_004228339.1_828	LOC101253921
Solyc01g044270.3	Solyc01g044270	Cluster_1	SL4.0ch01	38456389	38459592	DnaJ domain (AHRD V3.3 *** A0A200QGM0_9MAGN)	101261851	18.0588	8.48222	2.26059	10.6531	12.0881	2.85645	10.7888	9.8117	3.51781	15.0794	7.06045	2.80793	9.36152	9.82865	2.55387	12.6729	10.9586	1.89617	lcl|NC_015438.3_cds_XP_010318360.1_922	LOC101261851
Solyc01g068150.3	Solyc01g068150	Cluster_1	SL4.0ch01	70041184	70047180	NEFA-interacting nuclear protein (AHRD V3.3 *** Q5XV94_ARATH)	101259480	14.0178	7.76547	4.84459	13.5965	10.0416	4.65607	12.5903	9.06911	4.04858	12.7877	7.83408	4.67064	11.1237	7.37233	3.52283	12.879	11.426	4.27611	lcl|NC_015438.3_cds_XP_004229177.1_1454	LOC101259480
Solyc01g068200.4	Solyc01g068200	Cluster_1	SL4.0ch01	70083355	70090071	Glycosyltransferase-like KOBITO 1 (AHRD V3.3 *** A0A2G2XRW4_CAPBA)	101258301	16.3137	22.4905	10.1283	20.5229	17.3352	8.66126	23.3887	22.5515	12.0866	18.993	23.5321	10.5507	30.5892	22.3903	10.1961	16.4827	25.2586	11.0116	lcl|NC_015438.3_cds_XP_004229173.1_1463	LOC101258301
Solyc01g073680.4	Solyc01g073680	Cluster_1	SL4.0ch01	73484533	73486088	Bifunctional inhibitor/lipid-transfer protein/seed storage 2S albumin superfamily protein (AHRD V3.3 *** A0A061DVR0_THECC)	101247253	2.17513	3.25123	0.732686	7.27568	8.78074	2.62313	3.85377	2.82492	1.27923	3.11944	3.93876	1.36399	8.46883	8.37735	0.834647	4.92593	18.7121	15.1943	lcl|NC_015438.3_cds_XP_004229337.1_1897	LOC101247253
Solyc01g079800.4	Solyc01g079800	Cluster_1	SL4.0ch01	71512476	71518254	DEAD-box ATP-dependent RNA helicase 58, chloroplastic (AHRD V3.3 *** A0A2G3AL49_CAPAN)	101250731	4.80912	2.03225	1.00721	4.13235	3.69712	0.638945	4.23026	4.00843	1.45522	5.78937	3.84968	1.97127	4.20347	4.77775	0.690213	4.77188	3.8444	1.57623	lcl|NC_015438.3_cds_XP_004229420.1_1607	LOC101250731
Solyc01g080280.3	Solyc01g080280	Cluster_1	SL4.0ch01	72107158	72112587	chloroplast glutamine synthetase	543998	23.7618	17.5873	8.73644	12.9681	15.0981	4.8411	19.4632	22.4669	9.22863	19.6086	20.361	9.40616	14.37	10.0084	3.00275	5.51807	18.1981	22.5851	lcl|NC_015438.3_cds_NP_001310598.1_1679	GS2
Solyc01g080600.4	Solyc01g080600	Cluster_1	SL4.0ch01	72416224	72416897	Histone H3 (AHRD V3.3 *-* A0A200Q2V7_9MAGN);Dbxref=InterPro:IPR007125,Pfam:PF00125;Ontology_term=GO:0000786,GO:0003677	101245793	10.4965	13.469	2.85623	19.3642	14.9967	8.2472	25.9551	12.2333	15.3243	10.3801	3.83165	2.37384	18.6007	8.87551	5.34204	5.6022	18.5365	3.55606	lcl|NC_015438.3_cds_XP_004229488.1_1735	LOC101245793
Solyc01g080680.3	Solyc01g080680	Cluster_1	SL4.0ch01	72502052	72505955	Sugar facilitator protein 3;Dbxref=InterPro:IPR005828,Pfam:PF00083;Ontology_term=GO:0016021,GO:0022857,GO:0055085	101247255	2.25779	1.64639	0.55663	2.11584	8.77405	1.11903	4.17723	2.45641	1.61569	3.41699	0.282122	0.0573297	1.29107	0.543369	0.0623245	1.30341	7.66366	0.127674	lcl|NC_015438.3_cds_XP_004229493.1_1743	LOC101247255
Solyc01g081310.3	Solyc01g081310	Cluster_1	SL4.0ch01	73126647	73128177	glutathione S-transferase T3	543815	67.5015	14.5995	9.09221	41.7123	68.5007	16.5849	48.7948	47.8608	17.4808	56.9172	24.8771	9.45207	24.0174	52.7204	4.15419	80.0243	50.0339	23.6386	lcl|NC_015438.3_cds_NP_001234088.1_1839	LOC543815
Solyc01g081320.4	Solyc01g081320	Cluster_1	SL4.0ch01	73128329	73131185	Pentatricopeptide repeat (AHRD V3.3 *** A0A200QXT6_9MAGN)	101258594	4.59842	2.8402	1.15084	5.49124	6.41082	2.07485	3.55142	3.54722	1.13513	6.52204	2.49165	1.32457	2.87538	4.57606	0.658906	6.17655	7.62335	3.64917	lcl|NC_015438.3_cds_XP_010323363.1_1844	LOC101258594
Solyc01g081390.4	Solyc01g081390	Cluster_1	SL4.0ch01	73186880	73188686	Xylulose 5-phosphate/phosphate translocator, chloroplastic (AHRD V3.3 *** A0A1U8EHP7_CAPAN);Dbxref=InterPro:IPR004853,Pfam:PF03151	101259783	12.2765	12.4985	6.1219	16.8282	14.6746	6.05871	20.4886	13.2509	8.46679	16.1474	13.421	6.35339	21.6184	11.7584	7.00751	15.1344	13.8337	4.26	lcl|NC_015438.3_cds_XP_004229531.1_1855	LOC101259783
Solyc01g081640.4	Solyc01g081640	Cluster_1	SL4.0ch01	73415471	73419369	DUF936 domain-containing protein (AHRD V3.3 *** A0A1Q3BMN1_CEPFO);Dbxref=InterPro:IPR010341,Pfam:PF06075	101256626	0.261293	1.57003	0.106831	2.24213	1.20712	0.278369	1.45701	0.550409	0.0759673	0.699367	0.676552	0.176647	0.858547	0.291868	0.067322	0.288491	2.4732	0.465252	lcl|NC_015438.3_cds_XP_010323483.1_1889	LOC101256626
Solyc01g086820.4	Solyc01g086820	Cluster_1	SL4.0ch01	74014420	74015147	Histone H3 (AHRD V3.3 *-* A0A2P6TS80_CHLSO);Dbxref=InterPro:IPR007125,Pfam:PF00125;Ontology_term=GO:0000786,GO:0003677	101263845	18.8266	24.0382	3.75647	38.778	24.9255	8.60966	47.6536	17.6581	22.2439	18.8054	6.0174	3.99052	44.068	12.7853	6.63396	12.7446	32.0996	4.50196	lcl|NC_015438.3_cds_XP_010324306.1_1946	LOC101263845
Solyc01g086860.3	Solyc01g086860	Cluster_1	SL4.0ch01	74029698	74038297	Expressed protein (AHRD V3.3 *** AT4G25315.2);Dbxref=InterPro:IPR021475,Pfam:PF11326	101264759	37.063	28.9219	13.5655	33.2194	25.7389	10.4025	30.2056	22.5756	10.1669	34.8886	25.313	10.793	37.4435	24.9923	10.6347	40.0905	25.4411	19.3908	lcl|NC_015438.3_cds_XP_004229605.1_1950	LOC101264759
Solyc01g087230.3	Solyc01g087230	Cluster_1	SL4.0ch01	74400138	74405664	Mediator of RNA polymerase II transcription subunit 27 (AHRD V3.3 *** A0A2G3DH44_CAPCH)	101247160	7.71965	9.45588	1.31169	11.8574	8.3404	1.58075	11.2151	9.95698	1.65552	10.8348	12.3766	2.01613	10.6235	8.53504	1.101	7.45172	9.21235	3.60704	lcl|NC_015438.3_cds_XP_004229631.1_1991	LOC101247160
Solyc01g088310.3	Solyc01g088310	Cluster_1	SL4.0ch01	75325228	75327266	Geranylgeranyl diphosphate reductase, chloroplastic (AHRD V3.3 *** A0A2G3DH35_CAPCH)	101266160	21.3657	16.6877	7.17798	22.4071	13.1369	7.00205	23.589	16.1722	6.19389	20.9128	15.2866	6.74648	28.2826	16.0292	10.3699	12.881	12.5179	2.05327	lcl|NC_015438.3_cds_XP_004229690.1_2112	LOC101266160
Solyc01g089880.3	Solyc01g089880	Cluster_1	SL4.0ch01	75840288	75841032	PRA1 family protein (AHRD V3.3 *** A0A2G3AMA6_CAPAN);Dbxref=InterPro:IPR004895,Pfam:PF03208	101253128	27.73	17.2471	7.03027	7.82903	18.1982	6.71352	39.2587	32.7234	17.0394	36.676	8.91084	5.42829	20.1064	19.8685	3.07351	20.1085	11.0065	1.62311	lcl|NC_015438.3_cds_XP_004229732.1_2178	LOC101253128
Solyc01g089950.3	Solyc01g089950	Cluster_1	SL4.0ch01	75890546	75893490	F-box domain (AHRD V3.3 *-* A0A200QFG4_9MAGN)	101247567	1.72852	0.995655	0.109253	2.35191	0.999533	0.0536715	1.07678	1.121	0.0138294	0.943946	0.826145	0.107636	2.00905	1.41556	0.064601	1.57852	2.54596	0.11056	lcl|NC_015438.3_cds_XP_010325226.1_2190	LOC101247567
Solyc01g090160.4	Solyc01g090160	Cluster_1	SL4.0ch01	76030528	76034497	Unknown protein	101248726	5.57146	1.76045	0.48045	4.87925	2.39956	0.376298	3.43333	2.46505	0.43126	4.64894	1.34388	0.182418	4.3299	4.0815	0.828626	4.28435	3.06123	0.262275	lcl|NC_015438.3_cds_XP_004231144.2_2209	LOC101248726
Solyc01g090380.3	Solyc01g090380	Cluster_1	SL4.0ch01	76318163	76320631	hypothetical protein (AHRD V3.3 *** AT2G44850.3)	101259577	17.26	7.17583	1.64357	7.42856	8.48953	1.13984	10.1825	6.93524	2.9971	8.58629	5.5335	1.54601	9.7061	10.9875	1.63099	11.4039	8.77595	2.49494	lcl|NC_015438.3_cds_XP_004229754.1_2238	LOC101259577
Solyc01g091130.4	Solyc01g091130	Cluster_1	SL4.0ch01	77078560	77082669	Nitroreductase family protein (AHRD V3.3 *** A0A2K3NXL4_TRIPR)	101249301	2.38786	1.29881	0.260415	3.46074	6.02682	0.542561	3.19909	4.312	0.809909	2.25716	2.03205	0.477648	2.50399	3.94001	0.330826	2.70037	4.29814	1.42111	lcl|NC_015438.3_cds_XP_004229802.1_2323	LOC101249301
Solyc01g091270.3	Solyc01g091270	Cluster_1	SL4.0ch01	77170025	77172934	myeloid leukemia factor (AHRD V3.3 *** AT2G45380.4);Dbxref=InterPro:IPR019376,Pfam:PF10248	101251620	77.0609	53.9809	13.2285	51.6428	98.1179	10.1288	32.8265	80.0576	9.09575	27.232	38.2718	7.01168	40.6198	111.805	10.3684	54.9437	60.364	24.7831	lcl|NC_015438.3_cds_XP_025887504.1_2337	LOC101251620
Solyc01g091450.3	Solyc01g091450	Cluster_1	SL4.0ch01	77304087	77309361	Pentatricopeptide repeat-containing protein (AHRD V3.3 *** A0A2G2XNT7_CAPBA)	101254637	4.45475	1.61071	0.676863	2.3729	2.85632	0.597498	2.47421	2.4942	0.727034	4.74391	1.69981	1.60029	2.41702	2.78308	0.360028	4.9787	2.77088	2.43279	lcl|NC_015438.3_cds_XP_025887536.1_2360	LOC101254637
Solyc01g093990.3	Solyc01g093990	Cluster_1	SL4.0ch01	77825582	77827349	Glyoxylate/hydroxypyruvate reductase HPR3 (AHRD V3.3 *** A0A2G3AGX8_CAPAN);Dbxref=InterPro:IPR006139,Pfam:PF00389;Ontology_term=GO:0016616,GO:0051287,GO:0055114	101243827	8.57016	5.3691	1.28811	2.79203	1.27217	1.00306	1.59708	1.88262	0.370247	1.97408	1.82757	0.324011	9.35309	5.82458	2.0529	1.87312	3.79962	0.689122	lcl|NC_015438.3_cds_XP_004229871.1_2442	LOC101243827
Solyc01g094360.3	Solyc01g094360	Cluster_1	SL4.0ch01	78140123	78142461	MYB transcription factor (AHRD V3.3 *-* A0A0U3IU11_MESCR)	101264462	4.66774	2.37528	0.821147	4.93549	3.07547	2.33642	2.3926	2.33848	0.465006	4.71089	1.73335	1.12553	4.42248	5.90588	1.70575	6.72048	10.6588	1.51797	lcl|NC_015438.3_cds_XP_004229941.1_2493	LOC101264462
Solyc01g094770.4	Solyc01g094770	Cluster_1	SL4.0ch01	78444118	78449112	mesoderm induction early response protein (AHRD V3.3 *** AT4G00355.3)	101260970	52.2549	51.7133	17.0215	52.1041	41.2066	14.8852	58.6057	45.9946	13.9518	44.2374	64.5273	19.839	56.9532	52.9806	14.4314	55.4058	44.4504	25.2589	lcl|NC_015438.3_cds_XP_004229930.1_2568	LOC101260970
Solyc01g095000.3	Solyc01g095000	Cluster_1	SL4.0ch01	78636932	78638442	Nuclear transport factor 2 (NTF2) family protein (AHRD V3.3 *** B4FRE7_MAIZE)	101266162	16.3349	6.59699	5.48435	15.9379	10.2028	1.65286	13.2876	19.0083	2.65734	21.1697	14.6575	7.30963	17.0824	25.0937	4.45151	13.4643	20.5454	5.95715	lcl|NC_015438.3_cds_XP_004229946.1_2605	LOC101266162
Solyc01g095010.4	Solyc01g095010	Cluster_1	SL4.0ch01	78638888	78643959	Sphingoid long-chain bases kinase 2, mitochondrial (AHRD V3.3 *** A0A2G3BT73_CAPCH)	101256219	11.2173	4.49999	2.50761	8.06406	10.0357	2.07921	7.6818	9.84265	1.83875	9.90722	4.7074	4.10309	9.888	11.5219	2.41056	10.152	11.7057	2.69868	lcl|NC_015438.3_cds_XP_004229912.1_2606	LOC101256219
Solyc01g095420.3	Solyc01g095420	Cluster_1	SL4.0ch01	78938643	78941259	copper ion binding protein (AHRD V3.3 *** AT4G05400.3)	101248615	25.167	19.2713	5.88226	24.1179	14.4296	6.50912	25.474	18.5706	8.5319	24.943	19.4293	11.2922	27.32	18.5749	10.276	20.9002	17.5861	9.43314	lcl|NC_015438.3_cds_XP_010326781.1_2654	LOC101248615
Solyc01g096150.4	Solyc01g096150	Cluster_1	SL4.0ch01	79516872	79520240	LRAT domain-containing protein (AHRD V3.3 *** A0A1Q3AS87_CEPFO);Dbxref=InterPro:IPR007053,Pfam:PF04970	101257602	6.39011	5.00851	1.17562	9.51111	8.81884	1.26084	8.58059	6.43851	2.56247	7.49303	4.51741	1.1252	13.8645	7.66861	1.59411	8.43554	11.2233	4.31888	lcl|NC_015438.3_cds_XP_004230000.1_2760	LOC101257602
Solyc01g096220.3	Solyc01g096220	Cluster_1	SL4.0ch01	79575683	79577659	Ras-related protein RABA3 (AHRD V3.3 *** A0A2G2W6X9_CAPBA);Dbxref=InterPro:IPR001806,Pfam:PF00071;Ontology_term=GO:0003924,GO:0005525	101259980	40.1498	27.2444	15.4912	47.2891	45.9626	13.7375	27.9158	32.3138	7.09257	53.947	39.8104	18.3668	20.0717	37.2174	13.179	32.1655	44.018	8.01811	lcl|NC_015438.3_cds_XP_004230007.1_2777	LOC101259980
Solyc01g096400.4	Solyc01g096400	Cluster_1	SL4.0ch01	79760020	79766751	Transglut_core2 domain-containing protein (AHRD V3.3 *** A0A1Q3C505_CEPFO)	101265170	15.66	11.0726	6.2521	4.40667	3.35464	1.76713	4.27249	4.51315	2.16471	4.42047	10.3158	1.52433	12.615	11.4798	3.95065	4.49603	1.30906	1.9789	lcl|NC_015438.3_cds_XP_004230025.1_2796	LOC101265170
Solyc01g096880.4	Solyc01g096880	Cluster_1	SL4.0ch01	80132496	80136128	Major facilitator superfamily protein (AHRD V3.3 *** A0A1P8AZ04_ARATH);Dbxref=InterPro:IPR000109,Pfam:PF00854;Ontology_term=GO:0016020,GO:0022857,GO:0055085	101250632	2.16272	3.55919	0.239511	1.58151	2.55229	0.200082	0.755694	1.17602	0.0883509	2.04413	1.72445	0.108095	0.984698	1.08429	0.0747639	0.937493	6.37388	2.74611	lcl|NC_015438.3_cds_XP_004230062.1_2864	LOC101250632
Solyc01g098340.3	Solyc01g098340	Cluster_1	SL4.0ch01	81146555	81150582	DnaJ domain (AHRD V3.3 *** A0A200QQ07_9MAGN)	104644401	13.8308	8.37194	5.05114	13.9299	10.1504	3.62373	11.2228	9.6223	3.91913	13.1636	6.71119	5.4834	10.9924	10.2567	4.928	16.0696	11.5192	7.62974	lcl|NC_015438.3_cds_XP_010312343.1_3039	LOC104644401
Solyc01g098830.3	Solyc01g098830	Cluster_1	SL4.0ch01	81495992	81499797	RING/U-box superfamily protein (AHRD V3.3 *** AT3G05250.1)	101261661	10.7299	9.7145	2.23402	9.66461	10.698	2.359	12.0057	10.0608	2.76028	12.7758	14.1198	3.32142	10.7262	12.2561	5.04568	11.2692	8.48973	5.16387	lcl|NC_015438.3_cds_XP_004230180.1_3099	LOC101261661
Solyc01g099410.3	Solyc01g099410	Cluster_1	SL4.0ch01	81940347	81941311	Histone H2A (AHRD V3.3 *** A0A0H5QLQ1_9EUKA);Dbxref=InterPro:IPR007125,Pfam:PF00125;Ontology_term=GO:0000786,GO:0003677	101250163	140.453	142.976	46.1274	181.142	184.647	79.423	191.373	129.415	74.0333	132.807	49.6941	33.0378	208.028	99.2696	49.6391	100.183	197.268	44.3487	lcl|NC_015438.3_cds_NP_001296309.1_3173	HTA6
Solyc01g099470.3	Solyc01g099470	Cluster_1	SL4.0ch01	81981605	81982541	ATP-dependent DNA helicase (AHRD V3.3 *-* A0A2G2XW06_CAPAN)	101250452	4.86841	3.82172	2.32288	9.04646	6.51799	2.4147	4.60716	2.82101	1.00033	4.84701	4.10078	1.68038	7.49091	6.11176	2.80376	3.2628	2.70891	1.02918	lcl|NC_015438.3_cds_XP_010312973.1_3187	LOC101250452
Solyc01g100930.3	Solyc01g100930	Cluster_1	SL4.0ch01	83102338	83105619	GDSL esterase/lipase (AHRD V3.3 *** A0A1U8GQF3_CAPAN);Dbxref=InterPro:IPR001087,Pfam:PF00657;Ontology_term=GO:0016788	101257899	8.83362	12.2345	2.2685	8.58901	20.3116	2.51164	15.0464	14.2439	5.54289	14.0533	13.3286	6.30019	13.758	15.4863	2.6185	8.54997	32.0538	12.0843	lcl|NC_015438.3_cds_XP_004230336.1_3389	LOC101257899
Solyc01g101150.3	Solyc01g101150	Cluster_1	SL4.0ch01	83270635	83273089	Pentatricopeptide repeat (AHRD V3.3 *** A0A200R1Q1_9MAGN)	101250554	1.39346	1.02012	0.279079	1.5925	1.30563	0.326653	1.70375	1.33783	0.312442	1.68659	1.33692	0.5156	2.08526	2.0545	0.943761	1.50521	1.16196	0.406911	lcl|NC_015438.3_cds_XP_010313892.1_3429	LOC101250554
Solyc01g103140.3	Solyc01g103140	Cluster_1	SL4.0ch01	84068550	84075619	Chloride channel protein (AHRD V3.3 *** K4B1P0_SOLLC);Dbxref=InterPro:IPR001807,Pfam:PF00654;Ontology_term=GO:0005247,GO:0006821,GO:0016020,GO:0055085	101258791	86.6173	52.0659	38.549	97.6847	80.8171	47.7768	68.5016	43.1572	29.2757	85.6437	37.3289	43.2719	60.5634	72.7912	36.2131	109.337	74.2836	17.7299	lcl|NC_015438.3_cds_XP_004230422.1_3544	LOC101258791
Solyc01g103380.4	Solyc01g103380	Cluster_1	SL4.0ch01	84282880	84285872	Ras GTPase (AHRD V3.3 *** K2QMU3_MACPH);Dbxref=InterPro:IPR001806,Pfam:PF00071;Ontology_term=GO:0003924,GO:0005525	101263852	26.9551	35.9825	13.4666	29.8871	32.0622	15.5866	31.4326	35.2161	16.2782	27.2402	40.3102	14.899	34.91	33.6335	14.2007	26.3032	34.8548	12.9953	lcl|NC_015438.3_cds_XP_004230439.1_3584	LOC101263852
Solyc01g103590.4	Solyc01g103590	Cluster_1	SL4.0ch01	84458403	84459628	Lactoylglutathione lyase / glyoxalase (AHRD V3.3 *** A0A1Y1HY85_KLENI);Dbxref=InterPro:IPR004360,Pfam:PF00903	101243831	29.4687	65.2249	27.8578	231.116	92.1585	80.5628	136.697	23.958	22.9243	62.6344	56.4506	3.38762	42.8661	17.7439	7.64571	16.8032	34.9177	13.6546	lcl|NC_015438.3_cds_XP_004230457.1_3614	LOC101243831
Solyc01g103640.4	Solyc01g103640	Cluster_1	SL4.0ch01	84484709	84486002	Plant organelle RNA recognition domain (AHRD V3.3 *** A0A200QY68_9MAGN);Dbxref=InterPro:IPR021099,Pfam:PF11955	101258604	2.40153	4.32716	1.25975	3.1533	2.12636	1.19675	4.60748	3.68385	1.32117	2.81588	4.7539	0.822048	2.54648	2.34639	1.0219	2.38221	2.94675	0.780073	lcl|NC_015438.3_cds_XP_004231329.1_3624	LOC101258604
Solyc01g103920.3	Solyc01g103920	Cluster_1	SL4.0ch01	84715169	84715923	Ferredoxin (AHRD V3.3 *** K4B1W7_SOLLC)	101248335	158.141	29.4637	8.05246	87.2613	156.364	5.59205	43.1279	199.109	7.36379	45.6473	22.4333	12.1905	67.656	193.672	5.60548	54.0359	72.4208	28.8087	lcl|NC_015438.3_cds_XP_004230473.1_3655	LOC101248335
Solyc01g104410.4	Solyc01g104410	Cluster_1	SL4.0ch01	85088597	85095872	Sterol 3-beta-glucosyltransferase (AHRD V3.3 *** A0A1J3HV40_NOCCA)	101260672	4.31723	2.86006	1.87459	3.37929	3.53183	1.51458	3.00354	2.86493	1.38534	3.37758	2.05704	1.13153	4.94027	3.95422	1.05554	4.63214	3.44711	1.16232	lcl|NC_015438.3_cds_XP_025883583.1_3734	LOC101260672
Solyc01g105030.3	Solyc01g105030	Cluster_1	SL4.0ch01	85633660	85635047	Chlorophyll a-b binding protein, chloroplastic (AHRD V3.3 *** A0A2G3AWK5_CAPCH);Dbxref=InterPro:IPR022796,Pfam:PF00504	101256629	32.8678	30.1689	5.33055	71.3915	40.4275	4.3912	45.7915	62.0751	9.72624	31.6438	37.333	8.14128	76.5009	60.3642	7.51021	36.9279	70.3104	33.5649	lcl|NC_015438.3_cds_NP_001296324.1_3837	CAB-10A
Solyc01g105660.4	Solyc01g105660	Cluster_1	SL4.0ch01	86065566	86067472	2-oxoglutarate (2OG) and Fe(II)-dependent oxygenase superfamily protein (AHRD V3.3 *** F4INZ9_ARATH)	101260084	422.267	286.696	56.4457	322.067	144.61	69.6875	271.287	133.44	22.0259	261.376	215.397	61.3759	329.027	262.343	95.947	419.906	189.7	68.5294	lcl|NC_015438.3_cds_XP_004230601.1_3922	LOC101260084
Solyc01g106000.4	Solyc01g106000	Cluster_1	SL4.0ch01	86321124	86322798	Nicotinamidase 1 (AHRD V3.3 *** A0A1U8DWC4_CAPAN);Dbxref=InterPro:IPR000868,Pfam:PF00857;Ontology_term=GO:0003824	101265590	177.296	111.985	64.7493	147.063	140.876	48.1959	147.216	120.968	36.8131	165.558	107.178	54.1883	146.133	142.545	42.4701	198.823	128.945	55.8374	lcl|NC_015438.3_cds_XP_004230620.1_3962	LOC101265590
Solyc01g107070.4	Solyc01g107070	Cluster_1	SL4.0ch01	87031852	87032807	HXXXD-type acyl-transferase family protein (AHRD V3.3 *** A0A2K3MRI0_TRIPR);Dbxref=InterPro:IPR003480,Pfam:PF02458;Ontology_term=GO:0016747	112940054	6.42096	3.85506	0.936298	4.5606	3.71648	0.823007	2.59168	2.30093	0.381307	5.33246	1.01813	0.36312	7.07618	6.75021	1.55449	11.4785	8.00602	2.44081	lcl|NC_015438.3_cds_XP_025884754.1_4097	LOC112940054
Solyc01g107690.4	Solyc01g107690	Cluster_1	SL4.0ch01	87457194	87461864	Unknown protein	101255836	6.05999	4.62074	2.69321	7.51462	6.87117	2.55495	6.74881	6.1015	3.07171	6.80739	5.07757	1.6294	5.82476	6.09471	1.89701	5.74347	6.20554	1.14431	lcl|NC_015438.3_cds_XP_010314277.1_3532	LOC101255836
Solyc01g108330.2	Solyc01g108330	Cluster_1	SL4.0ch01	87988649	87989453	transmembrane protein (AHRD V3.3 *-* AT2G26520.1)	101244813	1.88204	3.40752	0.162134	5.09621	0.966345	0.542869	3.64236	0.942708	0.320677	6.95889	0.628567	2.35043	8.99346	2.69837	0.596018	1.19734	2.4764	0.383726	lcl|NC_015438.3_cds_XP_004230799.1_4269	LOC101244813
Solyc01g108930.3	Solyc01g108930	Cluster_1	SL4.0ch01	88407569	88409166	B3 domain-containing protein (AHRD V3.3 *** A0A1Q3CJU4_CEPFO)	101267170	15.0683	5.77768	3.30044	10.022	8.90151	3.467	6.26746	6.89362	3.55303	11.6846	2.78967	2.58608	7.73392	6.38272	1.02862	14.4917	15.9467	2.81418	lcl|NC_015438.3_cds_XP_025884759.1_4352	LOC101267170
Solyc01g109340.4	Solyc01g109340	Cluster_1	SL4.0ch01	88655777	88657912	E3 ubiquitin-protein ligase (AHRD V3.3 *** A0A2G3D341_CAPCH)	101262966	29.0778	23.3293	11.4742	67.7006	24.9027	14.9552	44.6587	17.7398	11.1858	42.6579	18.3927	10.3458	56.962	28.4462	11.3385	18.7807	46.3209	7.1009	lcl|NC_015438.3_cds_XP_004230858.1_4397	LOC101262966
Solyc01g109420.3	Solyc01g109420	Cluster_1	SL4.0ch01	88725067	88727567	Quinone reductase family protein (AHRD V3.3 *** A0A1P8B767_ARATH)	101264681	5.62565	3.88005	0.654254	6.08709	5.98217	1.06831	14.0554	7.95607	3.09982	6.75738	10.819	0.749504	6.19304	4.07365	1.8372	4.96678	2.61526	0.831739	lcl|NC_015438.3_cds_XP_004230953.1_4412	LOC101264681
Solyc01g110360.3	Solyc01g110360	Cluster_1	SL4.0ch01	89429093	89431751	Fructose-bisphosphate aldolase (AHRD V3.3 *** Q9SXX5_NICPA);Dbxref=InterPro:IPR000741,Pfam:PF00274;Ontology_term=GO:0004332,GO:0006096	101246870	124.294	121.846	42.4409	19.6079	30.2395	11.3141	19.9314	18.9067	10.0178	34.8527	40.1971	3.42938	61.7156	51.0439	6.43163	90.3587	83.4273	218.317	lcl|NC_015438.3_cds_NP_001333903.1_4533	SlFBA1
Solyc01g111260.2	Solyc01g111260	Cluster_1	SL4.0ch01	89921640	89923187	1-phosphatidylinositol phosphodiesterase (AHRD V3.3 *** A0A1J3JKG9_NOCCA)	101258415	112.539	109.503	32.6479	114.761	63.7228	18.0788	114.49	58.5697	17.8877	77.4263	61.7459	30.0369	184.656	132.24	48.6153	123.619	158.001	31.6138	lcl|NC_015438.3_cds_XP_004231013.1_4622	LOC101258415
Solyc01g112080.3	Solyc01g112080	Cluster_1	SL4.0ch01	90542471	90544299	Lysm domain GPI-anchored protein 2 (AHRD V3.3 *** A0A2U1M2U7_ARTAN)	101253732	11.8384	15.8304	6.04614	24.4525	34.8153	12.2968	29.1422	37.8891	9.29835	20.303	44.8545	6.5315	11.5412	6.44301	1.92681	10.1076	21.243	12.7652	lcl|NC_015438.3_cds_XP_004231087.1_4747	LOC101253732
Solyc01g112370.3	Solyc01g112370	Cluster_1	SL4.0ch01	90807685	90808207	Expressed protein (AHRD V3.3 *** AT4G25315.2);Dbxref=InterPro:IPR021475,Pfam:PF11326	104645446	2.87816	6.536	1.19017	5.48302	2.91558	1.40046	7.53667	3.58626	0.000375081	6.70996	4.42139	1.37086	4.73593	2.27081	7.2208e-05	4.49142	5.01888	1.10354	lcl|NC_015438.3_cds_XP_010315434.1_4789	LOC104645446
Solyc01g112380.2	Solyc01g112380	Cluster_1	SL4.0ch01	90807788	90808441	Unknown protein	104645446	32.9876	23.6996	10.6788	28.3896	26.1866	9.69909	21.493	22.8789	9.83222	23.5551	21.4976	8.36631	29.7496	24.2743	6.89229	36.1124	23.5713	17.6521	lcl|NC_015438.3_cds_XP_010315434.1_4789	LOC104645446
Solyc01g150169.1	Solyc01g150169	Cluster_1	SL4.0ch01	86472441	86477206	Oligopeptide transporter (AHRD V3.3 *-* A0A200QXQ7_9MAGN);Dbxref=InterPro:IPR004813,Pfam:PF03169;Ontology_term=GO:0055085	101249031	1.78026	0.693489	0.629068	2.14416	1.31746	0.343212	1.8829	1.22764	0.199741	1.95343	1.16852	0.367273	1.71677	1.3704	0.289839	2.06654	1.42546	0.268236	lcl|NC_015438.3_cds_XP_004231372.1_3986	LOC101249031
Solyc02g031790.3	Solyc02g031790	Cluster_1	SL4.0ch02	25598723	25601996	Receptor-like protein kinase (AHRD V3.3 *** A0A2R6Q6W2_ACTCH)	101260980	0.180975	0.857856	0.0249213	0.32195	1.10848	0.132563	14.3931	12.2946	2.89873	8.76525	8.21674	0.769943	5.64728	7.49512	2.31977	15.4938	17.5245	0.408205	lcl|NC_015439.3_cds_XP_004231674.1_5133	LOC101260980
Solyc02g032200.4	Solyc02g032200	Cluster_1	SL4.0ch02	26601031	26605616	Disease resistance protein (TIR-NBS-LRR class) (AHRD V3.3 *-* A0A2K3P0U8_TRIPR)	101264270	21.1464	13.7556	6.0137	25.7358	15.327	6.18475	20.5393	13.5635	5.75286	19.5061	11.8742	6.06418	21.3151	19.2006	10.6123	16.5095	19.0859	5.25646	lcl|NC_015439.3_cds_XP_004231677.2_5163	LOC101264270
Solyc02g038690.1	Solyc02g038690	Cluster_1	SL4.0ch02	30040829	30041233	Histone H2B (AHRD V3.3 *** A0A078K3Z1_BRANA);Dbxref=InterPro:IPR007125,Pfam:PF00125;Ontology_term=GO:0000786,GO:0003677	101264987	4.10788	4.87979	0.878024	11.3667	4.15706	1.57043	21.7	5.68484	9.89628	5.25767	3.7544	0.599077	16.081	3.60287	2.99625	3.1368	7.28728	0.431266	lcl|NC_015439.3_cds_XP_004231635.1_5280	LOC101264987
Solyc02g063150.3	Solyc02g063150	Cluster_1	SL4.0ch02	33254134	33255178	RuBP carboxylase small subunit;Dbxref=InterPro:IPR000894,Pfam:PF00101	543973	96.946	96.5659	37.7167	107.165	72.7192	29.4497	160.908	82.0524	69.3393	271.951	174.009	135.48	174.017	90.2596	84.4767	91.3494	136.958	427.421	lcl|NC_015439.3_cds_NP_001295872.1_5495	rbcS1
Solyc02g063440.3	Solyc02g063440	Cluster_1	SL4.0ch02	33564636	33565327	Unknown protein;Dbxref=InterPro:IPR028144,Pfam:PF12734		32.3337	18.6302	8.9916	33.042	47.5895	10.8585	44.6726	26.3665	20.5249	36.7113	29.7887	16.83	53.4589	40.1951	12.4639	35.8992	27.5447	14.8893
Solyc02g063510.1	Solyc02g063510	Cluster_1	SL4.0ch02	33632063	33633055	hypothetical protein (AHRD V3.3 *-* AT5G67020.1)	101267773	3.16406	2.07919	0.786279	14.4224	9.52672	2.88315	15.1999	5.85533	11.8487	15.7138	2.23168	5.43565	19.8363	9.10192	3.65944	2.34718	10.5298	0.839065	lcl|NC_015439.3_cds_XP_004233955.1_5535	LOC101267773
Solyc02g064670.1	Solyc02g064670	Cluster_1	SL4.0ch02	33774485	33774925	60S ribosomal protein L26 (AHRD V3.3 *** A0A1U8FHZ3_CAPAN);Dbxref=InterPro:IPR005756,Pfam:PF16906;Ontology_term=GO:0003735,GO:0006412,GO:0015934	101246988	316.521	284.281	164.927	297.017	263.85	152.672	343.225	277.98	126.221	365.526	301.134	148.805	293.868	233.975	131.735	283.036	226.237	137.616	lcl|NC_015439.3_cds_XP_004233458.1_5567	LOC101246988
Solyc02g064720.3	Solyc02g064720	Cluster_1	SL4.0ch02	33849962	33853972	BTB/POZ domain-containing protein (AHRD V3.3 *** A0A2G2XBD2_CAPBA)	101245520	13.0049	6.00533	2.80304	11.9146	11.5627	3.09501	8.56953	6.54584	2.62478	15.0424	4.34231	7.19873	10.8453	15.4242	3.27218	16.2421	31.3697	11.604	lcl|NC_015439.3_cds_NP_001333526.1_5572	LOC101245520
Solyc02g065420.3	Solyc02g065420	Cluster_1	SL4.0ch02	34609251	34612644	CASP-like protein (AHRD V3.3 *** A0A2U1PJG0_ARTAN);Dbxref=InterPro:IPR006702,Pfam:PF04535	101258328	19.9558	8.80094	2.71201	15.1719	15.2104	3.17891	11.6934	10.3207	4.78213	15.3804	7.03683	7.34666	14.8556	13.2887	5.68742	16.5005	31.9454	11.8107	lcl|NC_015439.3_cds_XP_004233413.1_5634	LOC101258328
Solyc02g065470.1	Solyc02g065470	Cluster_1	SL4.0ch02	34648753	34649295	Pathogenesis-related protein 1 (AHRD V3.3 *** A0A2K3L121_TRIPR);Dbxref=InterPro:IPR014044,Pfam:PF00188	101257731	102.615	70.6398	53.6732	55.6883	40.551	18.7	49.2825	23.6071	29.8846	46.4964	19.1964	19.4798	180.1	61.6026	57.2362	28.811	60.6123	74.4225	lcl|NC_015439.3_cds_XP_010317149.1_5638	LOC101257731
Solyc02g065780.1	Solyc02g065780	Cluster_1	SL4.0ch02	34953706	34953996	Protein RALF-like 27 (AHRD V3.3 *** A0A2G3D352_CAPCH)	104645946	99.3273	109.287	10.5626	101.997	152.028	4.48254	94.2763	94.0117	15.2856	82.5362	40.7878	35.0384	407.986	172.345	26.6884	73.0043	445.039	93.1427	lcl|NC_015439.3_cds_XP_010317137.1_5675	LOC104645946
Solyc02g066930.3	Solyc02g066930	Cluster_1	SL4.0ch02	35200158	35203231	RNA-binding protein (AHRD V3.3 *-* Q941H9_TOBAC)	101249605	39.3756	31.9113	9.62757	29.6323	60.3799	7.42898	27.6579	53.6315	17.6903	30.1726	35.8373	11.3328	45.3624	59.4862	8.70501	25.4634	37.3362	12.4865	lcl|NC_015439.3_cds_XP_025885049.1_5692	LOC101249605
Solyc02g067440.3	Solyc02g067440	Cluster_1	SL4.0ch02	35643290	35647124	meloidogyne-induced giant cell protein DB114;Dbxref=InterPro:IPR012864,Pfam:PF07847;Ontology_term=GO:0016702,GO:0055114	101264995	12.8015	22.7792	1.40684	8.58076	11.7559	2.05411	25.7132	11.0693	0.779887	13.5004	19.0609	0.455391	13.6603	19.9392	1.01589	9.93885	7.46866	0.787866	lcl|NC_015439.3_cds_XP_004233351.1_5758	LOC101264995
Solyc02g067920.4	Solyc02g067920	Cluster_1	SL4.0ch02	36023439	36029274	Alpha/beta-Hydrolases superfamily protein (AHRD V3.3 *** Q9LY90_ARATH)	101253347	28.5283	24.6138	2.81387	25.2603	39.4062	4.21993	35.5641	25.3573	6.30334	28.0101	33.7958	4.59931	17.154	21.5289	3.03458	18.6841	18.8238	5.8623	lcl|NC_015439.3_cds_XP_004233312.1_5815	LOC101253347
Solyc02g068000.2	Solyc02g068000	Cluster_1	SL4.0ch02	36082135	36085376	F-box protein (AHRD V3.3 *** A0A1J3ESG6_NOCCA)	101251948	6.16237	5.11197	2.51724	7.39275	5.36107	1.98014	7.32325	5.53306	2.665	6.20095	5.96796	2.60114	8.84955	4.57602	3.10353	7.76655	6.9006	2.81443	lcl|NC_015439.3_cds_XP_010317065.1_5835	LOC101251948
Solyc02g068315.1	Solyc02g068315	Cluster_1	SL4.0ch02	36308511	36310711	2-oxoglutarate (2OG) and Fe(II)-dependent oxygenase superfamily protein (AHRD V3.3 *** Q9XI75_ARATH)	101268251	13.4472	16.4494	7.94735	10.0807	8.2327	4.44313	13.9249	9.43269	3.67789	10.2309	10.4141	3.45883	20.0719	11.9797	1.70864	11.3795	16.9998	6.25667	lcl|NC_015439.3_cds_XP_004233276.1_5873	LOC101268251
Solyc02g068550.2	Solyc02g068550	Cluster_1	SL4.0ch02	36514582	36517936	FAR1-related sequence 1 (AHRD V3.3 *** F4JU19_ARATH)	101248454	3.92681	2.60486	1.79938	3.66185	1.9284	1.00726	3.10215	2.4579	0.869644	4.53628	2.73092	1.52151	2.92156	2.98158	0.706996	3.71728	2.28654	1.56583	lcl|NC_015439.3_cds_XP_010317043.1_5906	LOC101248454
Solyc02g068580.1	Solyc02g068580	Cluster_1	SL4.0ch02	36557563	36558969	Histone acetyltransferase type B catalytic subunit (AHRD V3.3 *** A0A2G2W5B7_CAPBA)	101261878	7.36934	9.95473	2.07777	10.4133	6.44377	3.64554	15.0829	7.32701	4.79854	10.5171	9.70063	3.59936	14.076	6.94082	7.54209	7.43822	7.98405	2.29092	lcl|NC_015439.3_cds_XP_004233253.1_5908	LOC101261878
Solyc02g069020.3	Solyc02g069020	Cluster_1	SL4.0ch02	36988207	36990742	Phloem protein 2-like protein (AHRD V3.3 *** A0A2U1PTN1_ARTAN);Dbxref=InterPro:IPR025886,Pfam:PF14299	101255163	4.31164	5.16342	0.475668	11.4366	5.22753	0.681172	4.87349	6.41305	1.0659	7.33825	8.24359	1.39668	5.52311	6.20087	1.72493	6.28712	11.5076	2.0369	lcl|NC_015439.3_cds_XP_004233231.1_5971	LOC101255163
Solyc02g069070.3	Solyc02g069070	Cluster_1	SL4.0ch02	37057848	37060576	Ribonuclease H2 subunit C-like protein (AHRD V3.3 *** F4IVV8_ARATH);Dbxref=InterPro:IPR013924,Pfam:PF08615;Ontology_term=GO:0006401,GO:0032299	101254055	5.32316	4.52916	1.72981	4.41666	6.06009	2.46905	7.15239	6.81014	2.31095	6.9343	4.877	2.56675	6.32387	5.07589	1.63788	5.80198	8.45133	2.72938	lcl|NC_015439.3_cds_XP_004233227.1_5980	LOC101254055
Solyc02g069220.2	Solyc02g069220	Cluster_1	SL4.0ch02	37180386	37187068	Unknown protein		3.24875	2.36362	0.631568	3.60683	2.56325	1.2656	2.81496	2.79804	1.33123	2.97732	2.6063	0.89963	1.59454	2.32199	0.199641	3.33094	3.10171	1.30246
Solyc02g069430.4	Solyc02g069430	Cluster_1	SL4.0ch02	37338829	37341319	Phospholipid-transporting ATPase (AHRD V3.3 *-* A0A2G3D422_CAPCH);Dbxref=InterPro:IPR032630,Pfam:PF16212	101245719	32.2043	8.82145	7.15008	24.7945	11.4269	5.10434	19.2495	17.013	4.28878	20.3628	3.42491	5.49155	29.8743	21.3383	9.04887	35.6682	41.9305	10.0509	lcl|NC_015439.3_cds_XP_004233200.2_6028	LOC101245719
Solyc02g069500.1	Solyc02g069500	Cluster_1	SL4.0ch02	37393963	37396524	Pentatricopeptide repeat-containing protein (AHRD V3.3 *** A0A2G2Y2T3_CAPAN)	101244251	1.26777	1.39541	0.324291	1.13081	1.24094	0.479812	1.10115	0.962386	0.0769043	1.26598	1.44822	0.575247	0.887263	1.12653	0.0813964	1.77052	1.07725	0.248154	lcl|NC_015439.3_cds_XP_004233195.1_6036	LOC101244251
Solyc02g070540.3	Solyc02g070540	Cluster_1	SL4.0ch02	38301268	38304040	DUF642 domain-containing protein (AHRD V3.3 *** A0A1Q3DKA7_CEPFO)	101246207	16.3225	23.3211	2.8108	22.8133	32.7887	6.19052	18.9973	20.864	8.47611	24.0244	11.9958	3.523	28.3176	20.0927	2.49789	14.5952	21.8799	7.58021	lcl|NC_015439.3_cds_NP_001316144.1_6177	LOC101246207
Solyc02g071380.2	Solyc02g071380	Cluster_1	SL4.0ch02	38865306	38870356	2-oxoglutarate (2OG) and Fe(II)-dependent oxygenase superfamily protein (AHRD V3.3 *** F4I629_ARATH)	101262071	41.601	42.0023	11.4323	23.5261	25.2456	6.32342	72.1318	43.7911	16.6054	99.5798	42.7449	18.5583	72.1559	115.308	19.6721	79.1894	93.2611	24.9964	lcl|NC_015439.3_cds_XP_004233006.1_6273	LOC101262071
Solyc02g071750.3	Solyc02g071750	Cluster_1	SL4.0ch02	39132723	39137073	cyclic phosphodiesterase-like (AHRD V3.3 *** A0A1S4BIY5_TOBAC);Dbxref=InterPro:IPR012386,Pfam:PF07823;Ontology_term=GO:0004112	101264483	8.2639	5.58831	2.34356	4.85381	5.70271	1.16701	4.84729	6.20938	1.15202	5.6565	3.87472	0.913146	5.8911	7.68713	0.758481	10.519	10.4441	3.74242	lcl|NC_015439.3_cds_XP_004233014.1_6313	LOC101264483
Solyc02g071900.3	Solyc02g071900	Cluster_1	SL4.0ch02	39287621	39290450	Adipose-regulatory protein (Seipin) (AHRD V3.3 *** A0A2U1QJP7_ARTAN)	101250183	3.942	3.93689	0.898494	5.8414	2.93164	1.53323	6.07444	3.10742	2.16165	3.91729	4.23137	0.565199	4.61801	3.0745	1.58435	4.39139	3.0385	0.694319	lcl|NC_015439.3_cds_XP_004233051.1_6337	LOC101250183
Solyc02g072120.3	Solyc02g072120	Cluster_1	SL4.0ch02	39412096	39419294	ER lumen protein-retaining receptor (AHRD V3.3 *** A0A1U8FK40_CAPAN);Dbxref=InterPro:IPR000133,Pfam:PF00810;Ontology_term=GO:0006621,GO:0016021,GO:0046923	101253745	7.2717	3.4419	1.23821	6.93752	6.5608	1.49907	6.89584	5.12013	1.65612	6.68101	4.36221	1.58637	7.37473	5.92703	1.8775	7.17792	8.94533	3.59	lcl|NC_015439.3_cds_XP_004233064.1_6365	LOC101253745
Solyc02g072440.4	Solyc02g072440	Cluster_1	SL4.0ch02	39654152	39658235	Receptor-like protein kinase (AHRD V3.3 *** A0A2R6Q6W2_ACTCH)	104645860	2.42926	1.29686	0.234758	7.08643	1.96915	0.233078	5.32081	2.68805	0.164981	6.05288	1.07664	1.89965	8.41976	5.89367	2.04179	4.61733	10.565	0.850421	lcl|NC_015439.3_cds_XP_010316834.1_6398	LOC104645860
Solyc02g077270.4	Solyc02g077270	Cluster_1	SL4.0ch02	40248344	40251974	Calcium-binding EF-hand family protein (AHRD V3.3 *-* A0A2U1MZJ3_ARTAN)	101251749	1.19281	1.06732	0.296669	1.31007	0.7688	0.2852	1.32955	1.1845	0.17138	1.80603	0.725155	0.417942	1.55354	1.01014	0.591514	2.24752	2.05812	0.646382	lcl|NC_015439.3_cds_XP_004233846.1_6498	LOC101251749
Solyc02g077850.3	Solyc02g077850	Cluster_1	SL4.0ch02	40680232	40686684	Leucine-rich repeat receptor-like serine/threonine-protein kinase (AHRD V3.3 *** A0A0A7LUM7_ALBBR);Dbxref=InterPro:IPR024788,Pfam:PF12819	101258914	13.7583	10.1687	3.69122	11.5593	14.2226	4.10952	11.8366	12.2296	4.89832	11.757	8.69379	4.45742	10.6038	8.58896	3.21909	13.4902	17.2285	3.47619	lcl|NC_015439.3_cds_XP_004232910.1_6568	LOC101258914
Solyc02g078300.3	Solyc02g078300	Cluster_1	SL4.0ch02	41027466	41030895	Transcription initiation factor TFIID subunit 13 (AHRD V3.3 *** A0A2G3D630_CAPCH);Dbxref=InterPro:IPR003195,Pfam:PF02269;Ontology_term=GO:0006366	101247489	9.75246	8.19854	2.4806	12.4695	7.31352	1.86486	12.6404	6.67223	3.34962	9.48868	7.59745	1.3219	13.4271	7.85332	2.44005	7.43645	7.6214	3.64039	lcl|NC_015439.3_cds_XP_004232867.1_6634	LOC101247489
Solyc02g079080.2	Solyc02g079080	Cluster_1	SL4.0ch02	41690760	41693986	F-box/RNI-like superfamily protein (AHRD V3.3 *** A0A1I9LTT4_ARATH)	101255054	1.01408	2.05426	0.306763	1.05286	0.997424	0.25732	2.79298	1.58077	0.514762	1.93024	1.4191	0.253638	2.1425	0.693027	0.264965	0.743736	2.86177	0.227029	lcl|NC_015439.3_cds_XP_004232804.2_6749	LOC101255054
Solyc02g079290.3	Solyc02g079290	Cluster_1	SL4.0ch02	41887986	41889245	FLOWERING LOCUS T/ TERMINAL FLOWER 1-like protein (AHRD V3.3 *** Q6L5N9_POPNI);Dbxref=InterPro:IPR008914,Pfam:PF01161	101250270	7.04629	4.92191	2.04216	14.3093	6.56197	2.35565	8.33624	5.89803	2.67969	8.6773	4.46266	3.64625	15.6074	11.4939	6.39986	6.75304	11.589	2.88786	lcl|NC_015439.3_cds_NP_001316375.1_6788	SP2G
Solyc02g080150.3	Solyc02g080150	Cluster_1	SL4.0ch02	42442351	42442755	DDE_4 domain-containing protein (AHRD V3.3 *-* A0A1Q3CXR1_CEPFO)	101262168	13.4519	11.7712	1.11814	19.1213	12.08	2.71481	18.5673	12.3357	2.66084	12.9146	21.2444	1.16627	21.7591	11.9339	5.95426	15.9285	13.2425	2.18785	lcl|NC_015439.3_cds_XP_010316616.1_6900	LOC101262168
Solyc02g081520.3	Solyc02g081520	Cluster_1	SL4.0ch02	43433371	43445949	Nijmegen breakage syndrome 1 (AHRD V3.3 *** A0A2U1MCL4_ARTAN)	101261187	10.2103	5.91857	2.78386	10.0754	7.43077	3.76606	8.45383	6.44067	3.29092	11.0656	5.72181	4.34218	9.11391	8.44245	2.97466	11.3924	8.65787	5.79418	lcl|NC_015439.3_cds_XP_010316547.1_7075	LOC101261187
Solyc02g081530.1	Solyc02g081530	Cluster_1	SL4.0ch02	43448271	43449494	Plant organelle RNA recognition domain protein (AHRD V3.3 *** A0A072UXM1_MEDTR);Dbxref=InterPro:IPR021099,Pfam:PF11955	101250659	1.69253	1.79542	0.424349	1.95962	1.95057	0.443612	2.13966	2.22725	0.669464	2.83385	2.12738	0.493072	1.94113	1.96297	0.581094	1.66021	2.82314	0.809729	lcl|NC_015439.3_cds_XP_010316537.1_7078	LOC101250659
Solyc02g081880.3	Solyc02g081880	Cluster_1	SL4.0ch02	43648545	43652130	Molybdenum cofactor sulfurase (AHRD V3.3 *** A0A200QQK0_9MAGN)	101252947	174.569	93.2117	56.2086	154.138	119.136	47.7607	119.523	88.6181	45.0284	171.984	100.627	62.6957	222.994	157.001	43.9179	208.249	119.617	103.612	lcl|NC_015439.3_cds_XP_004232625.1_7125	LOC101252947
Solyc02g081890.4	Solyc02g081890	Cluster_1	SL4.0ch02	43653156	43655028	Core-2/I-branching beta-16-N-acetylglucosaminyltransferase family protein (AHRD V3.3 *** B6ST68_MAIZE);Dbxref=InterPro:IPR003406,Pfam:PF02485;Ontology_term=GO:0008375,GO:0016020	101252649	2.91446	3.23779	0.997858	2.49241	2.94582	0.467198	3.26878	2.74028	0.333294	7.72848	6.06642	0.391125	6.21747	4.97869	0.744685	3.08751	3.62993	0.390341	lcl|NC_015439.3_cds_XP_004232624.1_7126	LOC101252649
Solyc02g082635.1	Solyc02g082635	Cluster_1	SL4.0ch02	44275799	44281012	Unknown protein		2.10647	1.34912	0.804135	4.33435	3.71128	1.8774	3.90863	1.59287	1.32655	2.95414	1.42183	0.267884	3.00956	1.92263	0.886039	1.13139	0.838175	0.250462
Solyc02g082740.1	Solyc02g082740	Cluster_1	SL4.0ch02	44390019	44390591	Dirigent protein (AHRD V3.3 *** K4BAE4_SOLLC);Dbxref=InterPro:IPR004265,Pfam:PF03018		169.235	45.2122	33.0651	49.3587	76.343	9.8917	124.721	43.1472	32.2409	127.194	48.2167	45.7775	170.959	102.736	39.1671	78.8161	182.002	53.1471
Solyc02g083610.4	Solyc02g083610	Cluster_1	SL4.0ch02	44954641	44957707	Ras domain-containing protein/DUF632 domain-containing protein/DUF630 domain-containing protein (AHRD V3.3 *** A0A1Q3BAN2_CEPFO)	101264882	0.63918	1.26993	0.229386	0.893783	0.930783	0.173514	1.56468	1.67098	0.1225	1.48839	2.73487	0.22429	1.8514	1.13151	0.0843605	1.85552	1.43352	0.775272	lcl|NC_015439.3_cds_NP_001315266.1_7361	LOC101264882
Solyc02g083800.4	Solyc02g083800	Cluster_1	SL4.0ch02	45065983	45067090	Cold-shock protein (AHRD V3.3 *-* A0A200RAC1_9MAGN)	101261566	11.3742	15.8147	4.45924	10.7909	14.7211	4.29621	14.7017	14.3436	6.1745	8.74606	13.9702	5.9012	20.007	14.3131	5.05084	11.4628	12.5602	5.56858	lcl|NC_015439.3_cds_XP_004232496.1_7382	LOC101261566
Solyc02g083810.4	Solyc02g083810	Cluster_1	SL4.0ch02	45067542	45070920	Ferredoxin--NADP reductase, chloroplastic (AHRD V3.3 *** K4BAP9_SOLLC)	101261284	60.2722	40.1513	14.5773	55.1683	52.821	9.99121	53.8777	58.2903	16.0396	99.838	67.9281	49.3654	57.0219	72.5152	16.3955	59.1462	61.4658	134.51	lcl|NC_015439.3_cds_XP_004232495.1_7383	LOC101261284
Solyc02g084640.4	Solyc02g084640	Cluster_1	SL4.0ch02	45753858	45758189	Aldehyde dehydrogenase (AHRD V3.3 *** A0A1U8FMX3_CAPAN);Dbxref=InterPro:IPR015590,Pfam:PF00171;Ontology_term=GO:0016491,GO:0055114	104645747	43.9687	28.6531	15.676	41.398	36.7502	14.1971	28.3479	35.9265	11.1889	38.6198	16.1771	11.073	41.6531	44.5365	14.513	38.1455	55.7391	15.2897	lcl|NC_015439.3_cds_XP_010316396.1_7452	LOC104645747
Solyc02g085760.2	Solyc02g085760	Cluster_1	SL4.0ch02	46564824	46567857	Rhomboid domain-containing protein (AHRD V3.3 *** A0A1Q3C608_CEPFO)	101248255	12.6042	12.0637	3.76992	12.9931	9.33777	3.45526	20.8555	14.1318	9.64916	10.7595	13.7545	2.85811	10.3763	5.97746	1.58813	31.1583	5.14745	32.1281	lcl|NC_015439.3_cds_XP_010316343.1_7615	LOC101248255
Solyc02g086370.4	Solyc02g086370	Cluster_1	SL4.0ch02	47044904	47048523	Lipid phosphate phosphatase (AHRD V3.3 *** A0A2R6PA01_ACTCH)	101260497	4.51429	6.7322	2.50295	6.8942	11.223	2.05638	7.63183	7.72581	3.78433	6.33782	6.96332	2.52593	8.12272	6.65691	2.10429	5.3132	11.8011	6.89842	lcl|NC_015439.3_cds_XP_004232329.1_7695	LOC101260497
Solyc02g086860.4	Solyc02g086860	Cluster_1	SL4.0ch02	47475132	47478719	CASP-like protein (AHRD V3.3 *** A0A2I4FB41_9ROSI)	101250071	12.2616	5.9796	2.62835	9.52744	9.38153	1.22253	7.18717	6.92035	2.32347	6.95795	3.60099	3.19084	14.8166	9.14298	2.07025	10.555	12.7984	6.07079	lcl|NC_015439.3_cds_XP_004232293.1_7772	LOC101250071
Solyc02g087280.3	Solyc02g087280	Cluster_1	SL4.0ch02	47756029	47759732	Protein NRT1/ PTR FAMILY 5.9 (AHRD V3.3 *** A0A2G3D9C8_CAPCH);Dbxref=InterPro:IPR000109,Pfam:PF00854;Ontology_term=GO:0016020,GO:0022857,GO:0055085	101266582	2.56019	1.89343	0.821912	2.23124	1.77452	0.244522	1.30804	2.67035	0.365062	2.3176	1.59767	0.318598	3.64235	3.58851	0.659659	3.84885	8.00556	1.59049	lcl|NC_015439.3_cds_XP_010316273.1_7822	LOC101266582
Solyc02g087430.4	Solyc02g087430	Cluster_1	SL4.0ch02	47912997	47916399	inositol-1,4,5-triphosphate-5-phosphatase 4;Dbxref=InterPro:IPR005135,Pfam:PF03372	100134908	30.6135	19.5022	3.72865	26.7004	32.3768	5.20409	19.083	34.9142	10.1735	42.8252	30.6953	9.72895	17.002	30.69	5.75568	26.4341	42.1451	14.4309	lcl|NC_015439.3_cds_NP_001234870.2_7837	5PT4
Solyc02g087560.1	Solyc02g087560	Cluster_1	SL4.0ch02	48000262	48002259	Pentatricopeptide repeat (AHRD V3.3 *** A0A200QC49_9MAGN)	101262164	10.7503	6.17645	1.49636	7.51254	5.99887	1.26443	6.97556	4.15712	1.35479	9.58235	5.12655	1.72033	7.43484	4.49668	1.53183	9.4341	4.81425	1.85382	lcl|NC_015439.3_cds_XP_004232248.1_7851	LOC101262164
Solyc02g087740.3	Solyc02g087740	Cluster_1	SL4.0ch02	48086480	48089362	Plant cysteine oxidase 2 (AHRD V3.3 *** A0A2G3AC71_CAPAN);Dbxref=InterPro:IPR012864,Pfam:PF07847;Ontology_term=GO:0016702,GO:0055114	101258715	19.6542	21.3839	5.73537	36.1481	65.8943	30.8255	65.5225	30.1019	7.37475	36.1432	59.1872	3.67129	56.7934	36.6833	11.3905	32.0374	26.3338	2.30573	lcl|NC_015439.3_cds_XP_004232237.1_7868	LOC101258715
Solyc02g087760.3	Solyc02g087760	Cluster_1	SL4.0ch02	48099134	48105281	SUN-like protein 7	101257720	41.8219	45.3383	14.2944	39.99	58.1305	15.5031	40.5091	44.2838	14.7784	49.161	39.8225	13.9143	48.6398	42.7559	12.8024	36.8431	65.5203	18.3666	lcl|NC_015439.3_cds_XP_010316259.1_7871	LOC101257720
Solyc02g087830.4	Solyc02g087830	Cluster_1	SL4.0ch02	48126340	48129198	Receptor-like protein kinase (AHRD V3.3 *** A0A2K3MR64_TRIPR);Dbxref=InterPro:IPR001245,Pfam:PF07714;Ontology_term=GO:0004672,GO:0006468	101245818	0.899603	1.01645	0.0660219	1.37616	2.33329	0.379883	1.76085	2.56814	0.293682	3.2126	3.33	0.80652	2.42516	3.83857	0.775464	1.53015	5.59534	0.0942934	lcl|NC_015439.3_cds_XP_019067995.1_7876	LOC101245818
Solyc02g087910.3	Solyc02g087910	Cluster_1	SL4.0ch02	48200646	48201005	Non-specific lipid-transfer protein (AHRD V3.3 *** K4BBU7_SOLLC);Dbxref=InterPro:IPR016140,Pfam:PF00234	101245521	10.0561	20.2905	6.51973	15.9192	31.8296	11.4021	13.463	10.3108	1.24692	20.106	14.8097	1.87679	16.5873	4.01908	1.79718	5.26731	51.3323	127.06	lcl|NC_015439.3_cds_XP_004233683.1_7883	LOC101245521
Solyc02g088540.3	Solyc02g088540	Cluster_1	SL4.0ch02	48640215	48643413	tRNA (Guanosine(18)-2'-O)-methyltransferase (AHRD V3.3 *** A0A1J3CNY1_NOCCA)	101267667	10.8188	5.45621	2.59409	6.89181	11.9731	3.51591	7.14913	9.30586	3.1115	10.8497	7.29272	4.50678	8.67784	11.049	2.68913	11.09	9.37763	2.75936	lcl|NC_015439.3_cds_XP_004232187.1_7954	LOC101267667
Solyc02g088610.4	Solyc02g088610	Cluster_1	SL4.0ch02	48691924	48699037	LeHSP110/ClpB heat shock protein	778327	68.3847	45.4661	5.34603	37.9728	61.159	4.46327	36.1159	132.577	6.61232	31.8345	35.9274	6.43444	26.2695	63.9183	2.88219	56.8474	75.2976	17.0483	lcl|NC_015439.3_cds_NP_001234143.2_7965	hsp100/ClpB
Solyc02g089890.4	Solyc02g089890	Cluster_1	SL4.0ch02	49616766	49625226	PQ-loop repeat family protein / transmembrane family protein (AHRD V3.3 *** Q94AH7_ARATH)	101258619	1.49275	2.02657	0.419821	1.3346	2.07846	0.516157	2.04378	2.33386	0.897697	1.95075	2.29091	0.665977	1.353	1.68995	0.461301	1.62465	1.69535	0.714804	lcl|NC_015439.3_cds_XP_004233648.1_8100	LOC101258619
Solyc02g090120.1	Solyc02g090120	Cluster_1	SL4.0ch02	49786497	49786757	hypothetical protein (AHRD V3.3 -** AT5G66985.1)		34.7937	34.4567	9.63424	41.4081	28.3687	12.1769	143.99	60.8214	12.9196	41.7321	85.4731	2.60618	39.1221	53.2918	8.80537	53.268	29.5652	10.1456
Solyc02g090820.3	Solyc02g090820	Cluster_1	SL4.0ch02	50341648	50344998	Heat stress transcription factor B-1 (AHRD V3.3 *** A0A2G3D8M4_CAPCH)	101244435	102.825	92.3686	28.4802	157.169	95.9844	45.7586	175.979	71.0481	61.2586	150.157	116.311	18.9358	100.689	90.6791	24.4148	71.1648	54.611	19.461	lcl|NC_015439.3_cds_NP_001308379.1_8222	HSTF24
Solyc02g090850.3	Solyc02g090850	Cluster_1	SL4.0ch02	50359925	50368013	CLK4-associating serine/arginine-rich protein (AHRD V3.3 *** A8MS51_ARATH)	101243842	62.4233	38.7591	25.5019	66.8512	42.8619	26.7844	53.7419	42.0826	16.2996	69.035	39.0193	24.2166	57.465	49.7537	21.0605	62.2711	40.8903	20.5556	lcl|NC_015439.3_cds_XP_004232032.1_8224	LOC101243842
Solyc02g090900.3	Solyc02g090900	Cluster_1	SL4.0ch02	50422118	50425363	Remorin (AHRD V3.3 *** A0A200QZA9_9MAGN)	101267952	5.67965	7.50605	1.20984	7.89204	3.71212	1.66448	7.74904	5.03618	0.503987	9.5018	6.96302	1.12188	6.12903	6.89527	1.11691	4.75097	4.26379	0.996938	lcl|NC_015439.3_cds_XP_010316140.1_8229	LOC101267952
Solyc02g091220.1	Solyc02g091220	Cluster_1	SL4.0ch02	50633486	50634838	Eukaryotic translation initiation factor 5 (AHRD V3.3 *** A0A2G3D849_CAPCH)	101262469	18.2855	12.0434	3.12487	19.327	19.4348	4.53651	14.4586	13.4548	1.83064	16.8002	10.5933	1.78294	15.1417	16.6873	1.52912	16.3976	19.0175	3.44483	lcl|NC_015439.3_cds_XP_004232009.1_8321	LOC101262469
Solyc02g091560.3	Solyc02g091560	Cluster_1	SL4.0ch02	50860740	50867832	Serine hydroxymethyltransferase (AHRD V3.3 *** A0A2G3D8E3_CAPCH);Dbxref=InterPro:IPR039429,Pfam:PF00464	101254439	88.125	45.8852	21.3293	49.8575	43.83	11.679	52.8557	40.8226	24.8584	93.5555	88.1635	35.4695	48.2522	32.074	3.71827	39.7775	36.0823	233.077	lcl|NC_015439.3_cds_XP_010316057.1_8367	LOC101254439
Solyc02g092710.3	Solyc02g092710	Cluster_1	SL4.0ch02	51752342	51757555	2-oxoglutarate (2OG) and Fe(II)-dependent oxygenase superfamily protein (AHRD V3.3 *** A0A2U1KVM6_ARTAN)	101254254	15.3319	9.35815	3.01824	14.7637	15.2704	4.71531	16.2457	11.1001	4.79145	15.3803	13.3812	5.2528	13.5031	12.128	4.31172	19.7378	16.5211	7.16363	lcl|NC_015439.3_cds_XP_004231899.1_8501	LOC101254254
Solyc02g093210.3	Solyc02g093210	Cluster_1	SL4.0ch02	52208801	52212944	PI-PLC X domain-containing protein (AHRD V3.3 *** A0A2G3A7Y6_CAPAN)	101267677	8.50868	5.4181	0.892948	5.2932	11.6149	3.05855	6.41288	6.84891	0.943292	6.70499	3.79279	1.63113	9.6271	7.55576	0.934065	5.09121	16.1747	1.16624	lcl|NC_015439.3_cds_XP_010315965.1_8581	LOC101267677
Solyc02g093470.4	Solyc02g093470	Cluster_1	SL4.0ch02	52384901	52389416	Lysine ketoglutarate reductase trans-splicing protein (DUF707) (AHRD V3.3 *** A0A1P8AMP7_ARATH);Dbxref=InterPro:IPR007877,Pfam:PF05212	101259691	35.3063	33.1893	17.1836	35.7227	24.7376	14.5103	40.4155	33.621	13.4942	35.0629	37.5011	16.3803	37.1666	26.8792	13.4239	32.5403	26.3871	13.1245	lcl|NC_015439.3_cds_XP_004231837.1_8612	LOC101259691
Solyc02g093980.3	Solyc02g093980	Cluster_1	SL4.0ch02	52748596	52755104	Nucleolar-like protein (AHRD V3.3 *-* F4J3H8_ARATH)	101246002	9.74616	15.1078	4.16632	39.3896	32.6899	6.1008	12.719	16.764	3.40222	21.8396	8.89162	15.1082	21.0009	28.3344	6.76075	7.48314	35.1691	4.71694	lcl|NC_015439.3_cds_XP_010315921.1_8689	LOC101246002
Solyc02g094120.3	Solyc02g094120	Cluster_1	SL4.0ch02	52843958	52850907	sulfite oxidase	100134877	303.05	226.346	113.705	238.914	196.319	91.1547	202.666	238.015	58.6491	237.699	168.184	96.6042	205.489	215.376	69.2886	276.263	249.226	100.978	lcl|NC_015439.3_cds_NP_001234681.2_8704	SO
Solyc02g094130.3	Solyc02g094130	Cluster_1	SL4.0ch02	52854720	52858059	DCD (Development and Cell Death) domain protein (AHRD V3.3 *-* A0A2U1P2J5_ARTAN)	101243655	370.293	252.17	109.843	317.607	216.67	77.6193	243.831	248.875	94.7267	263.643	192.628	104.861	280.542	284.606	105.266	408.952	275.266	174.024	lcl|NC_015439.3_cds_XP_010315914.1_8707	LOC101243655
Solyc02g094330.3	Solyc02g094330	Cluster_1	SL4.0ch02	52979974	52981402	Pollen Ole e 1 allergen and extensin family protein (AHRD V3.3 *** F4JEV5_ARATH),Pfam:PF01190	101262972	7.13653	9.76242	4.30686	10.9484	10.7852	3.12519	8.1488	10.4108	2.83044	7.59014	3.52265	1.11461	9.72652	4.75042	2.25877	7.55808	20.9531	3.77973	lcl|NC_015439.3_cds_XP_004231761.1_8734	LOC101262972
Solyc02g094390.3	Solyc02g094390	Cluster_1	SL4.0ch02	53018539	53021801	S-acyltransferase (AHRD V3.3 *** A0A1U8FK29_CAPAN)	101261378	14.482	21.314	7.48131	21.9549	25.9043	6.21729	20.0012	20.4957	8.44922	20.899	16.1391	9.4542	22.8391	20.149	6.51685	20.9671	37.151	15.2859	lcl|NC_015439.3_cds_XP_004231755.1_8742	LOC101261378
Solyc02g094450.2	Solyc02g094450	Cluster_1	SL4.0ch02	53063456	53065812	nucleolin (AHRD V3.3 *-* AT1G12830.1)	101259596	15.403	16.898	2.43742	19.5112	12.2855	1.90767	15.3958	12.6823	0.847682	14.7123	11.934	2.37482	22.0768	12.8036	2.36098	15.4496	21.241	3.846	lcl|NC_015439.3_cds_XP_004231749.1_8753	LOC101259596
Solyc02g094480.4	Solyc02g094480	Cluster_1	SL4.0ch02	53074151	53078992	Pentatricopeptide repeat (AHRD V3.3 *** A0A200R3W0_9MAGN)	101260791	7.67567	7.52563	2.53416	7.85457	9.28572	3.0926	10.8578	9.81519	3.23043	7.87876	8.5314	2.4038	6.86987	8.20724	1.09278	6.86714	12.1774	1.74496	lcl|NC_015439.3_cds_XP_004233581.1_8757	LOC101260791
Solyc02g150143.1	Solyc02g150143	Cluster_1	SL4.0ch02	48520616	48524499	Unknown protein	101258812	6.63002	2.69512	1.28216	5.86971	2.75245	1.20778	3.47383	2.99729	0.989569	4.75014	2.44456	1.87724	5.45934	4.76899	1.99504	7.99765	4.67557	0.694307	lcl|NC_015439.3_cds_XP_025885264.1_7239	LOC101258812
Solyc02g150146.1	Solyc02g150146	Cluster_1	SL4.0ch02	48961182	48970140	Receptor-like protein kinase (AHRD V3.3 *-* A0A2K3LZH3_TRIPR)	100736484	6.91374	12.5341	6.19773	16.0942	6.2761	10.087	25.7941	10.6787	6.54745	10.3359	10.2165	2.40654	14.7234	6.81574	6.88954	1.71438	1.18794	0.239542	lcl|NC_015439.3_cds_XP_025884811.1_7001	LOC100736484
Solyc03g005170.3	Solyc03g005170	Cluster_1	SL4.0ch03	112816	124980	Acyl-CoA N-acyltransferase with RING/FYVE/PHD-type zinc finger protein (AHRD V3.3 *** A0A1P8B7I1_ARATH)	101268353	6.3906	9.13336	3.50272	9.3142	8.30901	4.32612	7.59783	7.83751	1.87039	6.63246	9.42122	3.28332	7.33702	7.61988	1.76472	6.21982	8.49653	1.37984	lcl|NC_015440.3_cds_XP_019068288.1_8814	LOC101268353
Solyc03g005930.3	Solyc03g005930	Cluster_1	SL4.0ch03	633199	636308	Cyclic phosphodiesterase (AHRD V3.3 *** A0A2G2ZL60_CAPAN);Dbxref=InterPro:IPR012386,Pfam:PF07823;Ontology_term=GO:0004112	101246022	9.3708	8.3994	1.09468	11.6262	8.12261	1.8143	13.5149	10.029	2.76417	3.86387	4.38386	1.39851	12.607	6.59861	2.65266	9.79527	13.4349	1.82905	lcl|NC_015440.3_cds_XP_004234071.1_8903	LOC101246022
Solyc03g006830.3	Solyc03g006830	Cluster_1	SL4.0ch03	1369296	1380654	MADS-box transcription factor (AHRD V3.3 *** Q1EMR8_PLAMJ)	101266695	2.63437	2.97337	0.117456	5.50214	9.6917	2.27986	2.51559	3.04049	0.79267	7.53994	5.70735	3.13858	1.63493	2.8641	0.49281	6.07154	7.72083	2.46888	lcl|NC_015440.3_cds_NP_001276829.1_9021	FYFL
Solyc03g006970.1	Solyc03g006970	Cluster_1	SL4.0ch03	1563229	1565556	serine protease SBT2;Dbxref=InterPro:IPR000209,Pfam:PF00082;Ontology_term=GO:0004252,GO:0006508	544118	4.24308	1.10538	0.204757	3.26197	3.12889	0.574306	1.7925	2.253	0.189577	4.67862	1.00283	0.662195	4.56992	2.81694	0.455959	2.69075	10.4792	3.10572	lcl|NC_015440.3_cds_NP_001234288.1_9039	SBT2
Solyc03g007210.3	Solyc03g007210	Cluster_1	SL4.0ch03	1810735	1814096	Receptor-like protein kinase (AHRD V3.3 *** A0A2K3PPP5_TRIPR);Dbxref=InterPro:IPR000719,Pfam:PF00069;Ontology_term=GO:0004672,GO:0005524,GO:0006468	101249240	30.6617	21.3306	4.86661	21.1255	26.3189	10.051	30.5696	25.3604	10.5357	32.3021	26.6657	5.817	15.6528	17.4944	3.42582	26.2148	14.323	6.70101	lcl|NC_015440.3_cds_XP_004234168.1_9068	LOC101249240
Solyc03g020050.3	Solyc03g020050	Cluster_1	SL4.0ch03	55639035	55639997	VIROID-INDUCIBLE PROTEINASE INHIBITOR II	544108	18.4279	36.5333	15.1836	7.16001	2.71154	2.02477	35.1728	37.6106	3.61609	49.9185	59.784	8.9544	6.66635	1.74615	0.718212	3.47904	5.29497	1.31679	lcl|NC_015440.3_cds_NP_001234246.2_10927	cevi57
Solyc03g025220.3	Solyc03g025220	Cluster_1	SL4.0ch03	2658022	2661448	Protein DETOXIFICATION (AHRD V3.3 *** Q6V7U8_SOLLC)	101262386	2.21189	8.87022	3.17507	7.70926	3.12197	3.10739	8.51566	3.87901	0.915984	5.62178	8.12443	1.03357	2.41586	6.48747	0.892199	2.19582	2.55217	0.96018	lcl|NC_015440.3_cds_XP_004234433.1_9203	LOC101262386
Solyc03g025990.1	Solyc03g025990	Cluster_1	SL4.0ch03	3394495	3395106	6-phospho-3-hexuloisomerase (AHRD V3.3 *** A0A2P8I231_9PSEU)	101245032	16.8603	10.7467	4.518	15.1081	9.85348	4.8776	8.7632	8.20082	4.28489	9.56894	7.18726	3.64531	14.5926	9.67788	4.22626	26.5503	20.7052	8.17475	lcl|NC_015440.3_cds_XP_004234374.1_9326	LOC101245032
Solyc03g026130.3	Solyc03g026130	Cluster_1	SL4.0ch03	3525831	3527715	Cytochrome P450 (AHRD V3.3 *** A0A2U1KE50_ARTAN);Dbxref=InterPro:IPR001128,Pfam:PF00067;Ontology_term=GO:0005506,GO:0016705,GO:0020037,GO:0055114	101267488	1.95022	1.62649	0.332623	1.49088	1.85555	0.432114	2.67224	2.09215	0.445306	2.52577	2.35288	0.383749	3.13106	2.76053	0.445943	5.93502	3.81333	0.927866	lcl|NC_015440.3_cds_XP_004234365.2_9342	LOC101267488
Solyc03g026210.4	Solyc03g026210	Cluster_1	SL4.0ch03	3592715	3596845	Dihydrodipicolinate reductase-like protein (AHRD V3.3 *** A0A0F7GZT6_9ROSI)	101265206	22.8177	11.4425	5.97911	21.5291	28.5151	9.18567	28.1886	15.9264	12.0612	34.7646	13.0757	12.1345	19.9563	12.1731	8.56158	16.2426	11.7574	7.32826	lcl|NC_015440.3_cds_XP_004234357.1_9354	LOC101265206
Solyc03g026290.3	Solyc03g026290	Cluster_1	SL4.0ch03	3707585	3716068	Per1-like (AHRD V3.3 *** A0A200PW77_9MAGN);Dbxref=InterPro:IPR007217,Pfam:PF04080	101262893	11.6391	6.28469	2.45026	10.9168	10.7408	1.63571	10.8222	9.07001	2.03598	8.07521	6.88717	3.83187	12.4514	10.517	2.6278	11.0479	12.3771	5.59668	lcl|NC_015440.3_cds_XP_004234349.1_9370	LOC101262893
Solyc03g031800.3	Solyc03g031800	Cluster_1	SL4.0ch03	4191023	4193203	Xyloglucan endotransglucosylase/hydrolase (AHRD V3.3 *** A0A2G2WX11_CAPBA);Dbxref=InterPro:IPR000757,Pfam:PF00722;Ontology_term=GO:0004553,GO:0005975	101256456	4.72472	21.8836	4.60269	41.0115	40.9473	5.8877	18.1828	27.6196	4.64331	11.3622	19.4866	6.00611	44.3731	40.5791	14.701	9.38886	125.51	7.6232	lcl|NC_015440.3_cds_XP_004234486.1_9413	LOC101256456
Solyc03g033850.3	Solyc03g033850	Cluster_1	SL4.0ch03	5308145	5317038	Syntaxin-81 (AHRD V3.3 *** A0A2G2WXF8_CAPBA)	101247988	7.07892	8.38286	2.37167	9.70239	4.86743	4.06367	7.80889	7.23386	3.84391	6.43008	8.7678	2.22308	9.21634	6.09588	4.40513	7.55345	6.29518	3.86266	lcl|NC_015440.3_cds_XP_019068378.1_9531	LOC101247988
Solyc03g034090.3	Solyc03g034090	Cluster_1	SL4.0ch03	5650357	5655634	DUF1195 domain-containing protein (AHRD V3.3 *** A0A1Q3BNM7_CEPFO);Dbxref=InterPro:IPR010608,Pfam:PF06708	101254457	5.92796	5.61666	1.93281	6.27039	6.12474	1.62915	7.30669	6.20421	1.77424	6.84045	6.94403	1.65623	7.59399	3.72551	0.807743	5.29108	6.49545	1.67669	lcl|NC_015440.3_cds_XP_004234561.1_9555	LOC101254457
Solyc03g043910.3	Solyc03g043910	Cluster_1	SL4.0ch03	6923673	6929680	BSD domain-containing protein (AHRD V3.3 *** A0A1Q3AQ21_CEPFO)	101264187	0.606768	1.5739	0.298202	1.45475	1.05095	0.285997	1.2906	1.07275	0.213639	0.450269	0.749795	0.13832	1.78197	0.987142	0.175752	0.32797	2.07771	0.663727	lcl|NC_015440.3_cds_XP_004234712.1_9635	LOC101264187
Solyc03g043930.4	Solyc03g043930	Cluster_1	SL4.0ch03	6944443	6952498	Heptahelical transmembrane protein 4 (AHRD V3.3 *** A0A1J3DWA9_NOCCA);Dbxref=InterPro:IPR004254,Pfam:PF03006;Ontology_term=GO:0016021	101266101	14.0315	6.98616	2.26104	12.5653	8.73632	1.91038	9.14208	7.90942	3.58943	11.0599	6.60959	2.65935	10.1406	6.62253	2.64213	13.914	10.3165	6.14823	lcl|NC_015440.3_cds_XP_004234646.1_9639	LOC101266101
Solyc03g044060.4	Solyc03g044060	Cluster_1	SL4.0ch03	7170822	7174919	Formin-like protein (AHRD V3.3 *** A0A2G3CLP8_CAPCH)	101268261	11.0927	9.2589	2.83813	10.2204	14.098	2.9905	8.63681	13.9253	3.17661	10.2914	9.49543	2.05245	6.88238	10.4548	3.38348	9.29784	17.0172	4.62781	lcl|NC_015440.3_cds_XP_004234650.1_9647	LOC101268261
Solyc03g062660.4	Solyc03g062660	Cluster_1	SL4.0ch03	27704566	27707335	Leucine-rich repeat receptor-like protein kinase family protein (AHRD V3.3 *** A0A2U1NYP5_ARTAN)	101261592	3.15498	1.37591	0.403229	2.6583	1.74053	0.267403	1.19178	1.13271	0.398508	2.01874	0.624732	0.590344	2.49871	1.93474	0.454678	2.9013	4.21609	1.39722	lcl|NC_015440.3_cds_XP_004234802.2_9919	LOC101261592
Solyc03g078570.3	Solyc03g078570	Cluster_1	SL4.0ch03	45710408	45712971	Rab family GTPase (AHRD V3.3 *** A0A1Y1IFP9_KLENI);Dbxref=InterPro:IPR001806,Pfam:PF00071;Ontology_term=GO:0003924,GO:0005525	101262189	115.94	87.0237	30.8029	9.26404	9.39126	1.94404	10.4613	9.25752	1.76564	8.3936	9.44189	2.59408	10.0065	7.1468	3.44351	4.4968	9.5127	1.83908	lcl|NC_015440.3_cds_XP_004235062.1_10134	LOC101262189
Solyc03g078770.3	Solyc03g078770	Cluster_1	SL4.0ch03	45982184	45983909	Glycosyltransferase (AHRD V3.3 *** A0A288W8G3_GARJA)	101259920	4.2304	1.79051	0.570648	4.13551	2.67556	0.992959	1.09197	1.74543	0.160017	3.30758	7.60763	0.967589	2.12777	3.75003	0.705407	2.56223	2.52095	0.352754	lcl|NC_015440.3_cds_XP_004235055.1_10143	LOC101259920
Solyc03g080170.3	Solyc03g080170	Cluster_1	SL4.0ch03	46600747	46603079	hypothetical protein (AHRD V3.3 *** AT4G27660.1)	101251758	5.59564	6.99643	1.65159	7.65465	8.79282	2.01333	7.87031	7.92593	1.71556	6.03089	7.04893	0.955468	10.0556	9.3399	0.659675	7.7383	8.82371	3.2604	lcl|NC_015440.3_cds_XP_004235029.1_10186	LOC101251758
Solyc03g082560.3	Solyc03g082560	Cluster_1	SL4.0ch03	47065999	47068924	Aldo-keto reductase/ oxidoreductase (AHRD V3.3 *** B6TN73_MAIZE);Dbxref=InterPro:IPR023210,Pfam:PF00248	101244752	6.636	4.20098	0.782618	6.06552	5.44448	1.18779	5.94981	4.75762	1.51887	7.47371	5.40961	1.9568	4.67706	6.54659	0.517691	8.13968	8.19373	4.13239	lcl|NC_015440.3_cds_XP_004235005.1_10228	LOC101244752
Solyc03g082740.3	Solyc03g082740	Cluster_1	SL4.0ch03	47203082	47204417	Protein yippee-like (AHRD V3.3 *** A0A1U8FYV8_CAPAN);Dbxref=InterPro:IPR004910,Pfam:PF03226	101266610	14.0346	6.62644	4.07933	12.0571	9.96819	4.37802	10.1756	7.76205	3.59767	9.776	7.41651	4.26109	9.78246	10.7806	3.67079	14.0703	10.4353	5.34576	lcl|NC_015440.3_cds_XP_010318043.1_10254	LOC101266610
Solyc03g083000.3	Solyc03g083000	Cluster_1	SL4.0ch03	47427105	47430973	Transmembrane protein (AHRD V3.3 *-* F4IJ67_ARATH)	101261694	11.6999	15.3564	3.2812	15.8415	8.254	2.61766	12.0858	7.89318	4.32298	12.7851	14.7907	5.34177	16.1792	9.90507	3.54885	14.0933	6.01006	14.9671	lcl|NC_015440.3_cds_XP_004234979.1_10285	LOC101261694
Solyc03g083200.4	Solyc03g083200	Cluster_1	SL4.0ch03	47625590	47626785	En/Spm-like transposon (AHRD V3.3 *-* AT5G24275.4)	101253262	5.70196	3.10577	1.24996	6.32469	3.3939	0.925543	5.25402	3.18525	1.01129	6.00172	3.66532	1.75422	4.7055	4.64353	0.710122	5.23288	4.57322	1.06616	lcl|NC_015440.3_cds_XP_025885714.1_10311	LOC101253262
Solyc03g093120.5.1	Solyc03g093120	Cluster_1					101258926																			lcl|NC_015440.3_cds_XP_004235158.1_10412	LOC101258926
Solyc03g093360.3	Solyc03g093360	Cluster_1	SL4.0ch03	49187900	49189139	PLAT/LH2 domain (AHRD V3.3 *** A0A200QDT2_9MAGN)	101263984	136.172	67.029	39.5579	115.601	101.514	42.34	92.7914	79.7635	75.5655	84.5553	19.8977	38.7454	100.989	44.5236	27.8899	114.765	327.307	62.258	lcl|NC_015440.3_cds_XP_004235174.1_10440	LOC101263984
Solyc03g093700.3	Solyc03g093700	Cluster_1	SL4.0ch03	49878545	49882383	histone-lysine N-methyltransferase, H3 lysine-9 specific SUVH6-like (AHRD V3.3 *** A0A1U8G968_CAPAN)	101243775	0.56191	0.67654	0.0576517	0.649905	0.452319	0.0926098	0.635	0.652387	0.0991124	0.667884	0.442521	0.110868	1.0269	0.537828	0.267444	0.752152	1.43708	0.208889	lcl|NC_015440.3_cds_XP_010318182.1_10480	LOC101243775
Solyc03g095860.3	Solyc03g095860	Cluster_1	SL4.0ch03	52114096	52116248	Ankyrin repeat-containing protein (AHRD V3.3 *** A0A2U1NC91_ARTAN)	101258047	2.36115	0.972683	0.644233	1.26256	1.46581	0.741426	2.55383	2.63131	0.589494	1.79571	0.808507	0.317942	1.91652	1.9425	0.597131	6.2884	7.31764	0.402021	lcl|NC_015440.3_cds_XP_004235236.1_10602	LOC101258047
Solyc03g096380.3	Solyc03g096380	Cluster_1	SL4.0ch03	53003128	53012125	proline transporter 2;Dbxref=InterPro:IPR013057,Pfam:PF01490	543531	6.39863	3.0756	1.98945	6.48019	5.67146	3.2524	4.22564	4.61264	1.25597	4.41737	2.0616	2.711	3.56873	7.18539	2.72145	9.91989	5.61654	4.36307	lcl|NC_015440.3_cds_NP_001233990.1_10651	ProT2
Solyc03g096860.3	Solyc03g096860	Cluster_1	SL4.0ch03	53810912	53814546	DUF1218 domain-containing protein (AHRD V3.3 *** A0A1Q3D3G2_CEPFO)	101266202	86.6839	69.5068	30.6898	63.0519	83.0814	32.9234	44.567	65.0636	20.8309	55.6826	47.4612	22.0271	43.0825	88.9094	27.0254	59.7265	47.608	28.6862	lcl|NC_015440.3_cds_XP_004235343.1_10683	LOC101266202
Solyc03g097640.3	Solyc03g097640	Cluster_1	SL4.0ch03	54540114	54542254	Mitochondrial import inner membrane translocase subunit TIM8 (AHRD V3.3 *** A0A1U8FY16_CAPAN);Dbxref=InterPro:IPR004217,Pfam:PF02953	101246808	10.5583	8.28683	2.03592	6.75706	8.75096	2.38151	11.6309	8.47187	3.33269	8.49196	8.35771	2.20408	16.1279	9.41506	2.44382	10.5378	15.2616	2.43858	lcl|NC_015440.3_cds_XP_004235363.1_10796	LOC101246808
Solyc03g097990.3	Solyc03g097990	Cluster_1	SL4.0ch03	54862095	54866471	RNA polymerase II subunit A C-terminal domain phosphatase SSU72 (AHRD V3.3 *** A0A1U8G7N7_CAPAN);Dbxref=InterPro:IPR006811,Pfam:PF04722;Ontology_term=GO:0004721,GO:0005634,GO:0006397	101248465	87.0031	44.0084	21.0499	54.6428	135.867	24.0413	58.942	67.749	23.6331	88.212	51.9882	19.9942	31.0013	48.6123	14.3161	79.3315	50.7839	17.188	lcl|NC_015440.3_cds_XP_004235366.1_10831	LOC101248465
Solyc03g110930.3	Solyc03g110930	Cluster_1	SL4.0ch03	56064286	56067415	30S ribosomal protein S21, chloroplastic (AHRD V3.3 *-* A0A2G3CY41_CAPCH)	101245346	23.5747	12.1814	5.07163	8.90686	8.17298	1.08287	12.3091	10.8714	3.62099	12.7937	8.35847	6.34254	9.73646	11.4856	4.33746	11.1152	8.47755	3.81075	lcl|NC_015440.3_cds_XP_004236356.1_11002	LOC101245346
Solyc03g111650.4	Solyc03g111650	Cluster_1	SL4.0ch03	56705019	56707832	Pentatricopeptide repeat-containing protein, chloroplastic (AHRD V3.3 *** A0A2G3CCT7_CAPCH)	101255679	4.40609	1.58498	0.682676	7.35487	2.99079	1.15671	2.99876	2.32329	0.970214	6.74869	1.17706	3.15985	4.87771	3.8076	1.11699	5.63107	5.70927	2.2776	lcl|NC_015440.3_cds_XP_004236307.1_11071	LOC101255679
Solyc03g112720.4	Solyc03g112720	Cluster_1	SL4.0ch03	57493845	57496910	Ubiquitin-conjugating enzyme (AHRD V3.3 *** A0A200QZI1_9MAGN);Dbxref=InterPro:IPR000608,Pfam:PF00179	101256169	7.56049	4.71081	1.60896	4.11532	4.60002	1.07124	6.96782	5.10797	2.73559	6.77551	3.45391	0.999883	7.64066	4.34096	0.838103	8.34854	6.57812	4.28885	lcl|NC_015440.3_cds_XP_025885843.1_11195	LOC101256169
Solyc03g113430.3	Solyc03g113430	Cluster_1	SL4.0ch03	58001484	58003921	Protein NRT1/ PTR FAMILY 2.9 (AHRD V3.3 *** A0A2G2WRK6_CAPBA);Dbxref=InterPro:IPR000109,Pfam:PF00854;Ontology_term=GO:0016020,GO:0022857,GO:0055085	101267393	61.719	156.596	57.8367	248.67	77.1396	74.7889	154.013	86.9194	38.0583	77.7558	180.268	26.2754	84.4293	41.5719	83.4226	64.4648	26.768	43.8973	lcl|NC_015440.3_cds_XP_004236178.1_11284	LOC101267393
Solyc03g113450.4	Solyc03g113450	Cluster_1	SL4.0ch03	58019075	58023963	Receptor-like protein kinase (AHRD V3.3 *** Q9FM23_ARATH)	101266408	2.54664	3.46625	1.0878	5.30279	4.82248	1.05677	5.28077	3.83079	1.00646	2.63929	3.25817	1.04759	6.08445	3.40766	0.665769	2.04078	5.64602	1.46439	lcl|NC_015440.3_cds_XP_010318957.1_11287	LOC101266408
Solyc03g113770.3	Solyc03g113770	Cluster_1	SL4.0ch03	58248636	58253422	NAD(P)H-hydrate epimerase (AHRD V3.3 *** A0A1U8G4A3_CAPAN)	101259228	11.3868	5.98465	2.03695	9.87366	7.58211	2.64026	9.56984	7.94865	2.07268	11.1287	6.87961	2.52001	9.54706	11.2087	2.93165	15.8311	9.62041	6.56407	lcl|NC_015440.3_cds_XP_004236151.1_11326	LOC101259228
Solyc03g114540.2	Solyc03g114540	Cluster_1	SL4.0ch03	58928700	58929937	Strictosidine synthase family protein (AHRD V3.3 *** D7LVM7_ARALL)	101245347	3.30791	0.956529	1.43603	4.12648	2.0721	0.76499	2.65323	1.94114	0.815667	3.56668	0.498081	0.506574	7.21252	1.59595	1.33438	0.682789	2.87109	0.91222	lcl|NC_015440.3_cds_XP_010319099.1_11436	LOC101245347
Solyc03g114740.4	Solyc03g114740	Cluster_1	SL4.0ch03	59071173	59074156	BSD domain-containing protein (AHRD V3.3 *** A0A2U1LI52_ARTAN)	101263300	10.9734	10.988	5.27208	17.3136	14.6217	4.84563	17.0185	12.6453	4.97167	12.575	13.1838	3.20037	12.6586	9.83548	3.60269	10.3051	13.1943	5.60742	lcl|NC_015440.3_cds_XP_025885881.1_11471	LOC101263300
Solyc03g114760.3	Solyc03g114760	Cluster_1	SL4.0ch03	59079753	59084222	Protein MICROTUBULE BINDING PROTEIN 2C (AHRD V3.3 *** MBP2C_TOBAC)	101055604	6.07166	7.0886	2.93269	8.24955	8.88483	3.67666	7.36757	9.79074	3.2673	6.52906	5.90607	3.08258	11.966	6.8072	4.15163	5.81562	22.7159	5.68464	lcl|NC_015440.3_cds_NP_001266233.1_11476	LOC101055604
Solyc03g114910.4	Solyc03g114910	Cluster_1	SL4.0ch03	59196270	59199083	COBRA-like protein (AHRD V3.3 *** K4BKZ3_SOLLC)	101259823	14.2223	6.16141	1.69545	11.5337	19.3627	2.45779	10.5222	14.2381	1.61807	14.1819	7.65043	1.05387	6.32965	14.3856	0.984284	12.9581	28.3298	0.73741	lcl|NC_015440.3_cds_XP_004236067.1_11499	LOC101259823
Solyc03g114920.1	Solyc03g114920	Cluster_1	SL4.0ch03	59203267	59204835	Pentatricopeptide repeat (AHRD V3.3 *** A0A200QVV9_9MAGN)	101259522	24.9505	15.058	10.1965	20.6117	19.6047	6.77741	26.1233	17.8856	6.18387	26.7411	17.4823	8.85575	21.685	17.5447	7.58915	26.2471	20.5153	9.0961	lcl|NC_015440.3_cds_XP_004236066.1_11500	LOC101259522
Solyc03g115330.2	Solyc03g115330	Cluster_1	SL4.0ch03	59504294	59505903	Unknown protein	101251369	4.29492	4.21057	1.61886	3.59188	4.06316	1.43097	3.03225	5.10404	1.53168	4.9104	3.77603	1.03709	4.65405	5.28726	1.3619	4.07707	9.51722	3.89848	lcl|NC_015440.3_cds_XP_010318846.1_11558	LOC101251369
Solyc03g115460.3	Solyc03g115460	Cluster_1	SL4.0ch03	59583533	59584312	transmembrane protein (AHRD V3.3 *** AT3G12650.1)	101246814	12.483	15.5245	4.73512	17.8588	12.5161	3.94734	26.1512	12.8841	8.3088	14.8432	14.0413	4.90822	21.773	12.388	7.47333	13.1201	17.3558	6.95561	lcl|NC_015440.3_cds_XP_004236025.1_11577	LOC101246814
Solyc03g115640.3	Solyc03g115640	Cluster_1	SL4.0ch03	59706124	59708016	DUF538 domain-containing protein (AHRD V3.3 *** A0A1Q3AZJ7_CEPFO);Dbxref=InterPro:IPR007493,Pfam:PF04398	101250787	12.5231	11.7947	3.44858	11.6609	15.1397	2.98222	7.65064	9.79951	2.83138	12.6571	9.78555	2.51066	16.5907	10.0972	2.79451	10.8254	20.6401	4.25021	lcl|NC_015440.3_cds_XP_004236039.1_11602	LOC101250787
Solyc03g115690.1	Solyc03g115690	Cluster_1	SL4.0ch03	59752812	59753810	transmembrane protein (AHRD V3.3 *** AT5G61340.2)	101262301	1.89459	1.1579	0.0618776	4.09092	5.28342	0.215152	4.30439	1.45321	0.263212	4.88133	2.72639	0.333657	4.33812	3.0274	0.946056	0.536292	4.4556	2.00414	lcl|NC_015440.3_cds_XP_004236481.1_11610	LOC101262301
Solyc03g116020.3	Solyc03g116020	Cluster_1	SL4.0ch03	59971302	59973015	DNA-directed RNA polymerase subunit (AHRD V3.3 *-* A0A1Q3CGP2_CEPFO)	101250203	35.1522	34.3439	7.26326	33.2954	34.6516	6.63384	30.7707	31.6765	7.84341	32.7003	26.3019	14.2465	35.983	30.2951	10.7522	38.1604	45.7971	17.9098	lcl|NC_015440.3_cds_XP_004236037.1_11647	LOC101250203
Solyc03g116230.4	Solyc03g116230	Cluster_1	SL4.0ch03	60180406	60181610	Chitin-binding lectin 1 (AHRD V3.3 *-* LECT_SOLTU)	101245043	27.3739	20.0119	1.55868	31.9313	17.9743	5.12274	11.4534	7.4003	3.11748	18.0889	8.37997	7.42784	9.37634	5.8914	3.83168	18.4332	45.9583	2.00618	lcl|NC_015440.3_cds_XP_019068637.1_11662	LOC101245043
Solyc03g116880.3	Solyc03g116880	Cluster_1	SL4.0ch03	60586081	60592800	DNA-3-methyladenine glycosylase I (AHRD V3.3 *** A0A2I0X0X0_9ASPA)	101247118	8.11093	6.72314	2.37879	9.03196	12.6524	1.73018	6.77148	8.7589	2.06961	5.1469	6.60382	2.58589	5.52197	5.32134	1.32011	7.13395	12.9442	4.8168	lcl|NC_015440.3_cds_XP_004235942.1_11766	LOC101247118
Solyc03g118120.3	Solyc03g118120	Cluster_1	SL4.0ch03	61529843	61531013	Transferring glycosyl group transferase (AHRD V3.3 *** A0A2K3L539_TRIPR)	101245631	14.6052	9.62526	2.68603	10.112	8.69924	2.08098	25.2128	26.3295	6.65014	30.4709	6.85681	3.92772	35.7767	20.7462	11.4346	9.37249	44.8593	8.63397	lcl|NC_015440.3_cds_XP_004235857.1_11950	LOC101245631
Solyc03g118270.1	Solyc03g118270	Cluster_1	SL4.0ch03	61636424	61637515	GDP-mannose 4,6-dehydratase (AHRD V3.3 *** A0A2G3CZP5_CAPCH);Dbxref=InterPro:IPR016040,Pfam:PF16363	101266709	42.1302	59.8326	11.7854	46.9482	39.3168	13.6664	90.0791	70.1633	19.5692	35.6781	134.99	18.638	44.8741	35.2047	17.9354	36.6661	56.0622	11.0607	lcl|NC_015440.3_cds_XP_004235843.2_11973	LOC101266709
Solyc03g118510.3	Solyc03g118510	Cluster_1	SL4.0ch03	61801195	61804057	Ovary receptor kinase 27 (AHRD V3.3 *** S4WIQ7_SOLCH)	101268851	18.7815	9.23357	3.36665	23.8121	14.1845	2.13552	8.33694	7.05676	1.64274	13.3657	3.03226	3.96346	22.8742	9.92295	1.49436	20.093	58.9142	3.87474	lcl|NC_015440.3_cds_XP_004235768.1_12002	LOC101268851
Solyc03g118710.3	Solyc03g118710	Cluster_1	SL4.0ch03	62003059	62005887	Calcium-dependent lipid-binding (CaLB domain) family protein (AHRD V3.3 *** A0A2U1LMA8_ARTAN);Dbxref=InterPro:IPR000008,Pfam:PF00168	101256368	36.042	15.9715	10.1168	20.2639	21.7746	7.70323	26.6382	25.4469	10.7718	33.1568	21.4715	9.7902	21.164	24.0948	5.68835	28.966	26.081	11.525	lcl|NC_015440.3_cds_NP_001316022.1_12030	LOC101256368
Solyc03g119170.3	Solyc03g119170	Cluster_1	SL4.0ch03	62298937	62302802	Ribosomal protein S24/S35 (AHRD V3.3 *** A0A1P8B5A6_ARATH)	101250490	27.284	29.0589	11.4675	29.6759	19.3765	12.1837	31.0486	24.0238	11.1443	25.2183	29.4791	11.456	34.8057	22.4856	16.3849	25.408	21.7983	7.47877	lcl|NC_015440.3_cds_XP_004235792.1_12085	LOC101250490
Solyc03g119310.3	Solyc03g119310	Cluster_1	SL4.0ch03	62405689	62407405	Unknown protein	101260626	26.4396	21.0046	5.02853	24.4322	37.0565	6.27374	25.1009	31.5367	7.62945	26.9931	17.15	4.00404	25.7692	31.0008	3.96943	27.3759	59.1223	9.51333	lcl|NC_015440.3_cds_XP_004235827.1_12107	LOC101260626
Solyc03g119600.1	Solyc03g119600	Cluster_1	SL4.0ch03	62606368	62606631	NIMIN2b protein (AHRD V3.3 *** Q0MR95_TOBAC)		227.172	129.833	51.7456	177.444	217.612	51.6661	155.017	150.478	108.469	178.814	110.736	132.71	217.438	277.439	77.5245	250.729	320.657	91.2684
Solyc03g119870.3	Solyc03g119870	Cluster_1	SL4.0ch03	62856413	62862091	Nuclear-interacting partner of ALK (AHRD V3.3 *** A0A1J3JWS8_NOCCA)	101256960	15.7472	11.5214	6.68773	15.3984	10.3918	4.84038	17.0624	11.4881	4.53217	15.1759	11.7612	5.54477	17.6724	11.2706	5.9924	13.9816	10.6426	6.46889	lcl|NC_015440.3_cds_XP_004235730.1_12182	LOC101256960
Solyc03g119920.1	Solyc03g119920	Cluster_1	SL4.0ch03	62906689	62909844	DUF2921 domain-containing protein (AHRD V3.3 *** A0A1Q3BNA4_CEPFO);Dbxref=InterPro:IPR021319,Pfam:PF11145	101255778	5.03466	3.16528	0.515972	6.20489	4.12947	0.519972	7.00292	2.76836	1.07226	5.04134	2.12924	1.78958	7.4522	3.11315	2.28848	4.90532	4.51957	1.54337	lcl|NC_015440.3_cds_XP_004235727.1_12188	LOC101255778
Solyc03g120070.4	Solyc03g120070	Cluster_1	SL4.0ch03	63012246	63017319	Pentatricopeptide repeat (AHRD V3.3 *** A0A200QNZ8_9MAGN)	101263303	1.83835	1.75	0.169433	2.42874	1.38667	0.145034	1.89083	1.52534	0.218276	1.88837	2.02291	0.242759	2.79697	1.49893	0.217513	1.71254	2.37804	0.55166	lcl|NC_015440.3_cds_XP_019068715.1_12204	LOC101263303
Solyc03g120110.3	Solyc03g120110	Cluster_1	SL4.0ch03	63044196	63047722	Lectin protein kinase family protein (AHRD V3.3 *** A0A1I9LPL5_ARATH)	101263011	3.25698	1.89459	0.395143	1.15488	2.60432	0.612129	2.9137	1.79371	0.685584	1.5939	0.733648	0.180299	0.649566	1.57856	0.043189	0.637803	0	0.0497192	lcl|NC_015440.3_cds_XP_004236409.1_12209	LOC101263011
Solyc03g120420.3	Solyc03g120420	Cluster_1	SL4.0ch03	63263957	63265158	Unknown protein		359.029	365.89	59.8021	260.302	466.887	66.6417	142.116	221.545	48.1591	185.101	312.115	86.9411	179.804	319.314	70.0403	292.113	715.979	191.554
Solyc03g120820.4	Solyc03g120820	Cluster_1	SL4.0ch03	63518846	63521967	Cytochrome c oxidase 19-2 (AHRD V3.3 *** A0A2U1PU27_ARTAN)	101259927	11.3491	7.56631	3.40592	14.7029	7.48609	4.53119	8.01934	8.04118	3.09153	6.48869	3.9961	1.82913	10.5221	8.61288	2.29305	18.1265	18.7779	7.12588	lcl|NC_015440.3_cds_XP_004235658.1_12300	LOC101259927
Solyc03g120830.3	Solyc03g120830	Cluster_1	SL4.0ch03	63522629	63526172	transmembrane protein (AHRD V3.3 *** AT1G52155.1)	101259623	2.29438	1.51841	0.171331	1.73692	1.68697	0.400754	1.85803	1.82329	0.746739	1.38821	0.640451	0.206079	1.98667	1.36383	0.360218	4.2733	2.10929	1.33315	lcl|NC_015440.3_cds_XP_004235657.1_12301	LOC101259623
Solyc03g120880.4	Solyc03g120880	Cluster_1	SL4.0ch03	63549159	63555478	Nuclear pore complex protein NUP35 (AHRD V3.3 *** A0A2G3A3R5_CAPAN)	101258447	55.1652	42.3874	13.2276	42.9833	31.5244	13.0871	39.6946	43.435	11.2	43.7042	35.4557	14.2877	42.6006	46.4273	14.2224	58.4422	55.8768	15.9032	lcl|NC_015440.3_cds_XP_010318535.1_12307	LOC101258447
Solyc03g121300.2	Solyc03g121300	Cluster_1	SL4.0ch03	63884325	63885901	jacalin-related lectin 19 (AHRD V3.3 *** A0A2G2XW42_CAPAN);Dbxref=InterPro:IPR001229,Pfam:PF01419	101248560	23.0888	17.37	3.6073	16.4085	14.4618	4.99234	22.1911	19.5296	5.77056	22.1021	18.3588	7.63217	18.2227	15.5567	6.56231	28.2108	22.0449	13.3368	lcl|NC_015440.3_cds_XP_004235622.1_12358	LOC101248560
Solyc03g122250.3	Solyc03g122250	Cluster_1	SL4.0ch03	64569254	64573590	Transmembrane receptor (AHRD V3.3 *** A0A200Q182_9MAGN);Dbxref=InterPro:IPR009637,Pfam:PF06814;Ontology_term=GO:0016021	101254465	36.9446	38.9018	14.7873	24.7164	38.652	11.3421	28.1711	25.8308	11.7191	40.7078	27.1981	13.602	32.5591	26.4493	10.6279	36.1888	50.9562	16.4523	lcl|NC_015440.3_cds_XP_004235555.1_12487	LOC101254465
Solyc03g122270.4	Solyc03g122270	Cluster_1	SL4.0ch03	64580498	64586539	Inter-alpha-trypsin inhibitor heavy chain-like protein (AHRD V3.3 *** Q8L798_ARATH)	101253877	99.8326	62.1208	23.2123	73.4144	71.8422	26.4778	126.017	59.3649	21.1425	109.727	55.7949	26.2257	74.438	75.3444	18.8481	112.093	76.1091	26.7014	lcl|NC_015440.3_cds_XP_004235553.1_12491	LOC101253877
Solyc03g123490.1	Solyc03g123490	Cluster_1	SL4.0ch03	64774854	64777202	Subtilisin-like protease-like protein (AHRD V3.3 *** A0A2K3N1H7_TRIPR);Dbxref=InterPro:IPR000209,Pfam:PF00082;Ontology_term=GO:0004252,GO:0006508	101249160	34.3281	30.3566	7.79608	45.8331	31.2259	5.74409	25.0786	20.7081	8.73671	34.0613	11.0133	6.69885	32.5937	27.868	7.25434	38.0041	39.9369	17.172	lcl|NC_015440.3_cds_XP_004235537.1_12514	LOC101249160
Solyc03g123750.3	Solyc03g123750	Cluster_1	SL4.0ch03	64954887	64958055	Alpha/beta-Hydrolases superfamily protein (AHRD V3.3 *** F4JFU8_ARATH)	101267789	18.2092	9.72004	1.73667	9.33585	7.09814	1.765	8.09979	7.28752	2.98613	13.8162	5.80034	2.11897	9.68066	8.10864	3.18161	19.9937	12.048	7.64958	lcl|NC_015440.3_cds_XP_004235516.1_12552	LOC101267789
Solyc03g123990.3	Solyc03g123990	Cluster_1	SL4.0ch03	65134834	65139477	Mitochondrial carrier protein (AHRD V3.3 *-* A0A200R951_9MAGN)	101262794	6.32142	7.01377	1.93678	5.19917	4.54987	1.94434	8.16359	8.0718	2.13048	7.19295	10.7332	2.10625	8.70069	5.23243	1.8193	5.13596	6.47738	2.73659	lcl|NC_015440.3_cds_XP_004235500.1_12592	LOC101262794
Solyc04g005060.3	Solyc04g005060	Cluster_1	SL4.0ch04	67732	72009	TPX2 domain-containing protein (AHRD V3.3 *** A0A1Q3CMC0_CEPFO)	101245640	20.0188	10.286	2.33011	25.0219	10.8152	2.50609	9.7188	8.31597	1.6065	14.7272	4.20526	4.67845	16.466	7.13012	2.49134	13.8423	23.4372	8.24201	lcl|NC_015441.3_cds_XP_010319495.1_12622	LOC101245640
Solyc04g005160.3	Solyc04g005160	Cluster_1	SL4.0ch04	120154	121569	6-phosphogluconate dehydrogenase, decarboxylating (AHRD V3.3 *** A0A1U8F1N4_CAPAN);Dbxref=InterPro:IPR006114,Pfam:PF00393;Ontology_term=GO:0004616,GO:0006098,GO:0055114	101256373	151.164	116.018	319.065	104.952	431.141	925.66	153.655	172.88	415.788	182.976	202.277	79.5296	94.6287	194.553	186.727	191.988	122.488	77.4488	lcl|NC_015441.3_cds_XP_010319490.1_12637	LOC101256373
Solyc04g005570.4	Solyc04g005570	Cluster_1	SL4.0ch04	397978	400892	Transmembrane emp24 domain-containing protein p24delta9 (AHRD V3.3 *** A0A2G2YDC2_CAPAN);Dbxref=InterPro:IPR009038,Pfam:PF01105	101249259	14.3995	7.98788	2.71391	10.519	7.47386	3.99165	11.7777	5.84706	2.45312	11.7847	7.65793	4.46859	13.175	7.18551	2.86902	12.1187	8.50778	2.96395	lcl|NC_015441.3_cds_XP_004237046.1_12710	LOC101249259
Solyc04g005590.3	Solyc04g005590	Cluster_1	SL4.0ch04	403705	407259	Ribosomal L32p protein family (AHRD V3.3 *** Q5Q0D8_ARATH)	101248964	41.5264	30.3007	9.20922	29.2398	32.06	4.93763	33.0476	35.12	10.961	28.6058	23.5361	9.58443	43.26	39.138	5.47701	42.3443	42.8404	19.0954	lcl|NC_015441.3_cds_XP_004237045.1_12712	LOC101248964
Solyc04g008790.1	Solyc04g008790	Cluster_1	SL4.0ch04	2453201	2454034	Ribosomal protein L1 (AHRD V3.3 *** A0A200R8A3_9MAGN);Dbxref=InterPro:IPR028364,Pfam:PF00687	101253372	9.5807	6.65966	1.68375	7.50777	4.14346	2.92535	10.8392	5.51687	2.09244	8.67288	6.04933	2.32109	8.98088	5.31135	3.39745	7.93165	4.95831	1.23481	lcl|NC_015441.3_cds_XP_004237178.1_13021	LOC101253372
Solyc04g009360.3	Solyc04g009360	Cluster_1	SL4.0ch04	2829768	2835486	Transducin/WD40 repeat-like superfamily protein (AHRD V3.3 *** A0A2U1KCL2_ARTAN)	101260632	3.66521	3.83812	1.437	3.54309	1.65295	0.34594	3.13792	1.66694	0.348201	4.63101	3.56279	1.16126	3.95432	1.77656	0.826274	1.70269	2.28249	0.78597	lcl|NC_015441.3_cds_XP_004236830.1_13114	LOC101260632
Solyc04g009370.4	Solyc04g009370	Cluster_1	SL4.0ch04	2836518	2842400	hypothetical protein (AHRD V3.3 *** AT3G19900.1)	101260333	10.7523	6.7718	2.25288	4.37334	4.9794	1.48835	5.54738	4.99151	1.08489	11.8031	9.21729	4.85434	4.67837	9.73133	2.6495	9.12379	6.35395	2.18816	lcl|NC_015441.3_cds_XP_004236829.1_13115	LOC101260333
Solyc04g010050.4	Solyc04g010050	Cluster_1	SL4.0ch04	3387144	3389074	Pentatricopeptide repeat (AHRD V3.3 *** A0A200PVZ1_9MAGN)	101246044	2.42357	6.36603	2.37905	4.60108	2.72548	1.52454	5.17191	4.4965	1.41063	2.7991	6.41701	1.28994	4.96512	3.21579	1.83172	2.2015	3.87083	1.54244	lcl|NC_015441.3_cds_XP_010319274.1_13220	LOC101246044
Solyc04g011390.1	Solyc04g011390	Cluster_1	SL4.0ch04	3899005	3899316	Histone H4 (AHRD V3.3 *-* F2E7L1_HORVV);Dbxref=InterPro:IPR035425,Pfam:PF15511	544081	136.848	131.152	37.0478	228.224	148.34	74.2762	208.513	122.915	88.6181	129.28	72.2537	30.7865	175.045	76.7359	69.0834	72.4159	186.577	72.145	lcl|NC_015441.3_cds_NP_001234121.1_13264	LOC544081
Solyc04g011420.4	Solyc04g011420	Cluster_1	SL4.0ch04	3915295	3917075	CASP-like protein (AHRD V3.3 *** A0A2G3CIG5_CAPCH);Dbxref=InterPro:IPR006702,Pfam:PF04535	101263013	23.4831	14.9612	5.81018	14.2274	24.6185	6.83859	11.6183	16.8921	5.54554	25.2417	14.1387	5.31805	13.6252	19.0212	6.07087	24.5737	32.7723	8.50181	lcl|NC_015441.3_cds_XP_004236754.1_13269	LOC101263013
Solyc04g011430.3	Solyc04g011430	Cluster_1	SL4.0ch04	3918580	3922217	Ubiquitin conjugating enzyme (AHRD V3.3 *** A0A172MJZ4_PAESU);Dbxref=InterPro:IPR000608,Pfam:PF00179	101262710	582.008	463.364	171.537	634.673	716.535	266.338	366.048	557.52	141.8	445.535	358.331	215.2	418.412	704.952	151.298	687.933	615.213	286.104	lcl|NC_015441.3_cds_XP_004236753.1_13270	LOC101262710
Solyc04g011560.4	Solyc04g011560	Cluster_1	SL4.0ch04	4018832	4022568	Unknown protein	101258549	27.1522	12.25	1.91243	15.9879	9.5594	1.4466	12.5747	8.9862	2.64159	18.2163	7.56143	4.84014	14.7558	11.8354	5.34624	20.595	12.4841	6.90426	lcl|NC_015441.3_cds_XP_004236739.1_13286	LOC101258549
Solyc04g014240.1	Solyc04g014240	Cluster_1	SL4.0ch04	4563103	4564308	Mediator of RNA polymerase II transcription subunit 4 (AHRD V3.3 *** A0A2G3CDH2_CAPCH)	101246818	15.659	11.2038	5.40752	13.8307	9.28834	3.44645	16.5401	11.9158	3.79334	11.4398	9.94133	4.0125	15.7802	12.6706	2.70732	13.5495	8.44828	4.15235	lcl|NC_015441.3_cds_XP_004236703.1_13348	LOC101246818
Solyc04g014740.3	Solyc04g014740	Cluster_1	SL4.0ch04	5028768	5029067	BAG family molecular chaperone regulator 5, mitochondrial (AHRD V3.3 *** A0A2G3CDN3_CAPCH)	109119998	16.5162	25.3626	6.3883	35.3841	19.6703	5.04025	28.8741	19.2332	2.98108	17.5343	20.7201	3.4947	41.0381	31.7533	3.48454	19.9155	26.3712	11.0225	lcl|NC_015441.3_cds_XP_019068857.1_13398	LOC109119998
Solyc04g015280.3	Solyc04g015280	Cluster_1	SL4.0ch04	5515382	5519535	Zinc finger C3HC4 type (RING finger) protein (AHRD V3.3 *-* A0A2K3NMH0_TRIPR)	101252274	3.02339	3.11177	0.917003	3.11743	3.22245	0.878041	1.49647	2.01318	0.526461	2.07105	0.913245	1.43899	3.52095	4.06867	1.16369	2.21721	4.69546	0.948177	lcl|NC_015441.3_cds_XP_004236639.1_13452	LOC101252274
Solyc04g016480.3	Solyc04g016480	Cluster_1	SL4.0ch04	7346853	7350490	SUN-like protein 12	101257060	4.1934	2.19819	0.584928	4.89948	5.26823	1.52255	3.97939	3.41938	1.39126	4.89403	2.77323	1.38778	3.64809	2.60492	1.10042	4.81326	7.99554	2.69932	lcl|NC_015441.3_cds_XP_004236575.1_13580	LOC101257060
Solyc04g016510.3	Solyc04g016510	Cluster_1	SL4.0ch04	7376062	7380494	WD40 repeat (AHRD V3.3 *** A0A200QWT5_9MAGN)	101256472	15.5143	10.7304	3.03031	13.009	10.2802	3.7539	10.4757	9.8453	3.87428	13.6782	7.55402	5.05378	19.3175	16.3828	5.85386	18.6445	13.2021	6.83143	lcl|NC_015441.3_cds_XP_004236572.1_13584	LOC101256472
Solyc04g050960.3	Solyc04g050960	Cluster_1	SL4.0ch04	48333591	48341121	Chromatin remodeling 4 (AHRD V3.3 *-* A0A2U1P2F6_ARTAN)	101267400	9.93742	5.03598	1.64146	7.84751	6.08269	1.07414	4.3221	4.70974	1.13479	7.84085	2.88981	2.13908	11.3688	9.90114	2.2364	12.333	6.52905	3.19255	lcl|NC_015441.3_cds_XP_004237496.1_14062	LOC101267400
Solyc04g053130.4	Solyc04g053130	Cluster_1	SL4.0ch04	50999496	51001409	Stress enhanced protein 2, chloroplastic (AHRD V3.3 *** A0A1U8F0B2_CAPAN)	101250395	320.969	120.666	45.3382	218.848	159.98	37.2265	141.826	164.26	28.0901	170.908	82.9999	67.5531	220.203	353.657	73.2642	296.515	270.189	135.286	lcl|NC_015441.3_cds_XP_004237444.1_14170	LOC101250395
Solyc04g058140.3	Solyc04g058140	Cluster_1	SL4.0ch04	54555882	54559355	GTPase OBG (AHRD V3.3 *** A0A2K3NYU9_TRIPR)	101245836	9.38858	7.04863	2.27237	9.45279	7.25396	2.31463	9.55413	7.38564	2.57557	8.90798	6.73184	3.14214	10.4791	7.31912	2.39577	9.70402	7.36665	4.42414	lcl|NC_015441.3_cds_XP_010319701.1_14399	LOC101245836
Solyc04g064830.4	Solyc04g064830	Cluster_1	SL4.0ch04	55351002	55352859	Transcriptional factor B3 family protein (AHRD V3.3 *** A0A2H1ZEQ2_ARATH)	101264418	3.58095	4.6023	1.56844	7.85116	4.99835	2.07391	5.84615	3.62512	2.42395	4.16308	3.92769	1.67058	9.35513	4.32463	2.58047	4.61557	6.32632	2.24614	lcl|NC_015441.3_cds_XP_004237741.1_14499	LOC101264418
Solyc04g071700.3	Solyc04g071700	Cluster_1	SL4.0ch04	56483419	56486378	5-formyltetrahydrofolate cyclo-ligase-like protein (AHRD V3.3 *** A0A2G3CMU4_CAPCH);Dbxref=InterPro:IPR002698,Pfam:PF01812	101249350	11.8548	7.28786	2.73347	10.8	10.023	2.48107	12.0196	12.3935	3.78635	12.3958	9.47552	5.26339	12.1075	14.6782	4.20242	11.3596	15.0939	6.45341	lcl|NC_015441.3_cds_XP_004237811.1_14613	LOC101249350
Solyc04g072500.1	Solyc04g072500	Cluster_1	SL4.0ch04	57447870	57448976	Mitochondrial transcription termination factor family protein (AHRD V3.3 *** B4FH48_MAIZE);Dbxref=InterPro:IPR003690,Pfam:PF02536;Ontology_term=GO:0003690,GO:0006355	101266630	3.69794	2.96302	0.421401	3.60156	1.92075	0.355462	4.23987	2.12039	0.592628	3.3182	1.25704	0.327747	4.55736	1.83805	0.397087	3.35078	3.43097	1.25798	lcl|NC_015441.3_cds_XP_004237868.1_14711	LOC101266630
Solyc04g074340.3	Solyc04g074340	Cluster_1	SL4.0ch04	58303611	58305398	Glycosyltransferase (AHRD V3.3 *** A0A2I4GJQ3_9ROSI);Dbxref=InterPro:IPR002213,Pfam:PF00201;Ontology_term=GO:0016758	101268469	1.03144	3.42626	0.210657	1.3379	1.07719	0.207258	1.03797	1.80608	0.133706	2.22435	0.756915	0.216686	2.28082	1.44743	0.193512	0.267935	3.29575	0.0548949	lcl|NC_015441.3_cds_XP_010320181.1_14822	LOC101268469
Solyc04g074730.1	Solyc04g074730	Cluster_1	SL4.0ch04	58627508	58627903	classical arabinogalactan protein 5 (AHRD V3.3 --* XP_004237948.1)	101265917	653.06	483.161	1356.74	453.531	1254.87	2334.61	577.173	625.491	1808.13	634.114	514.415	299.15	196.709	505.801	379.823	536.272	401.974	122.988	lcl|NC_015441.3_cds_XP_004237948.1_14858	LOC101265917
Solyc04g076250.3	Solyc04g076250	Cluster_1	SL4.0ch04	59180231	59186080	ADP-ribosylation factor-like protein 6-interacting protein 4 isoform X2 (AHRD V3.3 *** XP_010320203.1)	101253083	6.17236	2.40392	0.490654	6.77316	7.49276	0.817647	3.82243	3.93628	0.727104	5.09051	2.79875	1.4441	3.89082	5.76614	1.21208	6.79137	5.65918	2.37646	lcl|NC_015441.3_cds_XP_010320203.1_14918	LOC101253083
Solyc04g076340.3	Solyc04g076340	Cluster_1	SL4.0ch04	59251147	59254106	hypothetical protein (AHRD V3.3 *-* AT4G38060.4)	101255390	5.39641	5.40645	0.902811	13.2951	16.2119	0.773462	6.25583	7.38109	1.73213	5.71698	4.29182	2.02882	11.0851	11.7354	1.11327	6.97138	18.9189	17.0169	lcl|NC_015441.3_cds_XP_010320213.1_14935	LOC101255390
Solyc04g076740.3	Solyc04g076740	Cluster_1	SL4.0ch04	59628039	59631442	Protein TIC 20-I, chloroplastic (AHRD V3.3 *** A0A2G2X086_CAPBA);Dbxref=InterPro:IPR005691,Pfam:PF16166	101263407	23.025	12.6237	5.03593	19.6999	17.2408	5.58884	21.1054	15.6691	7.01164	26.2794	12.8789	10.0609	20.1273	17.5084	7.2065	30.3893	23.2941	8.1878	lcl|NC_015441.3_cds_XP_025886617.1_14989	LOC101263407
Solyc04g077390.3	Solyc04g077390	Cluster_1	SL4.0ch04	60290464	60294833	G-type lectin S-receptor-like serine/threonine-protein kinase (AHRD V3.3 *** A0A2G3CPH2_CAPCH)	101248670	3.3666	2.81345	0.4774	0.634779	2.54199	0.473331	5.55817	4.6946	0.41414	7.04787	10.07	0.385744	0.798392	2.11972	0.171153	2.30099	0.0548524	0.0197986	lcl|NC_015441.3_cds_XP_025886625.1_15052	LOC101248670
Solyc04g077820.4	Solyc04g077820	Cluster_1	SL4.0ch04	60693908	60696705	ZCW7 (AHRD V3.3 *** AT1G59600.1)	101258454	21.8892	12.0314	5.51237	19.4807	13.5319	4.31302	17.1197	12.6296	5.05616	16.9787	12.1911	5.50734	15.3491	12.6481	3.85815	22.1354	14.3234	9.44265	lcl|NC_015441.3_cds_XP_004238088.1_15100	LOC101258454
Solyc04g078250.4	Solyc04g078250	Cluster_1	SL4.0ch04	61007219	61011584	metal transporter Nramp2;Dbxref=InterPro:IPR001046,Pfam:PF01566;Ontology_term=GO:0016020,GO:0030001,GO:0046873	543927	6.46026	15.0755	2.93845	8.8919	9.35347	2.2292	10.1941	10.7241	2.31434	6.80739	12.5606	1.8898	10.7497	10.9877	2.09	7.42963	13.5719	3.08929	lcl|NC_015441.3_cds_NP_001308166.1_15142	LeNramp2
Solyc04g078325.1	Solyc04g078325	Cluster_1	SL4.0ch04	61080758	61083309	Cytochrome P450 (AHRD V3.3 *-* A0A200QZM5_9MAGN);Dbxref=InterPro:IPR001128,Pfam:PF00067;Ontology_term=GO:0005506,GO:0016705,GO:0020037,GO:0055114	101268390	2.69485	2.34216	0.494003	3.37498	5.01065	1.02411	3.95503	2.52517	0.104016	7.49263	8.58225	0.474801	2.19538	4.22688	0.787513	0.683097	1.41929	2.30868	lcl|NC_015441.3_cds_XP_019069222.2_15149	LOC101268390
Solyc04g079410.3	Solyc04g079410	Cluster_1	SL4.0ch04	61896404	61899799	Protein OSB1, mitochondrial (AHRD V3.3 *** A0A1J3HEF5_NOCCA)	101264117	29.6799	30.3966	8.02332	28.7553	17.9447	7.97159	22.6457	18.8824	2.93806	24.2871	30.5661	5.84118	29.7401	28.7581	7.90871	22.8707	16.5042	9.59393	lcl|NC_015441.3_cds_XP_004238188.1_15274	LOC101264117
Solyc04g079480.2	Solyc04g079480	Cluster_1	SL4.0ch04	61927700	61929448	Serpin-ZX (AHRD V3.3 *** A0A2G2X0W8_CAPBA);Dbxref=InterPro:IPR023796,Pfam:PF00079	101266216	1.46221	0.787023	0.161212	0.833211	2.04454	0.304073	1.34958	1.28657	0.139452	1.88666	1.20366	0.109689	0.649076	1.1878	0	1.76423	1.54655	0.323277	lcl|NC_015441.3_cds_XP_004238195.1_15281	LOC101266216
Solyc04g079560.3	Solyc04g079560	Cluster_1	SL4.0ch04	61960132	61965252	Lysine histidine transporter-like 8 (AHRD V3.3 *** A0A1U8GKT6_CAPAN);Dbxref=InterPro:IPR013057,Pfam:PF01490	101266818	30.1676	5.67265	3.93453	30.6942	9.5532	1.9031	11.352	7.65089	2.63987	24.2036	1.89576	7.01428	34.9122	13.016	4.97978	26.2794	43.3171	6.8565	lcl|NC_015441.3_cds_XP_004238196.1_15288	LOC101266818
Solyc04g079680.4	Solyc04g079680	Cluster_1	SL4.0ch04	62027689	62029581	Cytochrome P450 (AHRD V3.3 *** A0A2U1M7T5_ARTAN);Dbxref=InterPro:IPR001128,Pfam:PF00067;Ontology_term=GO:0005506,GO:0016705,GO:0020037,GO:0055114	101268276	6.52854	3.8323	1.76227	7.4662	4.93895	1.53669	5.07542	4.10713	2.26372	5.08432	1.23357	0.752654	3.33711	2.86049	0.797988	10.0121	18.6933	7.83695	lcl|NC_015441.3_cds_XP_004238201.1_15296	LOC101268276
Solyc04g079720.4	Solyc04g079720	Cluster_1	SL4.0ch04	62066902	62068767	HXXXD-type acyl-transferase family protein (AHRD V3.3 *** A0A2U1N4J4_ARTAN);Dbxref=InterPro:IPR003480,Pfam:PF02458;Ontology_term=GO:0016747	101243887	108.583	74.0079	29.9541	107.017	62.2168	33.2173	102.015	51.213	23.0875	146.085	86.911	38.3348	108.556	63.4918	23.7139	82.5476	63.1003	34.0865	lcl|NC_015441.3_cds_XP_004238204.1_15301	LOC101243887
Solyc04g079750.4	Solyc04g079750	Cluster_1	SL4.0ch04	62080677	62082595	Octanoyltransferase (AHRD V3.3 *** A0A2G2ZRY5_CAPAN)	101244660	4.08248	5.11334	1.67069	4.52552	6.09976	2.17789	11.3285	11.6235	2.92341	7.9252	13.0223	2.07347	6.22988	4.7801	1.30847	4.65766	7.47004	2.33484	lcl|NC_015441.3_cds_XP_004238208.1_15306	LOC101244660
Solyc04g079990.4	Solyc04g079990	Cluster_1	SL4.0ch04	62269480	62273518	DNA-3-methyladenine glycosylase I (AHRD V3.3 *-* A0A2I0X0X0_9ASPA)	101250399	1.67171	1.25309	0.0671626	3.3371	2.37824	0.124214	1.1941	1.25191	0.335823	2.9254	0.767864	0.923651	3.74296	2.80381	0.357727	1.30815	5.04361	1.15237	lcl|NC_015441.3_cds_XP_004238227.1_15337	LOC101250399
Solyc04g080470.4	Solyc04g080470	Cluster_1	SL4.0ch04	62618901	62622772	DNA-3-methyladenine glycosylase 1-like (AHRD V3.3 *** A0A2I4EQE9_9ROSI)	101265434	6.94932	6.86479	2.22901	6.9869	8.55196	3.24029	6.35433	5.81516	2.04434	8.03672	6.69334	2.56061	5.61347	6.88576	2.61784	6.93977	7.3589	1.98408	lcl|NC_015441.3_cds_XP_004238278.1_15406	LOC101265434
Solyc04g081930.3	Solyc04g081930	Cluster_1	SL4.0ch04	63752673	63757212	2-oxoglutarate (2OG) and Fe(II)-dependent oxygenase superfamily protein (AHRD V3.3 *-* A0A2U1PY84_ARTAN)	101246711	22.7174	24.1743	5.16901	24.6907	19.3481	4.16187	30.363	23.7774	5.16221	24.2743	31.1601	2.53691	27.9129	16.6962	3.1018	21.7175	18.8896	3.57415	lcl|NC_015441.3_cds_XP_004238387.1_15585	LOC101246711
Solyc04g081940.3	Solyc04g081940	Cluster_1	SL4.0ch04	63757530	63760416	Complex 1 LYR protein (AHRD V3.3 *** A0A2U1NHM6_ARTAN)	101247214	4.79617	9.02313	2.19543	9.40912	7.5286	2.19021	10.094	7.47275	3.86206	5.79205	8.16818	1.54882	12.5212	8.42915	2.7417	5.79131	9.36981	2.69996	lcl|NC_015441.3_cds_XP_010320446.1_15587	LOC101247214
Solyc04g081950.4	Solyc04g081950	Cluster_1	SL4.0ch04	63761100	63763129	Pentatricopeptide repeat-containing protein, mitochondrial (AHRD V3.3 *** A0A1U8GB35_CAPAN)	101247520	4.84876	4.73879	1.01827	5.61661	3.81174	1.37906	6.15741	4.23876	1.37162	5.41518	5.00417	1.96643	6.35208	4.05852	1.6778	3.63565	4.70561	1.33755	lcl|NC_015441.3_cds_XP_004238390.1_15588	LOC101247520
Solyc04g082510.3	Solyc04g082510	Cluster_1	SL4.0ch04	64133871	64137645	Protein kinase (AHRD V3.3 *** S8D6E4_9LAMI);Dbxref=InterPro:IPR000719,Pfam:PF00069;Ontology_term=GO:0004672,GO:0005524,GO:0006468	101261326	12.7013	8.70784	6.18117	16.9615	11.8238	7.16759	14.9622	12.8413	5.54239	12.0452	8.06749	5.32762	9.06764	12.1925	5.95999	13.4739	7.45676	2.50963	lcl|NC_015441.3_cds_XP_004238437.1_15657	LOC101261326
Solyc05g005720.4	Solyc05g005720	Cluster_1	SL4.0ch05	578120	582535	Potassium transporter (AHRD V3.3 *** A0A2G2VMI2_CAPBA);Dbxref=InterPro:IPR003855,Pfam:PF02705;Ontology_term=GO:0015079,GO:0016020,GO:0071805	101254791	73.1439	29.8948	16.0513	57.0398	54.4967	18.6448	45.0879	35.3279	12.4133	65.9843	13.0971	18.7531	37.1245	47.9209	21.0332	57.4498	55.0408	15.3567	lcl|NC_015442.3_cds_XP_004238677.1_15819	LOC101254791
Solyc05g006100.4	Solyc05g006100	Cluster_1	SL4.0ch05	869363	871741	Thiol-disulfide oxidoreductase DCC family protein (AHRD V3.3 *-* A0A2N9Z422_PAEPO)	101251089	6.06707	3.37361	1.08077	4.44372	6.83851	1.71091	4.75037	5.57643	1.6248	4.39351	3.69764	1.46569	4.65604	4.94388	1.8863	7.49732	7.21455	1.73024	lcl|NC_015442.3_cds_XP_025886784.1_15867	LOC101251089
Solyc05g006650.3	Solyc05g006650	Cluster_1	SL4.0ch05	1360817	1366057	bHLH transcription factor 036	101248972	9.2208	9.20621	4.67348	58.5769	73.8147	11.1727	33.0842	42.2168	11.9996	5.06665	10.4318	5.53476	12.4256	13.5681	3.34688	8.60037	42.9348	15.5355	lcl|NC_015442.3_cds_XP_004238742.1_15927	LOC101248972
Solyc05g007130.4	Solyc05g007130	Cluster_1	SL4.0ch05	1744824	1748994	SUN-like protein 15	101259151	5.59832	4.32707	1.50557	5.91482	5.97108	1.57854	6.92449	7.81567	3.16495	4.99795	3.63834	2.43126	7.78156	3.9572	1.17541	5.09938	7.0381	2.24052	lcl|NC_015442.3_cds_XP_010320669.1_15984	LOC101259151
Solyc05g007590.4	Solyc05g007590	Cluster_1	SL4.0ch05	2177528	2178570	Aminotransferase, class V/Cysteine desulfurase (AHRD V3.3 *** A0A2U1L8D5_ARTAN)	101267603	6.40979	6.51452	0.916344	5.5906	3.17298	1.09556	5.93521	3.99714	1.41037	6.07123	3.27502	2.26465	5.60133	4.42936	1.84342	6.29442	5.30794	2.70964	lcl|NC_015442.3_cds_XP_004238802.1_16039	LOC101267603
Solyc05g007730.4	Solyc05g007730	Cluster_1	SL4.0ch05	2253315	2255980	Mitochondrial carrier protein (AHRD V3.3 *** A0A200QP40_9MAGN);Dbxref=InterPro:IPR018108,Pfam:PF00153	101268471	3.46692	1.99389	0.196662	3.66656	1.81413	0.207104	7.87414	4.76701	0.652504	5.91525	3.48203	0.534629	3.84142	2.83228	0.450818	3.9027	3.07078	0.716304	lcl|NC_015442.3_cds_XP_004238805.1_16050	LOC101268471
Solyc05g007930.3	Solyc05g007930	Cluster_1	SL4.0ch05	2400681	2406976	Beta-1,3-galactosyltransferase 15 (AHRD V3.3 *** A0A1U8EV49_CAPAN)	101249076	5.96564	4.62968	2.19677	7.42657	7.96641	2.59148	9.23467	6.33404	1.95456	10.9427	3.52285	1.3728	7.03969	5.74216	3.00368	4.46972	6.70357	1.40391	lcl|NC_015442.3_cds_XP_010320699.1_16081	LOC101249076
Solyc05g008290.4	Solyc05g008290	Cluster_1	SL4.0ch05	2709167	2713128	Multicopper oxidase LPR1 (AHRD V3.3 *-* A0A2G2VKE3_CAPBA)	101257961	10.1414	8.08079	3.02676	9.66141	21.1938	4.30357	21.2914	19.0967	8.28265	37.5823	10.8112	4.45387	11.7628	16.0895	2.81424	29.5913	9.4451	17.331	lcl|NC_015442.3_cds_XP_004238853.1_16119	LOC101257961
Solyc05g009270.4	Solyc05g009270	Cluster_1	SL4.0ch05	3460844	3463738	3-ketoacyl-CoA synthase (AHRD V3.3 *** A0A2G3B5Z8_CAPCH);Dbxref=InterPro:IPR013601,Pfam:PF08392;Ontology_term=GO:0006633,GO:0016020,GO:0016747	101252583	1.49167	1.40181	0.047101	2.26996	1.03676	0.16017	0.74442	2.48449	0.0962638	1.65055	0.247907	0.417044	1.86813	0.529451	0.0722785	0.552702	17.8945	0.104552	lcl|NC_015442.3_cds_XP_004238922.1_16249	LOC101252583
Solyc05g009320.4	Solyc05g009320	Cluster_1	SL4.0ch05	3501039	3502416	LOB domain-containing protein 40 (AHRD V3.3 *** A0A2G2VK71_CAPBA)	101254088	2.2142	1.80044	0.268605	2.81113	3.27773	0.649259	7.4425	4.42327	0.352052	3.42985	4.92034	0.436823	2.81129	0.470689	0.707747	1.23047	3.92464	8.66604	lcl|NC_015442.3_cds_XP_004238927.1_16254	LOC101254088
Solyc05g011980.4	Solyc05g011980	Cluster_1	SL4.0ch05	5269038	5270435	Unknown protein	101261117	120.256	96.4884	32.5028	95.9998	73.8116	29.6498	99.3657	87.0764	45.8934	120.173	117.66	28.9515	144.761	63.3749	46.5002	115.008	98.1673	22.6544	lcl|NC_015442.3_cds_XP_010320845.1_16452	LOC101261117
Solyc05g013160.4	Solyc05g013160	Cluster_1	SL4.0ch05	6323603	6326785	ribulose-1,5 bisphosphate carboxylase/oxygenase large subunit N-methyltransferase, chloroplastic (AHRD V3.3 *** A0A1S3YNP9_TOBAC)	101259632	14.8554	5.92064	1.19755	13.0413	9.30201	1.09633	11.5668	10.1823	2.13267	16.3808	10.4128	3.91688	14.9673	16.2555	1.98782	17.2767	11.013	7.08348	lcl|NC_015442.3_cds_XP_004239106.1_16614	LOC101259632
Solyc05g015530.3	Solyc05g015530	Cluster_1	SL4.0ch05	10880664	10883566	Endoplasmic reticulum, stress-associated Ramp4 (AHRD V3.3 *** A0A2U1N8N8_ARTAN);Dbxref=InterPro:IPR010580,Pfam:PF06624;Ontology_term=GO:0005783	101246823	103.781	133.148	55.1503	81.9483	128.277	55.3697	72.8049	91.6305	39.622	58.4386	83.5671	20.3181	78.0959	86.1696	27.198	68.9029	86.5435	31.4399	lcl|NC_015442.3_cds_XP_004239223.1_16849	LOC101246823
Solyc05g016380.4	Solyc05g016380	Cluster_1	SL4.0ch05	16089014	16092353	Rhomboid-like protein 14 (AHRD V3.3 *** A0A2K3N0Y0_TRIPR)		32.6936	9.71079	3.3357	23.1006	28.2722	3.8712	27.1514	23.4923	8.41096	37.3574	15.2907	5.44808	13.7164	19.4803	7.69104	27.155	19.7648	7.84755
Solyc05g018120.2	Solyc05g018120	Cluster_1	SL4.0ch05	20106457	20107088	Transcription initiation factor TFIID subunit 11 (AHRD V3.3 *** A0A2G2ZHA0_CAPAN);Dbxref=InterPro:IPR006809,Pfam:PF04719;Ontology_term=GO:0005634,GO:0006367	101263908	20.3918	15.7331	4.26529	21.4631	14.4613	4.21658	14.2934	11.8914	2.61038	19.8141	15.951	4.90717	17.6446	14.3275	4.58706	26.2489	15.8689	13.9385	lcl|NC_015442.3_cds_XP_004239262.1_16938	LOC101263908
Solyc05g023900.1	Solyc05g023900	Cluster_1	SL4.0ch05	30157702	30160191	Pentatricopeptide repeat (AHRD V3.3 *** A0A200R3X1_9MAGN)	101253485	2.33875	1.5455	0.542211	1.71734	1.40491	0.391944	2.65366	1.25832	0.49577	2.87995	1.37726	0.423295	2.24753	1.21874	0.352921	2.74806	1.76918	0.576195	lcl|NC_015442.3_cds_XP_004239299.1_17049	LOC101253485
Solyc05g025870.4	Solyc05g025870	Cluster_1	SL4.0ch05	37259314	37260310	mast cell carboxypeptidase A (AHRD V3.3 *-* XP_004238422.1)		6.38878	1.80012	0.259329	5.54145	3.96319	0.224648	3.33622	2.15019	0.485579	5.82411	3.1006	1.30946	3.0989	4.80833	0.731164	3.47393	1.79681	0.98112
Solyc05g026217.1	Solyc05g026217	Cluster_1	SL4.0ch05	40313972	40316444	40S ribosomal protein s14-like (AHRD V3.3 *-* A0A2K3LU38_TRIPR);Dbxref=InterPro:IPR001971,Pfam:PF00411;Ontology_term=GO:0003735,GO:0005840,GO:0006412	101245320	3.88021	3.3283	1.63174	5.62785	2.83334	1.23757	4.41523	2.69311	1.41362	5.08327	3.64142	1.50273	5.40237	4.61491	2.36519	5.51725	2.92217	1.3837	lcl|NC_015439.3_cds_NP_001316148.1_6180	LOC101245320
Solyc05g040050.3	Solyc05g040050	Cluster_1	SL4.0ch05	48268623	48270974	DnaJ domain-containing protein (AHRD V3.3 *** A0A2U1M065_ARTAN)	101257967	5.3466	5.94209	1.49082	7.60563	4.37785	1.89134	10.6378	5.41027	1.89072	6.6881	4.78711	2.26056	6.86767	4.54157	2.00926	4.9582	3.92714	1.00992	lcl|NC_015442.3_cds_XP_004240173.1_17189	LOC101257967
Solyc05g050320.4	Solyc05g050320	Cluster_1	SL4.0ch05	59828159	59833713	Glycosyl hydrolase superfamily protein (AHRD V3.3 *** A0A2U1QD96_ARTAN);Dbxref=InterPro:IPR001223,Pfam:PF00704;Ontology_term=GO:0005975	101251382	11.4257	6.22871	3.26384	7.63678	7.02097	3.08876	7.41347	6.54255	3.21005	8.63061	5.00967	2.56266	6.85557	8.11636	2.53243	10.6873	9.45309	4.43284	lcl|NC_015442.3_cds_XP_025887009.1_17415	LOC101251382
Solyc05g050830.3	Solyc05g050830	Cluster_1	SL4.0ch05	60438177	60438938	Ethylene-responsive transcription factor (AHRD V3.3 *** A0A2G2WT45_CAPBA)	101243711	8.19827	23.4689	0.480935	59.6047	5.94463	1.24664	25.9808	6.95992	0.887592	26.653	11.1273	1.87833	40.7017	9.76585	3.19999	4.41943	10.666	8.63357	lcl|NC_015442.3_cds_XP_004240059.1_17477	LOC101243711
Solyc05g051240.1	Solyc05g051240	Cluster_1	SL4.0ch05	60915965	60917308	aspartic proteinase PCS1 (AHRD V3.3 *** A0A1U8GYE6_CAPAN)	101261332	154.609	29.4902	1.08805	31.826	58.6379	1.15997	39.4748	36.3406	2.26995	56.9544	13.6716	3.75484	61.0054	73.41	4.50042	170.27	69.1633	0.422467	lcl|NC_015442.3_cds_XP_004240035.1_17515	LOC101261332
Solyc05g051560.4	Solyc05g051560	Cluster_1	SL4.0ch05	61332017	61336322	Mitochondrial substrate carrier family protein (AHRD V3.3 *** A0A1P8BDA7_ARATH)	101255696	3.81585	5.11693	1.46195	8.80896	9.81927	4.32433	4.88503	6.78588	2.32257	8.80288	6.05265	3.94456	6.22638	7.42451	3.02355	4.76007	11.7578	3.28825	lcl|NC_015442.3_cds_XP_004240018.1_17554	LOC101255696
Solyc05g052990.4	Solyc05g052990	Cluster_1	SL4.0ch05	62554791	62556393	Maternal effect embryo arrest protein (AHRD V3.3 *** Q94K16_ARATH)	101248485	3.15751	3.22291	0.921492	5.33831	6.45671	1.1728	9.63083	4.95327	1.53651	2.553	4.25582	0.528697	7.60538	3.94452	1.25887	4.61744	10.3465	1.96462	lcl|NC_015442.3_cds_XP_004239910.1_17728	LOC101248485
Solyc05g053320.1	Solyc05g053320	Cluster_1	SL4.0ch05	62826366	62827031	Retrovirus-related Pol polyprotein from transposon TNT 1-94 (AHRD V3.3 *-* A0A2U1MW82_ARTAN),Pfam:PF14223		4.90808	11.0789	3.60849	11.7154	5.59525	2.20018	16.2295	7.58522	2.56271	3.60296	11.1799	1.25726	7.5897	4.43298	1.64928	3.80074	7.39994	0.778722
Solyc05g054040.4	Solyc05g054040	Cluster_1	SL4.0ch05	63404878	63410039	Transmembrane 9 superfamily member (AHRD V3.3 *** A0A1U8GL93_CAPAN);Dbxref=InterPro:IPR004240,Pfam:PF02990;Ontology_term=GO:0016021	101251477	2.79607	2.3608	1.04251	4.04567	6.46204	1.24517	3.70467	5.00511	1.13127	1.90686	3.27162	0.29422	2.57015	2.03826	0.110873	1.37023	4.74925	0.891466	lcl|NC_015442.3_cds_XP_004239834.1_17856	LOC101251477
Solyc05g054210.3	Solyc05g054210	Cluster_1	SL4.0ch05	63554852	63556810	Heavy metal transport/detoxification superfamily protein (AHRD V3.3 *-* B3H4A8_ARATH)	101246249	41.5191	43.6194	8.63401	57.7132	123.571	14.8241	43.5109	74.941	15.1464	58.1626	47.0076	14.9623	53.6625	73.4885	16.6292	36.8871	159.007	17.9291	lcl|NC_015442.3_cds_NP_001333383.1_17880	LOC101246249
Solyc05g054220.3	Solyc05g054220	Cluster_1	SL4.0ch05	63562105	63568282	SNF1-related kinase complex anchoring protein	543678	36.4053	11.7724	11.0287	26.268	30.2277	12.9992	18.8045	18.3311	7.88415	51.9401	12.6189	11.0413	25.4776	27.5013	9.70321	47.1472	33.443	5.07066	lcl|NC_015442.3_cds_NP_001234538.2_17882	Sip1
Solyc05g054870.3	Solyc05g054870	Cluster_1	SL4.0ch05	64057253	64058562	protein RDM16 isoform X1 (AHRD V3.3 *-* XP_010321364.1)	101255099	3.20861	3.7042	0.98323	6.19477	3.82526	0.99732	4.25632	3.5266	1.02367	3.61469	3.58997	0.656255	3.67705	3.83573	1.11938	2.10245	3.09219	0.754904	lcl|NC_015442.3_cds_XP_010321364.1_17959	LOC101255099
Solyc05g054880.3	Solyc05g054880	Cluster_1	SL4.0ch05	64058965	64061638	U4/U6 small nuclear ribonucleoprotein Prp3 (AHRD V3.3 *** A0A1J3FFH9_NOCCA)	101255099	6.35288	6.4114	1.70565	8.90255	5.20808	1.5142	7.39911	6.25667	1.76319	6.26677	7.23023	1.03139	6.47339	4.85133	1.99899	4.21394	4.63164	1.25848	lcl|NC_015442.3_cds_XP_019069414.1_17960	LOC101255099
Solyc05g055350.3	Solyc05g055350	Cluster_1	SL4.0ch05	64417784	64422414	Ribonuclease Z, chloroplastic (AHRD V3.3 *** A0A1U8H054_CAPAN);Dbxref=InterPro:IPR001279,Pfam:PF12706	101268762	17.4031	9.96256	3.82867	17.8763	11.0314	3.14092	14.169	11.8613	3.60573	20.9293	16.4246	7.06051	18.5582	13.5878	5.16774	19.0689	10.1189	6.17837	lcl|NC_015442.3_cds_XP_004239720.1_18024	LOC101268762
Solyc05g055510.3	Solyc05g055510	Cluster_1	SL4.0ch05	64513302	64516298	Pectate lyase (AHRD V3.3 *** A0A2G2WUS5_CAPBA)	101264933	4.14545	5.93526	0.160362	3.4886	2.47718	0.700158	13.218	5.0744	0.701031	8.41387	5.23477	0.618376	4.95484	2.57594	0.500602	12.5155	5.86341	2.40066	lcl|NC_015442.3_cds_XP_004239707.1_18043	LOC101264933
Solyc05g055700.3	Solyc05g055700	Cluster_1	SL4.0ch05	64629081	64632791	Zinc-binding dehydrogenase (AHRD V3.3 *** A0A2U1MNF4_ARTAN)	101262011	9.58847	8.15774	1.9859	9.95645	9.26344	2.7672	14.2669	11.3598	2.89859	17.3778	16.3226	6.92296	14.5058	12.2837	4.43278	16.9023	13.4165	3.77625	lcl|NC_015442.3_cds_XP_004239700.1_18057	LOC101262011
Solyc06g005230.3	Solyc06g005230	Cluster_1	SL4.0ch06	265966	267090	Receptor-like protein kinase THESEUS 1 (AHRD V3.3 *** A0A2G2WHH2_CAPBA);Dbxref=InterPro:IPR001245,Pfam:PF07714;Ontology_term=GO:0004672,GO:0006468	101248487	17.2198	11.2618	1.16597	17.9698	15.0624	2.54695	14.4282	12.8475	4.48201	14.5453	11.0814	6.2664	14.6095	11.8074	3.97996	20.0976	21.3512	2.88792	lcl|NC_015443.3_cds_XP_004240344.1_18203	LOC101248487
Solyc06g005430.1	Solyc06g005430	Cluster_1	SL4.0ch06	444327	444638	Histone H4 (AHRD V3.3 *-* F2E7L1_HORVV);Dbxref=InterPro:IPR035425,Pfam:PF15511	101252991	71.3999	50.576	18.364	135.919	57.0423	30.7274	167.096	55.1125	101.836	99.0465	42.0587	65.2847	115.79	52.8605	137.556	45.7816	67.2377	21.4688	lcl|NC_015443.3_cds_XP_025887139.1_18224	LOC101252991
Solyc06g009110.3	Solyc06g009110	Cluster_1	SL4.0ch06	3056601	3060891	Eukaryotic aspartyl protease family protein (AHRD V3.3 *** A0A2U1QF58_ARTAN)	101258267	111.74	100.198	22.0996	25.6427	70.8327	13.2558	96.6715	75.9747	28.8884	118.263	109.766	13.1856	70.1894	87.5513	20.9736	70.5365	66.7387	14.369	lcl|NC_015443.3_cds_XP_004240544.1_18534	LOC101258267
Solyc06g035580.3	Solyc06g035580	Cluster_1	SL4.0ch06	22358263	22364190	Glucose-methanol-choline (GMC) oxidoreductase family protein (AHRD V3.3 *** A0A1P8BHC1_ARATH)	101244002	166.932	125.458	28.8069	130.53	122.325	33.5849	33.5224	96.5579	12.023	54.334	6.66324	10.0772	161.479	59.8974	17.3061	48.0706	655.731	64.2228	lcl|NC_015443.3_cds_NP_001304261.1_18780	LOC101244002
Solyc06g036310.3	Solyc06g036310	Cluster_1	SL4.0ch06	23704960	23706066	Heavy metal-associated isoprenylated plant protein (AHRD V3.3 *** A0A2R6RSL8_ACTCH)	101259546	225.137	308.131	66.1054	138.605	260.373	27.7577	228.341	271.518	38.8632	299.686	335.274	16.5324	151.498	159.577	24.2559	133.398	199.119	15.0308	lcl|NC_015443.3_cds_XP_004240715.1_18835	LOC101259546
Solyc06g048900.1	Solyc06g048900	Cluster_1	SL4.0ch06	29605699	29608251	Pentatricopeptide repeat-containing protein (AHRD V3.3 *** A0A2G2Y9A8_CAPAN)	101252089	1.82173	1.45152	0.325383	1.82351	1.0437	0.40803	2.14595	1.28282	0.509455	1.81989	1.60824	0.608667	1.31557	0.750379	0.170704	1.53973	0.793898	0.418665	lcl|NC_015443.3_cds_XP_004241092.1_18949	LOC101252089
Solyc06g050370.1	Solyc06g050370	Cluster_1	SL4.0ch06	30718240	30718794	Alkylated DNA repair protein (AHRD V3.3 *-* A0A2I0W164_9ASPA)	104647946	14.3859	26.5926	4.05256	47.631	14.7439	2.87006	38.7221	12.3134	3.89751	23.514	22.9249	5.16996	42.3273	11.2347	4.62462	8.85469	25.1547	3.47434	lcl|NC_015443.3_cds_XP_010322147.1_19014	LOC104647946
Solyc06g053140.3	Solyc06g053140	Cluster_1	SL4.0ch06	33664010	33666605	Rhodanese-like domain-containing protein 14, chloroplastic (AHRD V3.3 *** A0A2G2WIJ1_CAPBA);Dbxref=InterPro:IPR001763,Pfam:PF00581	101262218	24.405	14.5436	1.63536	24.37	31.9944	2.23766	25.6827	44.3672	6.01176	43.0881	46.2338	10.4296	23.4576	49.7833	4.02548	20.1969	51.7041	12.4143	lcl|NC_015443.3_cds_XP_004240967.1_19213	LOC101262218
Solyc06g054260.1	Solyc06g054260	Cluster_1	SL4.0ch06	34874631	34875257	photosystem 1 reaction center protein subunit 2;Dbxref=InterPro:IPR003685,Pfam:PF02531;Ontology_term=GO:0009522,GO:0009538,GO:0015979	543978	184.824	165.323	49.958	239.565	186.156	51.6954	315.232	325.943	76.0725	300.92	314.471	104.159	334.012	269.822	38.5025	216.79	103.76	213.259	lcl|NC_015443.3_cds_NP_001295880.1_19339	LOC543978
Solyc06g054450.3	Solyc06g054450	Cluster_1	SL4.0ch06	35017675	35018496	glycosyltransferase family protein (AHRD V3.3 *** AT3G59390.2)	101265037	10.3063	11.8873	3.8516	17.6924	12.1452	2.06622	14.6381	12.334	5.57103	10.7623	9.88429	5.30565	14.5724	10.774	4.8255	10.4487	14.3961	5.10603	lcl|NC_015443.3_cds_XP_004241062.1_19356	LOC101265037
Solyc06g060990.4	Solyc06g060990	Cluster_1	SL4.0ch06	36629656	36634438	Coiled-coil domain-containing protein 97 (AHRD V3.3 *** A0A1J3E117_NOCCA);Dbxref=InterPro:IPR040233,Pfam:PF09747	101244495	15.7971	10.31	4.46424	17.7354	11.8309	3.45978	15.9002	9.57407	2.75948	15.0937	10.9853	5.76824	16.0489	11.5684	4.00837	17.8814	11.468	6.93945	lcl|NC_015443.3_cds_XP_010322881.2_19551	LOC101244495
Solyc06g062360.3	Solyc06g062360	Cluster_1	SL4.0ch06	36985335	36990249	Syntaxin (AHRD V3.3 *** A0A2G3C7Q3_CAPCH)	101264438	30.863	31.9403	7.56986	33.8	25.7515	9.34143	28.8686	27.2467	7.42625	29.7581	37.5385	8.03672	34.0747	26.4245	7.15827	34.2064	29.8842	12.364	lcl|NC_015443.3_cds_XP_004241954.1_19599	LOC101264438
Solyc06g063020.4	Solyc06g063020	Cluster_1	SL4.0ch06	37440279	37443728	Zinc finger transcription factor 44	101267902	10.0973	8.96868	4.44767	12.1639	5.98995	4.57886	12.1792	9.63251	2.42701	9.62006	10.5977	2.95585	10.6103	8.45971	4.02994	11.0327	10.1862	4.06612	lcl|NC_015443.3_cds_XP_019070069.1_19689	LOC101267902
Solyc06g063100.3	Solyc06g063100	Cluster_1	SL4.0ch06	37507528	37513247	Ubiquitin-conjugating enzyme (AHRD V3.3 *** A0A200PV82_9MAGN)	101248401	12.9435	11.8634	6.09662	9.09535	11.5063	5.59483	10.7739	12.7434	5.31163	13.0548	10.6423	5.61803	9.26208	10.6024	2.35468	15.0645	19.1671	6.73561	lcl|NC_015443.3_cds_XP_004241905.1_19705	LOC101248401
Solyc06g064430.1	Solyc06g064430	Cluster_1	SL4.0ch06	37765672	37766397	Longin domain-containing protein (AHRD V3.3 *** A0A1Q3BVJ4_CEPFO)	101255602	4.17721	3.89116	0.329151	8.04785	4.85778	0.25251	7.56896	4.28855	0.454243	4.86235	3.6342	1.02503	7.75329	4.95266	0.072321	4.52637	8.57192	0.569437	lcl|NC_015443.3_cds_XP_004241928.1_19767	LOC101255602
Solyc06g064490.2	Solyc06g064490	Cluster_1	SL4.0ch06	37798451	37802133	Exostosin-like protein (AHRD V3.3 *** A0A2U1NB73_ARTAN)	101245662	2.8151	2.30311	0.844956	5.5015	5.22435	0.992986	3.5484	4.12584	1.31236	3.41802	2.1151	1.18654	5.98669	6.44194	1.35488	3.37578	7.57774	1.50943	lcl|NC_015443.3_cds_XP_004241893.1_19774	LOC101245662
Solyc06g064550.3	Solyc06g064550	Cluster_1	SL4.0ch06	37862156	37872449	Aspartokinase-homoserine dehydrogenase (AHRD V3.3 *** O63067_SOYBN)	101258465	12.5778	8.04734	0.822823	5.24449	6.83214	0.761952	5.92172	7.34595	2.06475	15.5263	10.9115	2.6502	6.1051	4.45749	0.897915	10.9207	19.869	1.85521	lcl|NC_015443.3_cds_XP_004241850.1_19779	LOC101258465
Solyc06g064560.4	Solyc06g064560	Cluster_1	SL4.0ch06	37872627	37875493	DNA ligase-like protein (AHRD V3.3 *** AT1G12790.1)	101260831	2.25378	2.03709	0.895373	2.26612	1.41709	0.678151	3.65122	2.20677	1.24446	3.3494	3.43467	1.16547	3.51928	2.41947	0.667045	3.41755	2.25013	0.613658	lcl|NC_015443.3_cds_XP_004242258.1_19780	LOC101260831
Solyc06g064570.3	Solyc06g064570	Cluster_1	SL4.0ch06	37877061	37881612	SNARE associated Golgi protein family (AHRD V3.3 *** B6STF9_MAIZE)	101245369	14.2256	8.60704	4.65201	16.6067	12.756	3.47199	13.0924	13.4295	4.11284	13.3055	9.17639	4.16499	14.7889	16.0379	2.77903	12.9516	13.5779	6.09761	lcl|NC_015443.3_cds_XP_004241892.1_19783	LOC101245369
Solyc06g068280.3	Solyc06g068280	Cluster_1	SL4.0ch06	39944764	39948455	RNA helicase DEAD20	101260827	12.2219	9.31207	2.81544	11.4088	9.5228	2.09768	9.00667	8.34575	2.36216	10.118	9.89799	3.68488	9.09036	10.2148	4.10049	12.5252	8.22345	3.95236	lcl|NC_015443.3_cds_XP_004241688.1_20112	LOC101260827
Solyc06g068520.3	Solyc06g068520	Cluster_1	SL4.0ch06	40104287	40105555	Hydroxyproline-rich systemin (AHRD V3.3 *** HSY1_SOLLC)	543883	75.7656	60.461	24.6476	81.2559	42.8679	31.6685	51.631	49.6168	9.79953	79.5635	51.3676	22.5425	38.2208	68.2985	12.0517	96.1095	69.1388	13.8915	lcl|NC_015443.3_cds_NP_001234375.1_20139	LOC543883
Solyc06g068560.3	Solyc06g068560	Cluster_1	SL4.0ch06	40126522	40131933	Major facilitator superfamily protein (AHRD V3.3 *** A0A1P8AUY7_ARATH)	101255706	8.1003	11.3407	3.22101	7.38062	6.72821	1.47046	7.54429	5.3763	1.25006	7.1956	6.51793	3.3052	6.33155	5.53532	1.57669	7.69797	7.16927	3.44184	lcl|NC_015443.3_cds_XP_004241672.1_20143	LOC101255706
Solyc06g068815.1	Solyc06g068815	Cluster_1	SL4.0ch06	40275108	40275799	Unknown protein	101247555	4.75546	4.11315	1.52596	6.18743	1.36089	0.528759	8.03888	1.87425	1.30855	4.23965	3.86142	1.23816	6.78431	2.4735	1.6322	3.84204	6.86601	0.979769	lcl|NC_015446.3_cds_XP_004247221.1_28543	LOC101247555
Solyc06g069360.3	Solyc06g069360	Cluster_1	SL4.0ch06	40738368	40745008	PHD and RING finger domain-containing protein (AHRD V3.3 *-* A0A2K3N8F5_TRIPR)	101264529	3.04145	3.14542	0.55752	5.50755	2.24841	0.402557	4.60886	2.72652	0.435386	3.57335	3.54992	0.321643	5.18819	3.5665	0.384485	3.74208	3.42177	0.881165	lcl|NC_015443.3_cds_XP_004241616.1_20292	LOC101264529
Solyc06g071370.1	Solyc06g071370	Cluster_1	SL4.0ch06	41585320	41585790	NHL domain protein (AHRD V3.3 *** AT5G14895.1)	104648037	41.9073	20.7037	12.2356	33.1894	23.0329	13.4913	21.3422	18.1703	5.05807	27.3824	10.2553	12.0459	30.8536	29.4037	12.8531	38.8391	26.4718	18.3728	lcl|NC_015443.3_cds_XP_010322556.1_20417	LOC104648037
Solyc06g071680.4	Solyc06g071680	Cluster_1	SL4.0ch06	41810163	41814793	Histone deacetylase (AHRD V3.3 *** A0A1U8EWM8_CAPAN);Dbxref=InterPro:IPR023801,Pfam:PF00850	101258377	46.3088	37.5476	8.46348	35.3962	29.3986	5.47517	44.631	39.0896	7.38113	38.5898	39.1177	10.5276	40.9089	35.3783	7.19748	47.9644	33.2508	14.777	lcl|NC_015443.3_cds_NP_001352081.1_20463	SlHDA3
Solyc06g072600.3	Solyc06g072600	Cluster_1	SL4.0ch06	42437247	42439175	Mitochondrial import inner membrane translocase subunit TIM8 (AHRD V3.3 *** A0A1U8H3V4_CAPAN);Dbxref=InterPro:IPR004217,Pfam:PF02953	101266130	16.2138	23.0576	8.23855	15.4551	25.6233	6.63456	23.5907	26.2816	7.758	13.9137	21.5543	2.95606	27.3426	25.0392	1.95667	19.0104	30.6565	12.3728	lcl|NC_015443.3_cds_XP_004241454.1_20577	LOC101266130
Solyc06g072840.3	Solyc06g072840	Cluster_1	SL4.0ch06	42583511	42584580	hypothetical protein (AHRD V3.3 *** AT3G03150.1)	101261035	813.812	461.615	152.704	589.829	439.135	135.655	291.265	351.6	57.1642	437.008	308.213	76.6946	575.895	531.384	49.4872	603.021	449.022	56.9331	lcl|NC_015443.3_cds_XP_004241438.1_20608	LOC101261035
Solyc06g072845.1	Solyc06g072845	Cluster_1	SL4.0ch06	42592958	42594928	hypothetical protein (AHRD V3.3 *** AT5G17165.1)	101260734	5005.99	3238.08	534.744	3910.56	2731.29	293.283	2136.48	2318.95	244.503	2892.96	2037.04	377.725	2780.45	3004.77	360.389	4721.84	3366.09	1203.9	lcl|NC_015443.3_cds_XP_004241437.1_20610	LOC101260734
Solyc06g072930.4	Solyc06g072930	Cluster_1	SL4.0ch06	42620092	42621923	Gag-Pol polyprotein/retrotransposon (AHRD V3.3 *** AT2G38695.1)	101260146	18.1581	9.62508	5.10698	20.2213	12.7826	3.5001	18.6064	14.9727	6.25525	19.9271	11.5215	7.48766	20.134	14.3392	4.5538	2.56716	3.63947	0.811044	lcl|NC_015443.3_cds_XP_004241435.1_20618	LOC101260146
Solyc06g073615.1	Solyc06g073615	Cluster_1	SL4.0ch06	43086689	43088088	Molybdopterin synthase catalytic subunit (AHRD V3.3 *** A0A2G3C6U0_CAPCH);Dbxref=InterPro:IPR003448,Pfam:PF02391;Ontology_term=GO:0006777	101243795	24.4004	17.7831	2.08337	38.5743	17.171	1.71357	36.8738	20.4532	2.44296	28.0725	21.0272	6.89023	44.8163	18.9733	6.85881	29.3146	17.5065	5.58799	lcl|NC_015443.3_cds_XP_004241380.1_20708	LOC101243795
Solyc06g073930.4	Solyc06g073930	Cluster_1	SL4.0ch06	43323751	43336989	Ubiquitin carboxyl-terminal hydrolase 8 (AHRD V3.3 *** A0A1U8HC37_CAPAN);Dbxref=InterPro:IPR001394,Pfam:PF00443;Ontology_term=GO:0016579,GO:0036459	101262018	4.07892	3.17638	0.947802	3.49161	2.93565	1.05089	3.1511	3.32881	0.754183	3.32142	3.15575	1.44701	4.15428	2.75798	1.64601	3.67402	4.29647	1.19949	lcl|NC_015443.3_cds_XP_004241355.1_20756	LOC101262018
Solyc06g074080.3	Solyc06g074080	Cluster_1	SL4.0ch06	43454619	43457708	Histone deacetylase (AHRD V3.3 *** A0A2G2WMQ3_CAPBA);Dbxref=InterPro:IPR023801,Pfam:PF00850	101257380	19.2535	14.0945	4.02878	16.4676	18.6008	4.93784	17.5434	16.8939	5.93427	20.7595	14.4328	3.99741	23.919	24.5209	2.34018	23.7689	32.4167	8.66498	lcl|NC_015443.3_cds_XP_004241339.1_20775	LOC101257380
Solyc06g074370.3	Solyc06g074370	Cluster_1	SL4.0ch06	43662032	43663201	Sialyltransferase-like protein (AHRD V3.3 *** Q4JEZ5_GOSRA);Dbxref=InterPro:IPR001675,Pfam:PF00777;Ontology_term=GO:0006486,GO:0008373	101250703	2.89166	2.12328	0.323965	4.99288	1.92269	0.419152	3.30942	1.97757	0.256182	3.24903	2.39077	0.878413	4.48948	2.11404	1.55126	2.78221	5.42073	0.746838	lcl|NC_015443.3_cds_XP_004241316.1_20818	LOC101250703
Solyc06g074750.1	Solyc06g074750	Cluster_1	SL4.0ch06	43963618	43964469	Histone H2B (AHRD V3.3 *-* A0A200R5C1_9MAGN)	101244086	15.4367	6.39756	0.44608	17.3337	8.02786	1.38511	7.88727	6.26596	0.337408	8.44611	4.83023	0.490816	9.5569	8.17836	0.235513	17.3415	6.27662	1.58984	lcl|NC_015443.3_cds_XP_004241294.1_20854	LOC101244086
Solyc06g075070.4	Solyc06g075070	Cluster_1	SL4.0ch06	44241658	44244078	Alpha carbonic anhydrase (AHRD V3.3 *** A0A2U1MX04_ARTAN);Dbxref=InterPro:IPR001148,Pfam:PF00194	101264130	3.75256	1.06749	0.398261	5.19797	4.269	0.357934	7.06676	2.3852	0.271251	9.93467	9.15161	0.836952	8.25208	6.22401	0.439197	1.51552	3.50442	0.656457	lcl|NC_015443.3_cds_XP_004241280.1_20886	LOC101264130
Solyc06g075110.3	Solyc06g075110	Cluster_1	SL4.0ch06	44270849	44277539	Lysine ketoglutarate reductase trans-splicing protein (DUF707) (AHRD V3.3 *** A0A1P8AMP7_ARATH);Dbxref=InterPro:IPR007877,Pfam:PF05212	101263523	23.449	14.4372	8.89848	27.7572	21.8853	9.01389	22.7408	18.0703	7.38962	22.6641	17.7401	7.92108	24.0887	19.7375	9.0717	24.1854	25.3495	11.399	lcl|NC_015443.3_cds_XP_004241278.1_20894	LOC101263523
Solyc06g075980.3	Solyc06g075980	Cluster_1	SL4.0ch06	44858636	44864081	SEC14 cytosolic factor family protein / phosphoglyceride transfer family protein (AHRD V3.3 *** F4J934_ARATH)	101251687	8.83603	11.0529	3.2716	11.4524	7.29057	3.14682	9.93915	9.65002	2.96343	9.80206	8.82095	3.27278	11.4953	9.22668	2.70467	8.2292	13.0661	5.18862	lcl|NC_015443.3_cds_XP_010322361.1_20993	LOC101251687
Solyc06g076570.4	Solyc06g076570	Cluster_1	SL4.0ch06	45242952	45243522	Class I heat shock protein (AHRD V3.3 *** A0A2K3M3P7_TRIPR);Dbxref=InterPro:IPR002068,Pfam:PF00011	101264936	685.123	350.568	156.007	404.232	1086.34	72.2647	276.082	605.292	169.389	388.344	313.382	71.4325	282.771	623.03	88.2473	479.504	215.196	147.359	lcl|NC_015443.3_cds_NP_001307191.1_21055	Hsp20.0
Solyc06g076700.1	Solyc06g076700	Cluster_1	SL4.0ch06	45303579	45305480	UPF0503 protein, chloroplastic (AHRD V3.3 *** A0A1J3D8K5_NOCCA);Dbxref=InterPro:IPR008004,Pfam:PF05340	101261240	2.88213	3.50293	0.833829	5.41181	3.83805	0.461629	4.56938	4.18462	0.547153	2.87008	2.80666	1.23972	4.49184	3.64512	1.12089	2.62516	4.52858	0.740386	lcl|NC_015443.3_cds_XP_004241181.1_21070	LOC101261240
Solyc06g082160.4	Solyc06g082160	Cluster_1	SL4.0ch06	45646537	45649085	SAGA-associated factor 11 (AHRD V3.3 *** A0A2G2XZK1_CAPAN)	101253799	9.57059	8.41844	2.09008	10.9966	10.4703	2.4939	14.0632	10.9819	3.58136	9.14749	8.21371	1.53182	12.5877	8.87311	1.74384	12.1473	9.73281	2.61958	lcl|NC_015443.3_cds_XP_004242510.1_21126	LOC101253799
Solyc06g082370.4	Solyc06g082370	Cluster_1	SL4.0ch06	45785275	45791452	28S ribosomal protein S29, mitochondrial-like (AHRD V3.3 *** A0A2I4F9V5_9ROSI)	101249096	21.558	17.2694	3.48844	14.4852	15.4195	3.3811	16.9283	15.111	4.55735	15.7409	13.6339	4.43665	18.4944	17.4762	3.79123	21.2241	18.0135	6.18993	lcl|NC_015443.3_cds_XP_004242494.1_21156	LOC101249096
Solyc06g082940.3	Solyc06g082940	Cluster_1	SL4.0ch06	46133653	46134930	Photosystem I reaction center subunit XI protein (AHRD V3.3 *** A0A2U1MVK5_ARTAN);Dbxref=InterPro:IPR003757,Pfam:PF02605;Ontology_term=GO:0009522,GO:0009538,GO:0015979	101265249	70.2238	82.7731	21.1893	100.164	103.094	27.3148	117.959	122.466	60.4762	114.461	142.687	24.803	97.7534	72.1361	13.4486	70.0595	54.5715	150.718	lcl|NC_015443.3_cds_XP_004242464.1_21228	LOC101265249
Solyc06g082990.4	Solyc06g082990	Cluster_1	SL4.0ch06	46147076	46150251	RNA-binding CRS1 / YhbY (CRM) domain protein (AHRD V3.3 *** A0A2U1N3C5_ARTAN)	101259346	12.1282	6.78706	2.3132	16.1591	8.69533	2.80897	6.01109	5.11626	1.87347	7.78065	4.25824	2.80841	8.88121	7.4999	2.12385	16.9147	12.2028	6.48115	lcl|NC_015443.3_cds_XP_019070050.1_21233	LOC101259346
Solyc06g083150.3	Solyc06g083150	Cluster_1	SL4.0ch06	46260320	46265013	U box domain (AHRD V3.3 *** A0A200Q5S3_9MAGN)	101254909	54.1762	40.3396	11.8351	26.5137	36.3564	8.97133	64.2965	43.1978	12.0226	89.4056	55.0266	12.5342	42.6361	32.4809	21.0125	37.2197	25.6256	14.6374	lcl|NC_015443.3_cds_XP_004242428.1_21251	LOC101254909
Solyc06g083200.3	Solyc06g083200	Cluster_1	SL4.0ch06	46294451	46295590	Pentatricopeptide repeat (AHRD V3.3 *** A0A200Q3F8_9MAGN)	101254308	5.34557	5.32618	0.485295	9.82023	3.48182	0.675544	6.96389	3.89203	1.19213	5.82367	4.44232	1.09332	7.9656	5.19522	0.725827	5.67186	6.15571	2.20774	lcl|NC_015443.3_cds_XP_004242426.3_21257	LOC101254308
Solyc06g084510.4	Solyc06g084510	Cluster_1	SL4.0ch06	47162518	47170443	E3 ubiquitin-protein ligase MIEL1 (AHRD V3.3 *** A0A2G2ZF12_CAPAN)	101247534	29.1125	22.0484	5.56734	30.1382	35.3579	6.2474	33.6743	33.7592	5.77823	30.3945	27.0237	7.36062	34.2778	39.9378	6.56647	41.289	36.4385	14.7217	lcl|NC_015443.3_cds_XP_010323027.1_21451	LOC101247534
Solyc07g005710.3	Solyc07g005710	Cluster_1	SL4.0ch07	570731	572737	Unknown protein	101245961	28.2359	15.8334	10.0113	30.8451	21.0639	6.72228	19.2612	12.843	4.77553	14.2333	10.1975	5.41506	18.1142	17.0953	6.50296	36.2191	31.6553	8.63953	lcl|NC_015444.3_cds_XP_010323189.1_21546	LOC101245961
Solyc07g005775.1	Solyc07g005775	Cluster_1	SL4.0ch07	614422	615459	Unknown protein		12.4553	14.4511	4.59266	25.729	8.7546	7.19444	26.4874	14.6207	5.43123	28.5851	24.8299	8.3327	25.5131	16.1567	10.1645	23.9892	12.7093	13.5998
Solyc07g007700.3	Solyc07g007700	Cluster_1	SL4.0ch07	2328846	2330048	S-isoprenylcysteine O-methyltransferase (AHRD V3.3 *** A0A2K3P4V6_TRIPR)	101262629	11.9908	7.27169	1.57682	11.4165	7.20105	1.56269	10.4204	9.01034	1.42501	9.75642	5.82877	1.85049	10.1144	7.54866	1.41853	10.5701	10.1068	2.4199	lcl|NC_015444.3_cds_XP_004242746.1_21793	LOC101262629
Solyc07g008150.3	Solyc07g008150	Cluster_1	SL4.0ch07	2829348	2834229	Glucan endo-1,3-beta-glucosidase 11 (AHRD V3.3 *** A0A1J3HZP4_NOCCA);Dbxref=InterPro:IPR000490,Pfam:PF00332;Ontology_term=GO:0004553,GO:0005975	101246357	23.3735	22.0765	9.33011	23.5858	20.6936	6.45298	29.3976	18.8871	10.1901	28.6967	20.8863	10.5585	36.0139	22.4552	13.3447	20.239	19.0032	10.2037	lcl|NC_015444.3_cds_XP_010323301.1_21846	LOC101246357
Solyc07g017950.3	Solyc07g017950	Cluster_1	SL4.0ch07	8728270	8730280	Ribulose bisphosphate carboxylase small chain (AHRD V3.3 *** A0A1Q3CZK4_CEPFO);Dbxref=InterPro:IPR000894,Pfam:PF00101	101257875	10.0673	6.27093	2.45769	12.6092	11.0701	2.46577	5.82783	9.31627	0.816027	7.11099	2.42598	0.441474	8.57978	2.84117	1.51783	5.35748	48.9597	19.7459	lcl|NC_015444.3_cds_XP_004243079.1_22110	LOC101257875
Solyc07g026650.3	Solyc07g026650	Cluster_1	SL4.0ch07	30389797	30391389	1-aminocyclopropane-1-carboxylate oxidase 5	543800	12.1671	40.7433	4.62941	9.2825	19.0369	4.466	211.96	168.693	8.87842	65.9813	243.16	4.22115	34.5895	16.5468	1.32902	18.5489	16.6974	6.31513	lcl|NC_015444.3_cds_NP_001234037.1_22282	aco5
Solyc07g042160.3	Solyc07g042160	Cluster_1	SL4.0ch07	54965465	54978565	Pectin lyase-like superfamily protein (AHRD V3.3 *** A0A2U1LH94_ARTAN);Dbxref=InterPro:IPR000743,Pfam:PF00295;Ontology_term=GO:0004650,GO:0005975	101248218	6.13246	5.02154	1.17731	8.75749	7.63341	1.55497	8.2309	4.79087	1.40404	6.51652	5.73186	1.74042	13.5978	5.61081	1.84729	6.78221	11.2657	2.38326	lcl|NC_015444.3_cds_XP_004243697.1_22556	LOC101248218
Solyc07g042390.3	Solyc07g042390	Cluster_1	SL4.0ch07	55343510	55344073	Plant invertase/pectin methylesterase inhibitor superfamily protein (AHRD V3.3 *** A0A061GSW0_THECC);Dbxref=InterPro:IPR006501,Pfam:PF04043;Ontology_term=GO:0004857	101244503	185.05	119.216	11.5661	49.106	81.9034	11.952	81.0568	67.1933	35.2172	117.323	83.4875	51.3089	27.9777	24.0358	12.7604	104.08	165.068	54.2983	lcl|NC_015444.3_cds_NP_001333811.1_22585	LOC101244503
Solyc07g043260.4	Solyc07g043260	Cluster_1	SL4.0ch07	56766503	56770210	protein FAR1-RELATED SEQUENCE 2-like isoform X1 (AHRD V3.3 *** A0A2I4HFL5_9ROSI)	101257387	9.46703	5.18497	2.739	11.6421	6.90274	5.34042	8.20903	4.64845	2.03569	9.31573	4.70401	2.42768	9.36378	7.23256	4.37186	8.63962	6.81711	2.63364	lcl|NC_015444.3_cds_XP_004243647.1_22690	LOC101257387
Solyc07g045380.3	Solyc07g045380	Cluster_1	SL4.0ch07	58377012	58381553	Pentatricopeptide repeat-containing protein (AHRD V3.3 *** A0A2G2WC64_CAPBA)	101261725	7.83526	5.67707	1.61995	8.59084	4.17271	1.41186	6.71272	4.51002	1.45326	6.96815	4.31809	2.34786	6.58924	4.83898	2.0635	8.10736	4.7253	3.23661	lcl|NC_015444.3_cds_XP_019070490.1_22818	LOC101261725
Solyc07g045390.3	Solyc07g045390	Cluster_1	SL4.0ch07	58388606	58388896	50S ribosomal protein l18 (AHRD V3.3 *** A0A2K3P4S5_TRIPR);Dbxref=InterPro:IPR005484,Pfam:PF00861;Ontology_term=GO:0003735,GO:0005622,GO:0005840,GO:0006412	101261135	27.2925	26.3744	7.4731	21.0498	24.5256	5.12471	28.578	28.8871	6.41753	29.3371	21.4793	6.05053	35.8344	30.4169	2.62122	32.0163	34.5441	17.1155	lcl|NC_015444.3_cds_XP_010323903.1_22820	LOC101261135
Solyc07g045540.4	Solyc07g045540	Cluster_1	SL4.0ch07	58560470	58566034	Glucose-6-phosphate 1-dehydrogenase (AHRD V3.3 *** A0A1U8HAS8_CAPAN);Dbxref=InterPro:IPR022675,Pfam:PF02781;Ontology_term=GO:0004345,GO:0006006,GO:0050661,GO:0055114	101258470	16.3195	11.8033	2.85425	12.6544	10.4013	4.87812	12.3293	8.43218	4.06687	19.7556	14.2357	5.48379	12.4244	8.60274	3.53056	14.7621	9.3092	7.17268	lcl|NC_015444.3_cds_XP_004243567.1_22840	LOC101258470
Solyc07g047900.3	Solyc07g047900	Cluster_1	SL4.0ch07	58993566	58997100	RNA-binding CRS1 / YhbY (CRM) domain protein (AHRD V3.3 *-* Q9LT57_ARATH)	101262328	8.14893	9.2489	4.55385	9.95662	6.5143	3.62787	8.89563	8.5632	2.53537	7.11146	9.46206	4.15129	8.81485	7.27361	2.6976	8.50857	7.77767	4.28041	lcl|NC_015444.3_cds_XP_004243872.1_22872	LOC101262328
Solyc07g052690.4	Solyc07g052690	Cluster_1	SL4.0ch07	61052626	61056709	Beta-amylase (AHRD V3.3 *** A0A2G3BZU4_CAPCH);Dbxref=InterPro:IPR001554,Pfam:PF01373;Ontology_term=GO:0000272,GO:0016161	101247340	35.5617	14.0119	17.9509	22.5413	20.4399	8.89714	24.332	25.0981	7.73491	30.9869	19.8246	11.9776	9.06195	21.6021	7.26333	30.1294	16.7646	6.54892	lcl|NC_015444.3_cds_XP_004243448.1_23070	LOC101247340
Solyc07g053120.4	Solyc07g053120	Cluster_1	SL4.0ch07	61497206	61501503	G-type lectin S-receptor-like serine/threonine-protein kinase (AHRD V3.3 *** A0A2G2Z3H8_CAPAN)	101268703	2.4277	3.85268	1.05479	0.540897	2.01551	0.804783	7.85967	4.62072	2.70893	5.51878	5.21459	1.09683	1.15061	0.901711	0.406353	0.557292	0.902327	0.166451	lcl|NC_015444.3_cds_XP_010323783.1_23122	LOC101268703
Solyc07g054140.3	Solyc07g054140	Cluster_1	SL4.0ch07	62433338	62436792	Syntaxin (AHRD V3.3 *** A0A2G3C0S2_CAPCH)	101266651	5.16587	2.6124	0.778282	7.23844	4.09107	0.483795	3.90408	3.75512	1.6788	2.5192	2.36895	0.71395	7.24468	4.0268	2.19598	4.51153	16.4747	1.18919	lcl|NC_015444.3_cds_XP_004243345.1_23243	LOC101266651
Solyc07g054190.4	Solyc07g054190	Cluster_1	SL4.0ch07	62474318	62476963	Riboflavin synthase (AHRD V3.3 *** A0A2G3C0R1_CAPCH)	101265745	21.3855	9.61671	5.05914	20.6047	14.7912	7.95468	17.6354	13.4968	7.96833	20.8626	10.5173	10.3418	18.7535	15.2768	5.59934	19.5942	17.8287	9.37357	lcl|NC_015444.3_cds_XP_004243342.1_23250	LOC101265745
Solyc07g054210.3	Solyc07g054210	Cluster_1	SL4.0ch07	62487754	62490904	light dependent NADH:protochlorophyllide oxidoreductase 2	543647	36.22	21.8919	3.67915	37.0899	51.6052	3.64931	29.2817	40.0872	5.98947	30.4493	34.3582	4.433	38.2847	45.0311	4.93303	38.3924	18.5658	8.93315	lcl|NC_015444.3_cds_NP_001296970.1_23252	POR2
Solyc07g054320.3	Solyc07g054320	Cluster_1	SL4.0ch07	62595081	62607678	Protein LAZ1 (AHRD V3.3 *** A0A2G2Z3N7_CAPAN);Dbxref=InterPro:IPR005178,Pfam:PF03619	101262025	23.2668	18.6785	11.3453	20.3231	19.8757	8.17275	17.9284	17.3782	7.43226	19.2692	18.2914	9.05003	22.5953	18.446	6.6621	25.2949	15.5924	11.5738	lcl|NC_015444.3_cds_XP_004243330.1_23264	LOC101262025
Solyc07g054630.4	Solyc07g054630	Cluster_1	SL4.0ch07	62817815	62821821	B3 domain-containing protein (AHRD V3.3 *** A0A1Q3CXA6_CEPFO)	101259764	4.29978	3.04076	1.56977	6.14549	3.24066	2.19513	4.26007	3.13322	1.22279	5.07	3.06474	1.70234	1.75461	1.34821	0.839956	7.85062	6.57772	2.36296	lcl|NC_015444.3_cds_XP_010323710.1_23304	LOC101259764
Solyc07g054780.1	Solyc07g054780	Cluster_1	SL4.0ch07	62902819	62903070	Wound induced protein (AHRD V3.3 *** Q04129_SOLLC);Dbxref=InterPro:IPR022251,Pfam:PF12609	544070	180.895	50.9254	55.7038	172.498	329.813	60.1665	398.378	106.646	13.9561	152.696	106.548	9.10458	327.695	72.9938	10.2075	281.729	234.203	34.4975	lcl|NC_015444.3_cds_XP_004243308.1_23314	LOC544070
Solyc07g055100.4	Solyc07g055100	Cluster_1	SL4.0ch07	63152825	63155334	Trihelix transcription factor ASIL1 (AHRD V3.3 *** A0A2G2WEG4_CAPBA)	101247539	1.86153	0.890431	0.147559	2.88298	1.89885	0.0771244	1.56677	1.14086	0.16342	2.65596	0.913773	0.204891	3.962	1.76856	0.275585	1.53028	2.79606	0.112564	lcl|NC_015444.3_cds_XP_004243285.1_23368	LOC101247539
Solyc07g056580.3	Solyc07g056580	Cluster_1	SL4.0ch07	64306662	64313264	ethylene receptor 2	606299	11.7551	6.99753	1.38047	9.32199	10.8516	1.16396	10.2523	10.5378	2.17079	12.5624	6.25386	4.48061	11.5808	21.2235	2.62339	20.0057	14.6143	6.75859	lcl|NC_015444.3_cds_NP_001234153.2_23551	ETR2
Solyc07g056590.3	Solyc07g056590	Cluster_1	SL4.0ch07	64317044	64325261	Polyadenylate-binding protein-interacting protein 9 (AHRD V3.3 *** A0A2G2WEN6_CAPBA)	101267622	15.0433	8.70315	2.20824	13.5458	12.4546	2.32788	18.2929	16.3728	3.65889	15.1793	14.5546	2.69098	14.2762	14.9194	1.40769	14.0778	12.6547	3.64705	lcl|NC_015444.3_cds_XP_004243186.1_23552	LOC101267622
Solyc07g061800.4	Solyc07g061800	Cluster_1	SL4.0ch07	64590975	64591990	Heme-binding-like protein (AHRD V3.3 *** A0A2I0X1C8_9ASPA);Dbxref=InterPro:IPR006917,Pfam:PF04832	101255514	23.6953	29.107	5.17866	62.2686	109.328	32.9856	28.9974	22.5778	3.48608	42.3412	66.922	3.04258	18.6011	25.3197	2.68016	6.64184	32.4979	48.991	lcl|NC_015444.3_cds_XP_004244317.1_23575	LOC101255514
Solyc07g062050.3	Solyc07g062050	Cluster_1	SL4.0ch07	64728553	64737376	SH2 domain-containing protein A (AHRD V3.3 *** SHA_ARATH)	101252101	7.87728	7.24667	1.98955	8.31324	8.547	2.3949	5.36076	6.50205	1.71834	6.38669	5.90877	2.1774	8.60904	7.81801	1.50288	7.22546	7.88842	2.71573	lcl|NC_015444.3_cds_XP_004244305.1_23600	LOC101252101
Solyc07g062520.3	Solyc07g062520	Cluster_1	SL4.0ch07	65064947	65068818	Cytochrome (AHRD V3.3 *** A0A2G2WF27_CAPBA);Dbxref=InterPro:IPR001128,Pfam:PF00067;Ontology_term=GO:0005506,GO:0016705,GO:0020037,GO:0055114	101268296	22.8165	14.4414	6.78698	19.986	17.6689	7.09578	14.6686	12.5376	6.27662	19.3407	12.6551	8.81642	17.0386	23.9462	10.249	22.5238	28.8466	12.3014	lcl|NC_015444.3_cds_XP_004244273.1_23663	LOC101268296
Solyc07g063310.3	Solyc07g063310	Cluster_1	SL4.0ch07	65636279	65639026	LanC-like protein GCR2 (AHRD V3.3 *** A0A2G3C2B6_CAPCH);Dbxref=InterPro:IPR007822,Pfam:PF05147	101250137	18.2092	19.2434	8.25492	31.2364	16.4705	9.20193	21.2477	15.9915	4.25831	17.7406	14.8422	5.82006	29.6993	19.6717	9.20098	26.3896	17.7106	11.6678	lcl|NC_015444.3_cds_XP_004244211.1_23762	LOC101250137
Solyc07g063450.3	Solyc07g063450	Cluster_1	SL4.0ch07	65762493	65766369	Lysine-specific histone demethylase 1-like protein 2 (AHRD V3.3 *** A0A2G3C377_CAPCH)	101245565	3.15797	2.43758	0.696474	3.42695	1.74006	0.619224	2.06596	1.98253	0.42458	1.99442	1.35955	0.473857	2.75278	2.55119	0.247249	2.92099	2.70447	0.891183	lcl|NC_015444.3_cds_XP_010324354.1_23787	LOC101245565
Solyc07g063640.1	Solyc07g063640	Cluster_1	SL4.0ch07	65886958	65887257	Wound-responsive family protein (AHRD V3.3 *-* A0A2U1LJB1_ARTAN);Dbxref=InterPro:IPR022251,Pfam:PF12609		106.124	25.8568	13.1829	79.6726	103.628	20.3639	406.569	118.633	18.774	246.905	139.352	18.1136	73.5362	64.5241	22.9859	230.672	110.305	11.6337
Solyc07g063860.4	Solyc07g063860	Cluster_1	SL4.0ch07	66056710	66057793	DUF538 domain-containing protein (AHRD V3.3 *** A0A1Q3D5N1_CEPFO);Dbxref=InterPro:IPR007493,Pfam:PF04398	104648557	58.169	53.3804	10.6565	35.9065	84.9015	18.3437	45.7773	38.8626	12.3731	71.2846	45.0343	6.20419	40.47	60.9259	9.81607	59.3077	83.4356	4.98298	lcl|NC_015444.3_cds_XP_010324339.1_23838	LOC104648557
Solyc07g064170.3	Solyc07g064170	Cluster_1	SL4.0ch07	66258941	66261316	pectin methylesterase 1;Dbxref=InterPro:IPR000070,Pfam:PF01095;Ontology_term=GO:0030599,GO:0042545	544090	2753.4	1487.64	731.526	1866.03	2061.45	287.587	1589.29	1403.76	285.497	2511.87	946.118	560.467	1692.57	2104.84	255.43	2771.83	3057.93	1211.35	lcl|NC_015444.3_cds_NP_001234151.1_23874	PE1
Solyc07g064180.4	Solyc07g064180	Cluster_1	SL4.0ch07	66268619	66270879	pectin methylesterase 2;Dbxref=InterPro:IPR000070,Pfam:PF01095;Ontology_term=GO:0030599,GO:0042545	544289	392.561	189.628	52.916	222.533	256.486	27.1154	346.558	285.705	53.2048	537.617	204.342	76.3566	198.211	190.464	25.5842	399.464	412.478	101.034	lcl|NC_015444.3_cds_NP_001233948.1_23875	PME2.1
Solyc07g064270.3	Solyc07g064270	Cluster_1	SL4.0ch07	66316179	66320768	Glucose-6-phosphate/phosphate translocator 2, chloroplastic (AHRD V3.3 *** A0A2G2Z5J6_CAPAN);Dbxref=InterPro:IPR004853,Pfam:PF03151	101255219	109.53	136.632	58.714	113.979	98.4742	52.1758	118.41	104.59	38.3818	97.1521	109.308	40.2318	126.946	98.675	44.2527	122.587	136.454	38.7505	lcl|NC_015444.3_cds_XP_004244144.1_23883	LOC101255219
Solyc07g064580.3	Solyc07g064580	Cluster_1	SL4.0ch07	66489852	66493099	Actin cytoskeleton-regulatory complex pan-like protein (AHRD V3.3 *** Q9LPT5_ARATH)	101248992	14.0639	19.8118	4.40596	21.5449	21.1384	5.29959	15.8566	11.8486	2.78576	11.6984	13.2496	5.1863	19.4078	15.5007	6.80831	11.8775	17.0931	5.86002	lcl|NC_015444.3_cds_XP_004244122.1_23914	LOC101248992
Solyc07g064840.3	Solyc07g064840	Cluster_1	SL4.0ch07	66665348	66665785	oral cancer-overexpressed protein 1 homolog (AHRD V3.3 *** A0A2I4HBL0_9ROSI)	101267722	14.5452	14.8365	2.03089	15.2236	12.4377	1.65082	15.678	18.8904	5.89401	14.0093	18.2385	4.69674	16.1107	14.3174	2.29679	16.7042	12.2523	5.69919	lcl|NC_015444.3_cds_XP_004244098.1_23949	LOC101267722
Solyc07g065140.4	Solyc07g065140	Cluster_1	SL4.0ch07	66862162	66865939	Beta-1,2-xylosyltransferase (AHRD V3.3 *** Q2UVB5_SOLTU)	101253606	15.4427	45.445	4.18413	27.6924	19.0297	5.34629	29.5388	20.0999	4.95471	21.8702	31.3587	5.30454	20.2546	19.2447	6.13964	11.7883	18.8571	5.99547	lcl|NC_015444.3_cds_NP_001311390.1_23989	LOC101253606
Solyc07g065620.4	Solyc07g065620	Cluster_1	SL4.0ch07	67157949	67162669	Poly(A)-specific ribonuclease PARN (AHRD V3.3 *** A0A2G2WFF7_CAPBA);Dbxref=InterPro:IPR006941,Pfam:PF04857	101250035	10.5627	9.23923	2.73535	10.8933	12.455	2.50348	5.97494	5.88072	2.04388	6.70813	5.5159	2.09562	9.95448	10.7165	2.17557	11.595	12.2119	4.88122	lcl|NC_015444.3_cds_XP_004244040.1_24060	LOC101250035
Solyc07g065745.1	Solyc07g065745	Cluster_1	SL4.0ch07	67246713	67252073	GBF-interacting protein 1-like (AHRD V3.3 *-* A0A2I4FNQ4_9ROSI)	101262230	1.99903	1.00451	0.518927	2.79849	1.44606	0.665208	3.85562	2.54501	0.952554	2.16439	2.75267	1.05549	2.91586	2.05282	1.44115	2.97894	2.57741	0.274318	lcl|NC_015444.3_cds_XP_019070506.1_24082	LOC101262230
Solyc07g066150.1	Solyc07g066150	Cluster_1	SL4.0ch07	67491829	67492269	Photosystem I reaction center subunit V, chloroplastic (AHRD V3.3 *** A0A1U8HDK9_CAPAN);Dbxref=InterPro:IPR000549,Pfam:PF01241;Ontology_term=GO:0009522,GO:0015979,GO:0016020	101263732	223.474	275.424	97.4371	164.568	212.469	40.9933	238.833	259.939	133.175	219.249	428.42	96.0976	249.95	262.63	34.4643	137.418	92.3872	241.441	lcl|NC_015444.3_cds_XP_004244001.1_24134	LOC101263732
Solyc08g006150.3	Solyc08g006150	Cluster_1	SL4.0ch08	889615	892880	Gamma-glutamylcyclotransferase (AHRD V3.3 *** A0A2G2W469_CAPBA);Dbxref=InterPro:IPR006840,Pfam:PF04752;Ontology_term=GO:0003839,GO:0006751	101259958	59.5217	59.4541	16.6621	76.5784	60.9755	23.2157	135.693	140.18	16.6486	51.0223	272.039	13.7392	41.998	41.0282	19.6219	66.3166	82.7216	29.4196	lcl|NC_015445.3_cds_XP_004244472.1_24378	LOC101259958
Solyc08g006830.3	Solyc08g006830	Cluster_1	SL4.0ch08	1374516	1382514	Caffeoyl-CoA O-methyltransferase (AHRD V3.3 *** A0A1Y1IA85_KLENI);Dbxref=InterPro:IPR002935,Pfam:PF01596;Ontology_term=GO:0008171	101252203	4.90271	2.5268	1.12085	3.21791	2.44567	0.850562	4.87452	3.90129	1.76138	4.88687	2.93442	1.63439	2.78462	2.76684	0.63216	4.48709	4.66085	1.83756	lcl|NC_015445.3_cds_XP_004244527.1_24466	LOC101252203
Solyc08g007180.3	Solyc08g007180	Cluster_1	SL4.0ch08	1749904	1753330	Chlorophyll A-B binding protein (AHRD V3.3 *** A0A200RAS0_9MAGN)	101260362	20.4175	11.7357	5.45814	18.2788	16.2367	4.24939	22.452	19.1077	9.80697	22.9461	13.0604	7.1426	27.0678	19.7569	5.09569	15.8406	21.7873	7.71098	lcl|NC_015445.3_cds_XP_004244555.1_24507	LOC101260362
Solyc08g007510.3	Solyc08g007510	Cluster_1	SL4.0ch08	2068772	2073737	Cornichon (AHRD V3.3 *** A0A2U1PBX6_ARTAN);Dbxref=InterPro:IPR003377,Pfam:PF03311;Ontology_term=GO:0016192	101268126	5.59294	5.0914	0.904281	7.31752	5.71102	1.04586	7.11419	5.31792	1.9385	4.46329	5.54054	1.87105	9.19167	5.90487	1.86488	7.67098	7.15132	1.1261	lcl|NC_015445.3_cds_XP_004244580.1_24556	LOC101268126
Solyc08g007830.1	Solyc08g007830	Cluster_1	SL4.0ch08	2345142	2345831	Dehydration-responsive element-binding protein 1E (AHRD V3.3 *** A0A1U8FGE9_CAPAN)	101248897	11.1072	8.12475	5.001	29.1873	77.5637	67.0222	20.0966	15.4729	0.783658	22.7867	9.36395	0.0968703	5.7341	10.8366	0.328848	5.45464	5.3167	0.471981	lcl|NC_015445.3_cds_XP_004244599.1_24595	LOC101248897
Solyc08g007990.3	Solyc08g007990	Cluster_1	SL4.0ch08	2494591	2498445	RNA-binding protein NOB1 (AHRD V3.3 *** A0A2K3NS65_TRIPR)	101252008	53.754	49.4428	17.7357	47.3882	42.6847	20.5144	25.1264	31.4741	11.8761	43.3708	32.7365	16.0231	34.0207	36.2561	11.2607	52.7807	63.2022	26.6998	lcl|NC_015445.3_cds_XP_004244609.1_24609	LOC101252008
Solyc08g008020.1	Solyc08g008020	Cluster_1	SL4.0ch08	2526374	2529376	C2 calcium/lipid-binding plant phosphoribosyltransferase family protein (AHRD V3.3 *** A0A061G6B5_THECC)	101252905	2.14864	0.66804	0.5931	1.9439	1.08605	0.45061	1.07944	0.601721	0.182979	2.69815	0.690739	0.453689	0.763337	0.324894	0.0766905	1.59921	3.63114	1.74842	lcl|NC_015445.3_cds_XP_010324630.1_24619	LOC101252905
Solyc08g008250.3	Solyc08g008250	Cluster_1	SL4.0ch08	2696687	2697439	Protein KTI12-like protein (AHRD V3.3 *** A0A2G3BPU8_CAPCH);Dbxref=InterPro:IPR013641,Pfam:PF08433	101257985	17.3058	25.9804	4.63569	21.203	17.7198	3.87962	27.4158	25.6965	8.63385	19.4732	29.7786	12.8377	23.8217	18.9969	10.8402	15.5418	19.0014	4.64695	lcl|NC_015445.3_cds_XP_010324638.1_24647	LOC101257985
Solyc08g016190.4	Solyc08g016190	Cluster_1	SL4.0ch08	6956546	6969393	60S ribosomal protein L18a-like protein (AHRD V3.3 *** A0A2I4F6G6_9ROSI)	101264350	10.4193	6.58528	4.89656	12.2128	9.05178	4.68071	9.75454	9.56426	4.32144	8.70473	9.69928	3.27558	12.3355	12.1011	4.36303	13.3525	10.2188	5.93213	lcl|NC_015445.3_cds_XP_010324738.1_24846	LOC101264350
Solyc08g016801.1	Solyc08g016801	Cluster_1	SL4.0ch08	9622875	9626521	Aladin (AHRD V3.3 *** A0A1J3JTW2_NOCCA)	101256791	4.45156	6.29641	1.21688	5.90473	5.07847	1.24202	7.24567	7.59994	0.947636	4.4297	5.96346	0.492355	5.56939	4.39477	0.16991	4.46099	4.49732	1.16972	lcl|NC_015445.3_cds_XP_025888381.1_24884	LOC101256791
Solyc08g042100.3	Solyc08g042100	Cluster_1	SL4.0ch08	23593586	23595603	RING-type E3 ubiquitin transferase (AHRD V3.3 *-* A0A218WUJ5_PUNGR)	101264539	0.582701	0.87144	0.249689	0.731535	2.78216	0.197807	1.27309	2.0979	0.0822907	2.75038	1.12549	0.182664	1.84894	2.48727	0.18143	0.715155	6.03113	0.29906	lcl|NC_015445.3_cds_XP_004244950.1_24982	LOC101264539
Solyc08g042140.3	Solyc08g042140	Cluster_1	SL4.0ch08	23212493	23222633	translation initiation factor 3 subunit I (AHRD V3.3 *** AT1G54680.4)	101265151	10.9348	7.00785	2.30822	8.80456	9.91986	3.27307	7.65347	9.48343	2.56846	8.20003	7.6141	2.79283	9.45984	8.64225	3.4811	8.90767	11.8991	3.97097	lcl|NC_015445.3_cds_XP_004244952.1_24977	LOC101265151
Solyc08g045640.3	Solyc08g045640	Cluster_1	SL4.0ch08	17416849	17419838	Remorin family protein (AHRD V3.3 *** A0A2U1QND3_ARTAN)	101243914	8.81471	7.51199	1.9521	15.6332	8.34205	2.46555	13.811	7.29208	2.65383	8.97188	7.95789	3.4485	12.888	7.29605	1.76806	10.1859	10.3701	3.11362	lcl|NC_015445.3_cds_NP_001296826.1_24946	LOC101243914
Solyc08g066100.3	Solyc08g066100	Cluster_1	SL4.0ch08	52623841	52631817	ATP-dependent 6-phosphofructokinase (AHRD V3.3 *** A0A2G2YWK4_CAPAN);Dbxref=InterPro:IPR000023,Pfam:PF00365;Ontology_term=GO:0003872,GO:0006096	101245480	33.9681	49.5984	13.212	24.4031	26.6236	12.8	38.6479	49.4759	16.0972	34.1156	91.6032	10.6471	22.5828	19.3865	7.20495	33.3327	16.3577	11.9406	lcl|NC_015445.3_cds_XP_004245136.1_25459	LOC101245480
Solyc08g066560.3	Solyc08g066560	Cluster_1	SL4.0ch08	53393608	53395475	Unknown protein	101253214	22.0804	12.7068	7.67171	13.752	12.4054	6.80237	13.2571	11.2096	6.39831	17.8072	9.69039	5.04669	17.8385	15.4895	6.24278	21.114	13.7427	9.58348	lcl|NC_015445.3_cds_NP_001335190.1_25507	LOC101253214
Solyc08g066670.3	Solyc08g066670	Cluster_1	SL4.0ch08	53594673	53597355	Exostosin-like (AHRD V3.3 *** A0A200QDL7_9MAGN)	101255224	3.41674	2.48662	1.13393	4.67574	3.84712	0.88115	4.84912	3.68648	2.22219	6.61458	3.23966	1.28484	13.4609	9.37771	2.00845	7.06828	5.45407	2.87556	lcl|NC_015445.3_cds_XP_004245168.1_25525	LOC101255224
Solyc08g066950.3	Solyc08g066950	Cluster_1	SL4.0ch08	53922999	53936996	1-deoxy-D-xylulose 5-phosphate synthase 1 (AHRD V3.3 *** Q8L693_MEDTR)	101260957	12.2074	8.26164	4.32782	10.1712	10.9289	3.96966	8.09257	8.23222	3.40217	9.42695	7.37233	4.3688	11.2551	11.4286	3.57146	10.7524	10.4212	4.72929	lcl|NC_015445.3_cds_XP_004245186.1_25567	LOC101260957
Solyc08g067030.3	Solyc08g067030	Cluster_1	SL4.0ch08	54035235	54040139	DUF642 domain-containing protein (AHRD V3.3 *** A0A1Q3BRG3_CEPFO)	101262737	151.675	110.159	20.5336	193.36	271.954	32.2813	88.114	128.6	34.7624	142.748	69.2638	28.6392	90.9676	112.225	20.4089	94.6626	502.764	80.4667	lcl|NC_015445.3_cds_XP_004245192.1_25573	LOC101262737
Solyc08g068420.3	Solyc08g068420	Cluster_1	SL4.0ch08	55665327	55668868	L-gulonolactone oxidase (AHRD V3.3 *** A0A1U7V6W8_NICSY)	101261840	3.61741	1.63989	0.451921	1.29197	2.48772	0.268532	1.82298	1.18018	0.684243	2.59614	0.789505	0.437666	2.96617	2.4399	0.706985	2.40896	4.85721	1.20583	lcl|NC_015445.3_cds_XP_004245272.1_25731	LOC101261840
Solyc08g069140.4	Solyc08g069140	Cluster_1	SL4.0ch08	56304776	56308888	Cyclic nucleotide-gated ion channel-like protein (AHRD V3.3 *** A0A2K3MW13_TRIPR)	101249567	0.681868	1.14299	0.140433	1.68112	0.806671	0.545853	2.89271	1.18293	0.542947	1.45541	1.77172	0.591504	3.34131	1.49262	0.277618	1.03899	1.1256	0.110162	lcl|NC_015445.3_cds_XP_010325200.1_25811	LOC101249567
Solyc08g075540.5.1	Solyc08g075540	Cluster_1					543824																			lcl|NC_015445.3_cds_NP_001234117.2_25958	LOC543824
Solyc08g076590.3	Solyc08g076590	Cluster_1	SL4.0ch08	58656359	58660567	Heat shock factor protein HSF8 (AHRD V3.3 *** A0A2G2V6B5_CAPBA)	101258888	1.0984	0.619432	0.0407169	0.734399	0.446004	0.141096	0.735126	0.605611	0.213069	0.6877	0.399205	0.222489	0.838801	0.608992	0.120335	0.929685	0.789474	0.305192	lcl|NC_015445.3_cds_XP_010325565.2_26103	LOC101258888
Solyc08g077060.3	Solyc08g077060	Cluster_1	SL4.0ch08	59106593	59111052	Zinc finger, LSD1-type (AHRD V3.3 *** A0A2U1LIJ4_ARTAN)	101265355	75.3299	84.6738	18.3598	123.063	41.9998	15.3409	85.768	77.831	18.5392	112.923	95.9682	14.983	255.142	64.2972	29.6439	136.706	89.5449	66.8258	lcl|NC_015445.3_cds_XP_004245885.1_26152	LOC101265355
Solyc08g077090.3	Solyc08g077090	Cluster_1	SL4.0ch08	59129169	59134534	Eyes absent-like protein (AHRD V3.3 *** A0A2K3PED3_TRIPR)	101265052	8.87635	5.82441	0.96822	10.3685	5.57426	0.6114	9.67305	6.4772	1.99492	11.2052	7.2543	1.02754	9.20138	7.64571	1.81518	13.2011	6.6361	2.29285	lcl|NC_015445.3_cds_XP_004245882.1_26158	LOC101265052
Solyc08g077340.2	Solyc08g077340	Cluster_1	SL4.0ch08	59339600	59342936	F-box/RNI-like superfamily protein (AHRD V3.3 *** A0A2H1ZEG0_ARATH)	101259278	2.61962	1.77381	0.480892	2.45476	1.63654	0.42762	1.92979	1.72076	0.623612	2.19331	1.2125	0.691432	2.09955	1.7932	0.62344	1.3492	3.09099	0.580023	lcl|NC_015445.3_cds_XP_010325540.1_26191	LOC101259278
Solyc08g077360.3	Solyc08g077360	Cluster_1	SL4.0ch08	59348008	59354488	Dynamin (AHRD V3.3 *** E5GB64_CUCME)	101258089	1.19212	1.83002	0.753651	4.10615	2.06885	1.57345	2.30111	1.99686	0.952109	2.39112	1.65088	1.06875	4.34292	2.38693	1.34657	2.00862	4.75045	3.29722	lcl|NC_015445.3_cds_XP_004245858.1_26195	LOC101258089
Solyc08g077790.3	Solyc08g077790	Cluster_1	SL4.0ch08	59811302	59816547	Peptidyl-prolyl cis-trans isomerase (AHRD V3.3 *** A0A2U1QI01_ARTAN)	101250144	24.2602	52.6116	16.6501	37.4767	30.8818	14.7075	59.0492	47.9996	21.9003	30.6015	75.2753	10.7057	56.7481	32.8126	11.8882	19.4594	22.1676	9.49565	lcl|NC_015445.3_cds_XP_004245832.1_26242	LOC101250144
Solyc08g077830.1	Solyc08g077830	Cluster_1	SL4.0ch08	59848889	59849893	Deoxyhypusine hydroxylase (AHRD V3.3 *** A0A2G3DC97_CAPCH)	101249195	13.5935	12.3686	3.94519	8.79544	10.5656	3.13856	10.4124	12.1668	3.88513	7.29105	8.62376	1.69881	11.0051	8.9635	1.50751	10.9521	10.0557	3.93807	lcl|NC_015445.3_cds_XP_010325525.1_26248	LOC101249195
Solyc08g077870.4	Solyc08g077870	Cluster_1	SL4.0ch08	59891430	59892675	cyclin-T1-like (AHRD V3.3 *** A0A2I4GUH5_9ROSI)	101248508	13.8892	9.05206	1.89798	14.4631	12.6186	2.51665	5.76661	5.59422	0.838978	13.3975	11.0606	3.57501	4.5829	4.04887	0.447601	3.80915	8.15434	1.91346	lcl|NC_015445.3_cds_XP_004245826.2_26256	LOC101248508
Solyc08g077970.2	Solyc08g077970	Cluster_1	SL4.0ch08	59973011	59976058	transcription factor IIIB (AHRD V3.3 *** AT4G17010.1)	101247950	3.96376	4.31443	1.40489	4.29773	4.60911	1.31493	5.63022	3.34174	2.64715	5.7087	4.11966	0.661633	8.87443	6.33772	4.14344	9.81264	9.38072	4.99779	lcl|NC_015445.3_cds_XP_004245824.1_26268	LOC101247950
Solyc08g078100.1	Solyc08g078100	Cluster_1	SL4.0ch08	60059627	60061033	Polyamine transporter PUT1 (AHRD V3.3 *** A0A1U8GQH8_CAPAN);Dbxref=InterPro:IPR002293,Pfam:PF13520;Ontology_term=GO:0016020,GO:0022857,GO:0055085	104648965	3.48202	3.00098	0.59583	2.69243	4.32532	0.253529	2.56527	3.2597	0.80607	3.4311	1.77831	0.508586	3.17931	2.71669	0.254465	2.40297	6.87866	2.26368	lcl|NC_015445.3_cds_XP_004245811.1_26282	LOC104648965
Solyc08g078150.1	Solyc08g078150	Cluster_1	SL4.0ch08	60085162	60087546	Pentatricopeptide repeat-containing protein (AHRD V3.3 *** A0A2U1NFL7_ARTAN)	101268599	11.3363	5.19244	2.38856	5.99937	7.69914	2.14885	8.15945	5.66166	2.36922	11.585	3.23477	1.86515	4.91922	5.44888	1.35458	8.0288	5.62975	1.48982	lcl|NC_015445.3_cds_XP_004245808.1_26287	LOC101268599
Solyc08g078280.1	Solyc08g078280	Cluster_1	SL4.0ch08	60201463	60202893	Pentatricopeptide repeat (AHRD V3.3 *** A0A200Q016_9MAGN)	101264355	1.07151	0.270665	0.0573127	1.35176	0.737398	0.0573278	0.856183	0.668433	0.078709	0.907519	0.408307	0.073701	1.42425	0.888634	0.0771767	1.27455	1.11497	0.325221	lcl|NC_015445.3_cds_XP_004245793.1_26310	LOC101264355
Solyc08g078300.4	Solyc08g078300	Cluster_1	SL4.0ch08	60210423	60212777	Homeobox-leucine zipper protein HAT4 (AHRD V3.3 *** A0A2G2XL32_CAPBA)	101264045	3.48014	13.4155	0.530975	31.9677	6.17035	11.6187	47.4029	9.45521	7.70516	19.1678	14.7877	7.6673	23.8576	11.4389	17.3295	2.95837	14.9311	0.734785	lcl|NC_015445.3_cds_NP_001335344.1_26312	LOC101264045
Solyc08g078990.3	Solyc08g078990	Cluster_1	SL4.0ch08	60759259	60759900	Phosphatidic acid phosphatase type 2/haloperoxidase (AHRD V3.3 *** A0A200PS40_9MAGN);Dbxref=InterPro:IPR000326,Pfam:PF01569	101249115	4.78417	3.25323	0.446584	7.82991	5.32627	0.444517	7.20522	4.81865	0.652001	3.98634	4.38506	0.22527	8.11431	4.24282	0.120663	6.11896	4.69954	0.923198	lcl|NC_015445.3_cds_XP_004245744.1_26405	LOC101249115
Solyc08g079040.1	Solyc08g079040	Cluster_1	SL4.0ch08	60793843	60795156	Xyloglucan galactosyltransferase KATAMARI1 (AHRD V3.3 *** A0A2K3NCT4_TRIPR);Dbxref=InterPro:IPR004263,Pfam:PF03016;Ontology_term=GO:0006486,GO:0016757	101248226	19.7251	11.2092	2.81133	28.7996	18.6549	3.70316	30.1581	13.0679	13.6949	20.9021	10.6151	10.0778	27.2695	12.6224	13.0848	17.6285	27.1066	4.62564	lcl|NC_015445.3_cds_XP_004245741.1_26411	LOC101248226
Solyc08g080150.1	Solyc08g080150	Cluster_1	SL4.0ch08	61592047	61593159	TCP transcription factor 20	100736547	2.6036	1.78018	0.132718	4.83013	2.23509	0.480078	4.86625	1.6674	0.218817	6.05255	1.55564	0.517556	6.95047	3.6209	0.673974	4.93347	6.38659	0.485736	lcl|NC_015445.3_cds_NP_001233956.2_26541	TCP20
Solyc08g080470.3	Solyc08g080470	Cluster_1	SL4.0ch08	61869861	61873804	SUN-like protein 23	101243808	58.0634	62.255	14.7712	61.5175	60.2563	11.6863	82.3716	71.4958	32.3585	81.2899	77.2985	9.90256	55.0936	48.949	8.14207	43.8977	54.323	9.72821	lcl|NC_015445.3_cds_NP_001309011.1_26584	SlSUN23
Solyc08g081100.4	Solyc08g081100	Cluster_1	SL4.0ch08	62325095	62326846	p-loop nucleoside triphosphate hydrolases superfamily protein with CH (Calponin Homology) domain-containing protein (AHRD V3.3 *-* A0A1P8ATA6_ARATH)	101257098	6.45905	8.5128	3.47435	10.5203	10.5641	4.17941	10.4092	9.14861	2.84695	8.03541	8.35988	2.75755	9.69777	7.51055	3.86029	6.68345	11.2323	4.45808	lcl|NC_015445.3_cds_XP_010325402.1_26662	LOC101257098
Solyc08g081120.4	Solyc08g081120	Cluster_1	SL4.0ch08	62328446	62334475	Kinesin-4 (AHRD V3.3 *-* A0A2G3DAJ4_CAPCH)	101257098	4.65502	4.77033	1.90963	5.67451	5.65431	2.02057	4.04357	4.66844	1.27257	4.26322	3.44537	1.85713	4.7454	4.16984	1.25116	4.38252	5.86112	2.27655	lcl|NC_015445.3_cds_XP_010325402.1_26662	LOC101257098
Solyc08g081170.4	Solyc08g081170	Cluster_1	SL4.0ch08	62364498	62368922	UDP-N-acetylmuramoyl-L-alanyl-D-glutamate--2, 6-diaminopimelate ligase (AHRD V3.3 *** A0A1J3G2W3_NOCCA)	101055537	5.68064	2.45798	0.623037	6.1275	3.5147	0.388492	6.68413	3.15262	0.8114	4.25561	3.62631	1.64752	8.81836	4.50396	0.826111	7.93772	6.66791	2.56581	lcl|NC_015445.3_cds_XP_010325295.1_26670	LOC101055537
Solyc08g081620.4	Solyc08g081620	Cluster_1	SL4.0ch08	62731633	62735183	LEU13054 endo-1,4-beta-glucanase precursor;Dbxref=InterPro:IPR001701,Pfam:PF00759;Ontology_term=GO:0004553,GO:0005975	543995	14.7415	6.39782	17.1311	12.928	6.9906	3.81807	3.09665	7.10964	2.36115	3.66575	14.5791	0.849588	4.18582	4.20195	1.57354	6.15626	4.93191	0.56149	lcl|NC_015445.3_cds_NP_001234862.1_26726	Cel1
Solyc08g082230.3	Solyc08g082230	Cluster_1	SL4.0ch08	63190067	63191364	transmembrane protein (AHRD V3.3 *-* AT1G64385.2)	101257691	15.2288	15.9427	6.35457	18.7348	13.3631	4.47165	13.9738	12.5569	4.83315	12.2086	17.8946	7.44553	15.6116	15.676	5.5167	13.6227	10.9517	4.03393	lcl|NC_015445.3_cds_XP_010325362.1_26805	LOC101257691
Solyc08g082270.3	Solyc08g082270	Cluster_1	SL4.0ch08	63222954	63228332	Leucine-rich repeat (LRR) family protein (AHRD V3.3 *** A0A2U1P3Z6_ARTAN)	101257395	3.00236	4.78012	2.07941	4.93441	3.23649	1.82861	4.68051	4.00885	1.52347	2.87663	4.51043	1.09744	4.86918	4.32824	1.60242	2.8637	5.03358	1.13401	lcl|NC_015445.3_cds_XP_004245518.1_26808	LOC101257395
Solyc08g082310.3	Solyc08g082310	Cluster_1	SL4.0ch08	63271777	63276836	RING/U-box superfamily protein (AHRD V3.3 *** F4KJ04_ARATH)	101256794	13.7647	5.91264	0.282837	11.9159	16.9193	0.432574	20.3101	6.45562	1.87618	19.8476	6.98957	1.16217	13.7379	13.7359	2.41248	9.24166	15.1799	0.459675	lcl|NC_015445.3_cds_XP_004245516.1_26811	LOC101256794
Solyc08g082470.1	Solyc08g082470	Cluster_1	SL4.0ch08	63395119	63395712	Late embryogenesis abundant (LEA) hydroxyproline-rich glycoprotein family (AHRD V3.3 *** Q9T0A8_ARATH);Dbxref=InterPro:IPR004864,Pfam:PF03168	101253920	3.68473	2.4888	0.565999	4.28133	3.07802	1.01031	3.88404	3.59298	1.11685	2.81377	2.01924	0.840987	7.24755	4.22218	2.53848	5.97586	6.11616	1.45598	lcl|NC_015445.3_cds_XP_004245508.1_26830	LOC101253920
Solyc08g083270.3	Solyc08g083270	Cluster_1	SL4.0ch08	63923344	63924327	Glutaredoxin (AHRD V3.3 *** A0A200Q2N3_9MAGN)	101055513	1.5352	0.995006	0.0630853	3.49049	1.83134	0.178977	1.54362	0.775437	0.124489	1.31283	0.157936	0	1.86937	0.962235	0.189749	1.40096	2.39139	0.59662	lcl|NC_015445.3_cds_XP_010325292.1_26934	LOC101055513
Solyc09g005100.4	Solyc09g005100	Cluster_1	SL4.0ch09	63072	67512	Transcription factor (AHRD V3.3 *** A0A2G2VYB3_CAPBA)	101257206	7.48314	4.88933	2.07691	7.49653	5.58642	2.02552	7.21271	6.01436	2.81908	8.16635	4.89916	2.04928	8.56201	6.18266	2.12799	7.11036	6.28259	1.40713	lcl|NC_015446.3_cds_XP_010326095.1_26961	LOC101257206
Solyc09g005180.4	Solyc09g005180	Cluster_1	SL4.0ch09	167224	169742	L-gulonolactone oxidase (AHRD V3.3 *** A0A2R6RCF4_ACTCH)	101256030	1.29259	1.53456	0.24616	2.46898	2.5745	0.491819	5.17638	4.75063	0.74401	3.07016	2.72687	1.48103	6.67315	3.54511	0.795279	0.528502	1.66213	0.11893	lcl|NC_015446.3_cds_XP_004246775.1_26972	LOC101256030
Solyc09g007390.3	Solyc09g007390	Cluster_1	SL4.0ch09	997740	1000570	Mitochondrial import inner membrane translocase subunit TIM14 (AHRD V3.3 *** A0A2G2YLL8_CAPAN)	101255026	19.6587	11.6388	3.41777	9.6759	4.35095	1.16752	11.3018	8.30527	1.62486	17.855	14.3091	4.19036	11.4826	7.62805	0.833349	11.1816	7.84809	2.09765	lcl|NC_015446.3_cds_XP_010326012.1_27146	LOC101255026
Solyc09g007480.3	Solyc09g007480	Cluster_1	SL4.0ch09	1059638	1061682	transmembrane protein (AHRD V3.3 -** AT5G03120.1)	101252623	83.9141	51.4766	5.93006	52.8213	130.025	8.38428	35.0208	47.8762	11.1454	49.695	16.3046	19.0326	28.9536	58.7525	13.8011	61.1501	207.799	109.817	lcl|NC_015446.3_cds_XP_010326007.1_27158	LOC101252623
Solyc09g007500.3	Solyc09g007500	Cluster_1	SL4.0ch09	1094028	1096675	DNA-binding protein S1FA (AHRD V3.3 *** A0A2G2XZS4_CAPAN);Dbxref=InterPro:IPR006779,Pfam:PF04689;Ontology_term=GO:0003677,GO:0005634,GO:0006355	101251808	108.12	89.9368	19.8506	107.215	79.2567	14.9922	100.658	80.4515	20.6248	113.062	96.9933	33.5835	118.536	73.2131	31.1894	96.6832	95.5615	27.0354	lcl|NC_015446.3_cds_XP_004246674.1_27160	LOC101251808
Solyc09g007560.4	Solyc09g007560	Cluster_1	SL4.0ch09	1177610	1179251	50S ribosomal protein L5 (AHRD V3.3 *-* B6SST7_MAIZE)	101250331	67.043	31.2986	9.67246	53.1694	41.966	8.2551	45.108	44.1804	9.66054	74.1356	40.2342	19.7113	52.5197	45.5513	12.9668	57.0758	47.2424	29.2583	lcl|NC_015446.3_cds_XP_004246669.1_27179	LOC101250331
Solyc09g008030.1	Solyc09g008030	Cluster_1	SL4.0ch09	1524686	1525291	TCP transcription factor 19	100736522	6.40405	3.54262	1.9328	6.13037	3.2559	0.782203	4.57665	2.93137	0.553503	5.78178	4.53367	0.412391	8.33928	3.42893	1.02231	8.39814	3.2798	0.943703	lcl|NC_015446.3_cds_NP_001233821.2_27233	TCP19
Solyc09g008050.3	Solyc09g008050	Cluster_1	SL4.0ch09	1535459	1537955	Glycosyltransferase (AHRD V3.3 *** A0A1Q3DDP0_CEPFO)	101266856	14.2111	13.9264	2.93033	16.2124	11.372	2.38951	15.4485	12.0335	1.88277	13.4715	8.65924	3.61049	16.8653	21.1365	4.10025	18.2278	20.1176	3.76489	lcl|NC_015446.3_cds_XP_004246642.1_27235	LOC101266856
Solyc09g008320.4	Solyc09g008320	Cluster_1	SL4.0ch09	1818569	1821343	Xyloglucan endotransglucosylase/hydrolase (AHRD V3.3 *** A0A1U8EG04_CAPAN);Dbxref=InterPro:IPR000757,Pfam:PF00722;Ontology_term=GO:0004553,GO:0005975	101259187	5.28724	13.6465	3.3279	15.9167	32.1737	3.10691	15.3826	11.9975	5.20287	10.3369	13.6988	3.90283	62.5673	37.5399	19.9205	4.39606	25.7686	9.47189	lcl|NC_015446.3_cds_XP_004246615.1_27275	LOC101259187
Solyc09g008830.3	Solyc09g008830	Cluster_1	SL4.0ch09	2296405	2297424	Sequence-specific DNA binding transcription factor (AHRD V3.3 *** A0A2U1LFW8_ARTAN)	101248512	11.8223	9.8878	0.0799347	25.007	17.5673	0.353869	47.1781	14.0247	0.715001	16.1659	26.6844	0.0410357	35.7943	11.6082	0.888429	8.73644	13.2486	2.29159	lcl|NC_015446.3_cds_XP_010325945.1_27336	LOC101248512
Solyc09g008850.3	Solyc09g008850	Cluster_1	SL4.0ch09	2309302	2316369	Uridylate kinase (AHRD V3.3 *** A0A2G2YPJ3_CAPAN)	101247746	7.55288	4.92589	1.62783	11.8956	5.65716	1.27372	7.54951	5.30372	1.95293	8.42245	6.52331	1.35788	9.23457	5.58714	1.27402	9.94408	6.56306	3.60712	lcl|NC_015446.3_cds_XP_004246577.1_27338	LOC101247746
Solyc09g009780.4	Solyc09g009780	Cluster_1	SL4.0ch09	3293367	3295621	Glucosamine 6-phosphate N-acetyltransferase (AHRD V3.3 *** A0A2G3BIH9_CAPCH);Dbxref=InterPro:IPR000182,Pfam:PF00583	101255822	24.252	13.2076	7.65352	29.3099	15.0035	8.55901	25.4875	15.7918	9.37417	23.7624	18.4946	10.2444	29.0355	17.9296	10.4837	24.0508	18.9803	10.4966	lcl|NC_015446.3_cds_XP_004246520.1_27455	LOC101255822
Solyc09g009830.3	Solyc09g009830	Cluster_1	SL4.0ch09	3358394	3363170	Alpha carbonic anhydrase (AHRD V3.3 *** A0A200QHP1_9MAGN);Dbxref=InterPro:IPR001148,Pfam:PF00194	101254722	8.49634	8.43934	1.9397	12.1425	9.34503	1.30022	5.96375	6.72293	1.04617	17.3248	8.61204	4.66701	12.0677	11.1259	1.74609	21.3672	46.105	7.94116	lcl|NC_015446.3_cds_XP_019071222.1_27461	LOC101254722
Solyc09g009960.3	Solyc09g009960	Cluster_1	SL4.0ch09	3445064	3449152	4'-phosphopantetheinyl transferase family protein (AHRD V3.3 *** A0A2K3N093_TRIPR)	101250620	5.44241	4.92648	1.9814	7.4078	4.366	2.28722	7.25881	5.95719	2.45899	11.8701	8.28529	3.32028	7.57486	5.92788	2.59333	12.1828	13.9756	5.55305	lcl|NC_015446.3_cds_XP_010325900.1_27483	LOC101250620
Solyc09g011250.3	Solyc09g011250	Cluster_1	SL4.0ch09	4614074	4620046	Mitochondrial glycoprotein (AHRD V3.3 *** A0A200QYU1_9MAGN);Dbxref=InterPro:IPR003428,Pfam:PF02330;Ontology_term=GO:0005759	101259779	6.67197	5.25975	2.46507	4.81324	7.12119	2.23165	6.39484	7.22574	2.46156	5.49872	5.00547	1.15003	4.04273	3.44216	0.297826	4.7697	5.76067	0.923413	lcl|NC_015446.3_cds_XP_010325834.1_27659	LOC101259779
Solyc09g011410.4	Solyc09g011410	Cluster_1	SL4.0ch09	4779109	4781558	Copper ion transmembrane transporter (AHRD V3.3 *-* A0A2U1LAH1_ARTAN)	101250044	11.8863	6.56524	3.99971	12.2052	6.99165	3.09131	10.7174	8.09118	2.51336	8.82242	5.23968	3.78841	12.7445	9.81602	2.77928	10.7213	8.99428	3.28683	lcl|NC_015446.3_cds_XP_010325824.1_27679	LOC101250044
Solyc09g015080.3	Solyc09g015080	Cluster_1	SL4.0ch09	7953619	7956304	Patellin-6 (AHRD V3.3 *** A0A1U8EDI8_CAPAN)	101267152	2.07424	1.95183	0.149361	3.31288	3.54661	0.450583	3.76379	2.60274	0.402052	3.8673	1.53921	1.05369	3.84883	3.38312	0.800197	1.49404	6.37875	0.859051	lcl|NC_015446.3_cds_XP_004246302.1_27842	LOC101267152
Solyc09g061930.4	Solyc09g061930	Cluster_1	SL4.0ch09	56781788	56785346	Ovary receptor kinase 7 (AHRD V3.3 *** S4WHD2_SOLCH)	101263751	9.82244	7.82878	1.14756	8.82584	10.2214	1.41115	9.8644	9.02412	2.07695	12.5959	4.57891	3.09246	10.0545	5.77097	1.03339	10.9402	13.7915	3.45875	lcl|NC_015446.3_cds_XP_004247106.2_28288	LOC101263751
Solyc09g064740.4	Solyc09g064740	Cluster_1	SL4.0ch09	58189007	58192795	Exonuclease (AHRD V3.3 *** A0A200RBI1_9MAGN)	101249487	2.85808	1.35898	0.438288	2.37755	1.48903	0.440651	1.94564	1.03172	0.258723	2.51254	0.738427	0.213487	2.27381	1.85038	0.327055	2.47358	2.20579	0.419047	lcl|NC_015446.3_cds_XP_004247141.1_28356	LOC101249487
Solyc09g065130.4	Solyc09g065130	Cluster_1	SL4.0ch09	59096631	59104654	Mitochondrial Rho GTPase (AHRD V3.3 *** A0A2G3BLB2_CAPCH)	101255430	43.6794	32.4514	18.9871	34.987	40.9607	15.4	27.5753	34.2984	13.0807	34.1723	23.2574	16.0483	36.2543	39.5481	11.3659	39.1258	54.8479	18.9335	lcl|NC_015446.3_cds_XP_004247162.1_28408	LOC101255430
Solyc09g065240.3	Solyc09g065240	Cluster_1	SL4.0ch09	59397125	59399091	Patatin (AHRD V3.3 *** A0A2G3CVC2_CAPCH);Dbxref=InterPro:IPR002641,Pfam:PF01734;Ontology_term=GO:0006629	101257105	21.7924	7.74265	5.07756	37.5553	59.5357	10.3365	19.262	18.6874	5.89241	40.94	8.3754	21.3832	36.9691	29.497	9.64045	18.1402	31.6787	13.446	lcl|NC_015446.3_cds_XP_004247168.1_28425	LOC101257105
Solyc09g065580.4	Solyc09g065580	Cluster_1	SL4.0ch09	59826831	59829907	2-oxoglutarate (2OG) and Fe(II)-dependent oxygenase superfamily protein (AHRD V3.3 *-* A0A2U1LW75_ARTAN)	101264669	2.61429	2.25828	0.510537	1.63351	2.56826	0.377494	1.75637	2.45725	0.515116	2.13019	1.74276	0.452613	2.25283	2.38949	0.138284	2.49691	1.96312	0.752848	lcl|NC_015446.3_cds_XP_004247194.1_28468	LOC101264669
Solyc09g073030.4	Solyc09g073030	Cluster_1	SL4.0ch09	61875930	61876935	Unknown protein	101268224	6.62804	5.13918	3.22466	16.2609	16.4508	4.09019	12.6976	13.4162	2.04625	11.8308	14.2929	0.812054	3.57397	10.7076	1.6718	10.2424	12.2707	0.104087	lcl|NC_015446.3_cds_XP_004247490.1_28660	LOC101268224
Solyc09g074300.1	Solyc09g074300	Cluster_1	SL4.0ch09	62301523	62301951	Histone H2A (AHRD V3.3 *** A0A1U8GAC7_CAPAN);Dbxref=InterPro:IPR007125,Pfam:PF00125;Ontology_term=GO:0000786,GO:0003677	101264975	10.737	12.0591	3.10482	34.1358	19.209	10.0808	45.1899	13.4654	19.9517	10.131	3.36848	1.54318	33.643	8.16141	7.80984	8.1908	13.0204	1.13579	lcl|NC_015446.3_cds_XP_004247479.1_28681	LOC101264975
Solyc09g074430.4	Solyc09g074430	Cluster_1	SL4.0ch09	62447069	62448994	Flavin-containing monooxygenase (AHRD V3.3 *** D2IGV5_SOLLC);Dbxref=InterPro:IPR020946,Pfam:PF00743;Ontology_term=GO:0004499,GO:0050660,GO:0050661,GO:0055114	101261658	3.2601	4.03372	0.588091	4.51264	4.56964	1.44737	3.86971	1.5362	1.15957	6.04303	2.15816	0.987033	3.48101	2.55735	1.12193	1.42448	4.86376	5.47027	lcl|NC_015446.3_cds_NP_001307793.1_28701	FZY6
Solyc09g074530.3	Solyc09g074530	Cluster_1	SL4.0ch09	62575687	62577312	Bidirectional sugar transporter SWEET (AHRD V3.3 *** M1ASY4_SOLTU)	101259076	16.3876	8.23985	1.12733	22.9548	18.0209	8.50136	8.7075	6.84593	0.843407	20.2988	16.7247	1.44832	9.29502	1.41228	0.989833	6.14956	13.2537	69.1346	lcl|NC_015446.3_cds_XP_004247459.1_28710	LOC101259076
Solyc09g074930.3	Solyc09g074930	Cluster_1	SL4.0ch09	62946866	62948566	REF/SRPP-like protein (AHRD V3.3 *** A0A2G3CTD5_CAPCH);Dbxref=InterPro:IPR008802,Pfam:PF05755	101250630	112.476	147.605	32.1961	167.398	146.759	41.7462	129.802	131.875	28.5562	117.901	146.779	27.1499	171.4	121.055	28.982	159.612	257.103	121.17	lcl|NC_015446.3_cds_XP_004247432.1_28766	LOC101250630
Solyc09g075280.2	Solyc09g075280	Cluster_1	SL4.0ch09	63232151	63234565	Exocyst complex component (AHRD V3.3 *** A0A2G2W0K7_CAPBA)	101268139	15.2147	19.1734	5.29293	14.5974	15.8624	6.59147	20.8263	18.1984	8.05588	18.0011	21.9313	5.63426	13.5788	15.004	6.92478	13.4159	14.7643	3.19128	lcl|NC_015446.3_cds_XP_004247405.1_28805	LOC101268139
Solyc09g075530.3	Solyc09g075530	Cluster_1	SL4.0ch09	63445865	63449991	Syntaxin (AHRD V3.3 *** A0A2G3BWC1_CAPCH)	101263154	6.30609	4.17665	1.34065	6.15654	4.27972	2.47111	5.23092	4.95631	1.81666	4.83288	3.93867	1.28277	5.28535	4.60811	2.21854	5.43425	4.3456	2.06967	lcl|NC_015446.3_cds_XP_004247388.1_28830	LOC101263154
Solyc09g076030.4	Solyc09g076030	Cluster_1	SL4.0ch09	63929864	63933096	Photosystem II D1 processing protein PSB27-H2, chloroplastic (AHRD V3.3 *** A0A2G2ZVE7_CAPAN);Dbxref=InterPro:IPR025585,Pfam:PF13326;Ontology_term=GO:0010207	101252922	14.0821	8.63001	6.66182	7.98688	9.07222	3.48578	15.7416	8.34307	5.32076	15.4528	14.9843	4.43354	10.8171	7.30316	5.18461	12.9027	8.35885	4.57875	lcl|NC_015446.3_cds_XP_004247356.1_28894	LOC101252922
Solyc09g076040.3	Solyc09g076040	Cluster_1	SL4.0ch09	63935210	63944233	XS domain (AHRD V3.3 *** A0A200Q4P1_9MAGN)	101252627	46.7773	29.8824	13.3241	45.8086	49.931	13.0924	42.0626	51.1676	13.3727	46.8495	42.2523	17.1716	27.3201	37.2692	9.00025	50.2116	42.3548	18.6325	lcl|NC_015446.3_cds_XP_004247355.1_28895	LOC101252627
Solyc09g082140.4	Solyc09g082140	Cluster_1	SL4.0ch09	64067004	64074517	Protein OBERON 1 (AHRD V3.3 *** A0A2I0V764_9ASPA)	101245585	11.3498	14.9839	5.52808	11.409	14.795	6.33204	10.9981	14.0153	5.00309	13.2311	15.3672	5.70849	12.8695	13.9691	4.14023	10.724	15.2704	5.3124	lcl|NC_015446.3_cds_XP_004247566.1_28907	LOC101245585
Solyc09g083030.1	Solyc09g083030	Cluster_1	SL4.0ch09	64815739	64816242	inactive protein RESTRICTED TEV MOVEMENT 1-like (AHRD V3.3 *** A0A1S3ZEZ8_TOBAC);Dbxref=InterPro:IPR001229,Pfam:PF01419	104649380	38.5585	58.9474	4.7068	50.7589	68.7428	3.42536	52.2549	49.4843	3.29237	38.8686	37.7389	2.95619	67.5943	55.1502	4.45596	41.885	84.783	16.6064	lcl|NC_015446.3_cds_XP_010326701.1_29006	LOC104649380
Solyc09g090040.3	Solyc09g090040	Cluster_1	SL4.0ch09	65691570	65693224	Germin-like protein subfamily 1 member 15 (AHRD V3.3 *** A0A2G2W1B7_CAPBA);Dbxref=InterPro:IPR006045,Pfam:PF00190;Ontology_term=GO:0045735	109121167	40.2586	69.2095	6.6438	79.4613	53.5175	17.3841	109.247	87.5993	41.4958	87.9698	91.2326	26.1326	89.5792	42.5726	15.4146	57.5191	52.6989	23.9872	lcl|NC_015446.3_cds_XP_019071323.1_29133	LOC109121167
Solyc09g090340.3	Solyc09g090340	Cluster_1	SL4.0ch09	65942246	65946901	Transducin/WD40 repeat-like superfamily protein (AHRD V3.3 *** AT4G14310.1)	101263160	4.19425	8.00894	1.30168	5.33222	4.85539	1.48094	5.42201	6.7543	1.74764	4.48473	9.09014	1.23739	5.20063	3.85621	1.07402	3.32887	4.38113	1.6648	lcl|NC_015446.3_cds_XP_004247932.1_29169	LOC101263160
Solyc09g090860.4	Solyc09g090860	Cluster_1	SL4.0ch09	66345355	66350485	Sec20 family protein (AHRD V3.3 *** A0A2K3P5W6_TRIPR)	101268430	13.5186	16.4729	4.69511	19.9978	14.1507	4.86065	20.1247	15.3615	4.28644	15.2521	17.6918	5.29578	18.4005	16.4455	6.30701	16.9472	18.6766	4.82495	lcl|NC_015446.3_cds_XP_004247785.1_29248	LOC101268430
Solyc09g091060.3	Solyc09g091060	Cluster_1	SL4.0ch09	66495120	66495925	golgin subfamily A member 6-like protein 2 (AHRD V3.3 *** A0A2I4DJB1_9ROSI)	101265866	7.28862	2.00579	0.336888	5.88772	8.3611	0.877452	4.56633	5.89239	2.08768	13.1682	1.88934	0.347975	4.33523	10.1513	0.759797	9.43037	19.9921	0.891195	lcl|NC_015446.3_cds_XP_004247939.1_29269	LOC101265866
Solyc09g091070.3	Solyc09g091070	Cluster_1	SL4.0ch09	66501084	66501980	Malate dehydrogenase (AHRD V3.3 *** O48906_MEDSA);Dbxref=InterPro:IPR022383,Pfam:PF02866;Ontology_term=GO:0016616,GO:0055114	101248141	26.7149	15.6496	2.80584	15.4227	23.8986	1.6499	25.0833	31.9484	3.77318	28.6729	28.8436	5.20522	18.5734	30.477	2.93073	21.0312	25.0401	4.37578	lcl|NC_015446.3_cds_XP_004247802.1_29271	LOC101248141
Solyc09g091790.3	Solyc09g091790	Cluster_1	SL4.0ch09	67104252	67111030	E3 ubiquitin-protein ligase PRT1 (AHRD V3.3 *** A0A2I4G9X7_9ROSI)	101262151	18.9481	13.4058	6.46801	20.7801	14.1779	5.00011	14.7502	13.2234	4.86978	13.7196	13.9032	4.96432	23.4685	19.5265	5.21829	14.815	17.3619	6.69794	lcl|NC_015446.3_cds_XP_004247849.1_29348	LOC101262151
Solyc09g097760.3	Solyc09g097760	Cluster_1	SL4.0ch09	67840388	67841318	Glycine-rich protein (AHRD V3.3 *-* A0A2G2W2G9_CAPBA);Dbxref=InterPro:IPR010800,Pfam:PF07172	101245699	5.19144	5.0745	0.401722	4.49509	11.0966	3.28568	15.1788	3.95045	4.32228	9.21147	1.95006	1.24458	2.23737	4.94759	0.187125	1.13716	19.3752	8.89663	lcl|NC_015446.3_cds_XP_004248032.1_29462	LOC101245699
Solyc09g098090.4	Solyc09g098090	Cluster_1	SL4.0ch09	68042656	68046145	NAD(P)-linked oxidoreductase, aldo/keto reductase family protein (AHRD V3.3 *** A0A1Y1HY98_KLENI);Dbxref=InterPro:IPR023210,Pfam:PF00248	104649440	4.44045	3.74037	1.89216	5.39874	7.52135	2.46093	6.43463	8.1684	3.29059	4.39006	7.0971	2.34907	4.47799	4.3638	1.69606	5.46491	5.54908	2.70008	lcl|NC_015446.3_cds_XP_010326936.1_29503	LOC104649440
Solyc10g005010.4	Solyc10g005010	Cluster_1	SL4.0ch10	64683745	64684833	NAC domain-containing protein (AHRD V3.3 *** A0A2K3MP41_TRIPR)	101263643	3.58864	1.78785	0.240537	6.17462	3.7246	0.696929	5.75837	1.6435	0.304487	9.34944	4.96847	0.0827663	4.47015	3.18292	0.258449	0.253698	3.5035	4.01989	lcl|NC_015447.3_cds_XP_004248423.1_29584	LOC101263643
Solyc10g005370.3	Solyc10g005370	Cluster_1	SL4.0ch10	149866	152906	Pyruvate, phosphate dikinase regulatory protein, chloroplastic (AHRD V3.3 *** A0A2U1Q502_ARTAN);Dbxref=InterPro:IPR005177,Pfam:PF03618;Ontology_term=GO:0005524,GO:0016772	101255037	28.5701	15.0142	5.16071	16.1276	9.95863	2.87746	19.7587	15.983	5.30618	17.7455	8.3342	5.64732	24.588	23.14	3.77985	34.1137	18.9011	15.3951	lcl|NC_015447.3_cds_XP_004248393.1_29631	LOC101255037
Solyc10g006510.3	Solyc10g006510	Cluster_1	SL4.0ch10	973027	976926	bHLH transcription factor152	101264073	11.6397	10.4755	3.18035	20.7097	14.0755	5.41246	16.9571	9.45939	2.33225	14.6801	17.8312	3.1609	14.2881	9.90703	2.51482	12.3847	11.3976	2.95247	lcl|NC_015447.3_cds_XP_004248337.1_29777	LOC101264073
Solyc10g006520.3	Solyc10g006520	Cluster_1	SL4.0ch10	979309	981891	Thioredoxin domain-containing protein (AHRD V3.3 *** A0A1Q3BMD7_CEPFO)	101251227	5.18778	3.94146	1.53331	8.49697	8.13486	1.69585	4.48903	4.62817	1.49983	6.38366	4.12923	2.43176	6.19395	6.09585	1.61559	7.16897	6.16465	3.30839	lcl|NC_015447.3_cds_XP_004248381.1_29778	LOC101251227
Solyc10g007190.2	Solyc10g007190	Cluster_1	SL4.0ch10	1509100	1511802	Zinc finger BED domain-containing protein DAYSLEEPER (AHRD V3.3 *-* A0A1J3EGJ5_NOCCA)	101262864	6.77736	10.4079	1.92473	10.245	5.87331	1.876	13.7935	8.70727	3.62472	8.04405	10.907	2.3966	12.7979	5.92461	3.06434	6.65192	7.10808	2.98949	lcl|NC_015447.3_cds_XP_004248248.1_29865	LOC101262864
Solyc10g007460.4	Solyc10g007460	Cluster_1	SL4.0ch10	1694351	1698326	Zinc finger protein (AHRD V3.3 *-* A0A200PME8_9MAGN)	101258412	4.0006	3.77203	0.673009	4.90829	3.40937	0.8558	4.03312	3.00856	0.849359	3.21954	2.83336	0.823634	4.44173	2.58223	0.89908	4.25936	4.70815	1.79583	lcl|NC_015447.3_cds_XP_004248233.1_29895	LOC101258412
Solyc10g007680.4	Solyc10g007680	Cluster_1	SL4.0ch10	1826139	1829551	Regulator of chromosome condensation (AHRD V3.3 *** A0A200Q2M9_9MAGN)	101253941	4.04822	2.44094	1.10366	4.18861	2.47778	1.0429	2.79396	2.61012	0.844768	2.38735	2.12349	0.712782	4.29795	3.50594	0.922368	4.96319	3.44887	1.73636	lcl|NC_015447.3_cds_XP_004248218.1_29921	LOC101253941
Solyc10g008070.4	Solyc10g008070	Cluster_1	SL4.0ch10	2093766	2101262	Transcription factor GTE4 (AHRD V3.3 *-* A0A2G2VRS1_CAPBA)	101244421	12.7388	11.9342	5.22775	14.9856	13.0857	4.20265	13.7895	12.8573	3.32279	12.2651	10.5461	3.70523	14.6173	13.3641	3.10118	13.4612	14.7557	6.5585	lcl|NC_015447.3_cds_XP_010327090.1_29967	LOC101244421
Solyc10g008160.3	Solyc10g008160	Cluster_1	SL4.0ch10	2169302	2174039	uniform ripening	101055613	20.6963	6.28093	10.9216	4.59731	6.70297	1.25425	5.78062	5.02379	1.105	12.6223	12.6401	49.2214	19.8523	32.3657	10.064	8.71661	9.26386	3.59598	lcl|NC_015447.3_cds_NP_001266252.1_29980	GLK2
Solyc10g008310.1	Solyc10g008310	Cluster_1	SL4.0ch10	2337906	2338427	Pyrroline-5-carboxylate reductase (AHRD V3.3 *** Q9SY38_ARATH)	101264375	10.2822	8.87644	2.61511	16.15	6.93924	1.7295	12.3112	7.82471	4.28102	10.1371	7.78607	3.70673	15.6321	8.78291	3.65658	9.43683	12.4578	1.84876	lcl|NC_015447.3_cds_XP_004248169.1_30001	LOC101264375
Solyc10g008740.3	Solyc10g008740	Cluster_1	SL4.0ch10	2700536	2703876	Mg-protoporphyrin IX chelatase (AHRD V3.3 *** A0A2G2YJA3_CAPAN)	101255435	48.5157	22.3592	7.54739	35.216	31.8696	7.23109	32.3985	38.6158	7.03508	46.0097	37.248	15.1544	28.1363	32.0936	6.47943	45.0936	21.682	36.4082	lcl|NC_015447.3_cds_XP_004248139.1_30053	LOC101255435
Solyc10g008910.1	Solyc10g008910	Cluster_1	SL4.0ch10	2813324	2813734	Histone H3 (AHRD V3.3 *** B3TM40_ELAGV);Dbxref=InterPro:IPR007125,Pfam:PF00125;Ontology_term=GO:0000786,GO:0003677	101250929	45.6694	37.7139	7.88855	78.7967	50.605	28.5694	89.9226	43.8593	36.416	38.281	11.5427	3.3095	79.2084	27.892	11.4526	25.6902	71.4203	14.5975	lcl|NC_015447.3_cds_XP_004248123.1_30083	LOC101250929
Solyc10g009160.3	Solyc10g009160	Cluster_1	SL4.0ch10	3034789	3038514	Bromodomain (AHRD V3.3 *** A0A200QTX5_9MAGN)	101244908	7.22579	8.25222	2.19882	8.99674	4.2609	2.30618	8.38022	6.52256	1.13837	8.15297	7.37696	1.35129	9.15275	8.60311	1.43144	6.89596	6.01289	1.24258	lcl|NC_015447.3_cds_XP_004248103.1_30110	LOC101244908
Solyc10g009280.4	Solyc10g009280	Cluster_1	SL4.0ch10	3142292	3146078	GRF1-interacting factor 2 (AHRD V3.3 *** A0A2G3BDJ8_CAPCH)	101267451	22.5471	16.7152	8.65538	19.9185	14.8581	10.1862	18.4305	16.2541	6.64792	19.7076	22.3733	7.55246	17.5902	14.8278	6.69817	24.6063	18.2509	6.6841	lcl|NC_015447.3_cds_XP_004248093.1_30127	LOC101267451
Solyc10g009380.3	Solyc10g009380	Cluster_1	SL4.0ch10	3320293	3322427	DUF688 domain-containing protein (AHRD V3.3 *** A0A1Q3BEA6_CEPFO)	101265371	19.8282	11.0969	3.8588	39.8185	17.9911	1.97969	64.72	16.6731	5.35005	36.4857	10.5534	8.15804	113.312	30.0427	21.197	16.514	30.3711	2.05528	lcl|NC_015447.3_cds_XP_004248086.1_30140	LOC101265371
Solyc10g019195.1	Solyc10g019195	Cluster_1	SL4.0ch10	11990887	11994181	Unknown protein		18.4393	11.7189	4.76311	15.8551	11.4226	3.76618	10.8474	9.66364	4.14303	15.8907	11.9836	6.33124	8.13316	8.47146	3.29289	15.7701	10.642	6.33364
Solyc10g045190.3	Solyc10g045190	Cluster_1	SL4.0ch10	31111447	31111806	protein RDM1-like (AHRD V3.3 *** A0A1U7VRZ0_NICSY);Dbxref=InterPro:IPR015270,Pfam:PF09187;Ontology_term=GO:0005634,GO:0044030	101255147	56.5165	51.4331	13.7487	68.786	77.9494	16.3562	53.0035	69.5978	13.647	60.4659	42.5172	26.2692	84.7512	98.3503	17.606	70.7653	122.575	38.1353	lcl|NC_015447.3_cds_XP_004248831.1_30514	LOC101255147
Solyc10g047240.2	Solyc10g047240	Cluster_1	SL4.0ch10	39221549	39223384	annexin 9	101244912	32.3793	11.9482	4.48063	44.4424	34.215	8.26331	8.59411	25.3498	1.73759	14.3532	2.16675	1.28412	24.3587	7.9119	2.30798	18.4055	157.911	33.8517	lcl|NC_015447.3_cds_XP_004248802.1_30584	LOC101244912
Solyc10g049640.2	Solyc10g049640	Cluster_1	SL4.0ch10	45328007	45330412	Amino acid/polyamine transporter I (AHRD V3.3 *** A0A200R342_9MAGN);Dbxref=InterPro:IPR002293,Pfam:PF13520;Ontology_term=GO:0016020,GO:0022857,GO:0055085	101255842	3.3866	3.68036	0.410554	2.62581	2.31531	1.04596	2.41714	2.21754	0.692181	2.80102	3.43979	0.555694	1.89606	1.14462	0.370053	2.37482	1.63234	0.469578	lcl|NC_015447.3_cds_XP_004248916.1_30659	LOC101255842
Solyc10g050060.2	Solyc10g050060	Cluster_1	SL4.0ch10	46705546	46708050	C2 domain-containing protein (AHRD V3.3 *** B1Q483_CAPCH)	101253945	200.917	94.1009	154.72	68.0619	261.225	210.51	133.575	165.704	338.965	173.523	130.638	37.7813	56.8911	124.275	97.2126	201.79	90.9364	47.2635	lcl|NC_015447.3_cds_XP_004248759.1_30686	LOC101253945
Solyc10g050430.1	Solyc10g050430	Cluster_1	SL4.0ch10	48737037	48737918	transmembrane protein 45B-like (AHRD V3.3 *** A0A2I4GRL3_9ROSI)	101251133	8.08337	4.91401	0.354507	3.65173	1.82077	0.333956	1.96187	2.74241	0.239489	3.64031	1.45704	0.499653	5.13384	4.1838	0.409853	6.83572	5.70263	2.10168	lcl|NC_015447.3_cds_XP_004248750.1_30704	LOC101251133
Solyc10g050850.2	Solyc10g050850	Cluster_1	SL4.0ch10	49957863	49966691	Galactose-1-phosphate uridylyltransferase (AHRD V3.3 *** S8C1H7_9LAMI);Dbxref=InterPro:IPR005849,Pfam:PF01087;Ontology_term=GO:0006012,GO:0008108	101247969	7.83727	7.10334	3.18804	7.61019	7.76168	3.13584	5.63044	6.85773	2.7777	6.7315	9.70031	2.89198	6.51276	7.59578	2.23615	7.17206	9.27592	3.61554	lcl|NC_015447.3_cds_XP_004248739.1_30733	LOC101247969
Solyc10g074470.3	Solyc10g074470	Cluster_1	SL4.0ch10	57011096	57015736	DUF630 family protein, putative (DUF630 and DUF632) (AHRD V3.3 *** Q9XI02_ARATH)	101251428	4.28975	1.80066	0.793501	3.19437	4.23645	0.744061	3.62749	2.55459	1.35836	5.08831	1.32851	2.20389	4.91759	2.4929	1.78962	4.41303	4.05572	0.990538	lcl|NC_015447.3_cds_XP_004249001.1_30962	LOC101251428
Solyc10g074790.2	Solyc10g074790	Cluster_1	SL4.0ch10	57547566	57552776	Auxin efflux carrier family protein (AHRD V3.3 *** A0A2K3N023_TRIPR);Dbxref=InterPro:IPR004776,Pfam:PF03547;Ontology_term=GO:0016021,GO:0055085	101257817	424.372	173.965	47.111	281.862	352.612	43.51	201.183	202.755	101.489	278.757	97.6403	32.7805	330.062	310.446	43.7636	435.815	469.869	72.7333	lcl|NC_015447.3_cds_XP_004249020.1_30991	LOC101257817
Solyc10g074990.2	Solyc10g074990	Cluster_1	SL4.0ch10	57733646	57738206	Holliday junction resolvase-like protein (AHRD V3.3 *** A0A2K3NCX3_TRIPR);Dbxref=InterPro:IPR005227,Pfam:PF03652;Ontology_term=GO:0006364	101262873	6.75525	5.84165	1.33941	7.70237	5.49192	1.3587	6.35023	6.87546	1.08133	6.18776	6.4756	1.17343	9.2674	8.09576	0.97832	7.91543	7.09282	2.22005	lcl|NC_015447.3_cds_XP_004249036.1_31013	LOC101262873
Solyc10g075160.1	Solyc10g075160	Cluster_1	SL4.0ch10	57935230	57935664	Ferredoxin (AHRD V3.3 *** K4D1V7_SOLLC)	101265784	82.7646	140.633	36.329	114.041	58.8515	45.6372	40.2249	52.1795	6.16043	118.379	89.7856	59.2874	58.0337	130.257	12.1907	33.7465	73.7789	163.131	lcl|NC_015447.3_cds_XP_004249046.2_31033	LOC101265784
Solyc10g076710.3	Solyc10g076710	Cluster_1	SL4.0ch10	58732758	58736511	Phosphoinositide phospholipase C (AHRD V3.3 *** O49950_SOLTU)	100301923	27.4672	22.9101	5.17986	14.2061	37.6717	3.5703	24.9596	27.4183	9.81654	34.7706	24.3432	15.0956	23.9165	42.766	10.2541	16.384	68.6702	9.74069	lcl|NC_015447.3_cds_NP_001234203.1_31085	LOC100301923
Solyc10g076930.2	Solyc10g076930	Cluster_1	SL4.0ch10	58980238	58982567	RmlC-type cupin (AHRD V3.3 *** AT3G56820.1)	101254251	24.1856	10.0961	0.702027	22.1107	12.5387	0.945964	17.1517	11.2768	0.945542	17.004	8.22134	1.6284	23.7175	11.9247	0.871825	27.3067	21.3072	3.55507	lcl|NC_015447.3_cds_XP_004249092.1_31113	LOC101254251
Solyc10g077120.3	Solyc10g077120	Cluster_1	SL4.0ch10	59084332	59084894	Photosystem II core complex proteins psbY, chloroplastic (AHRD V3.3 *-* A0A1U8E9S9_CAPAN)	101259494	226.923	115.837	44.6056	249.565	129.703	42.2717	219.363	215.575	48.9352	246.037	152.16	77.9601	150.263	147.415	46.7414	168.897	84.4473	756.799	lcl|NC_015447.3_cds_XP_004249106.1_31131	LOC101259494
Solyc10g079830.3	Solyc10g079830	Cluster_1	SL4.0ch10	60427874	60430495	7,8-dihydroneopterin aldolase (AHRD V3.3 *** Q6TFM2_SOLLC);Dbxref=InterPro:IPR006157,Pfam:PF02152;Ontology_term=GO:0004150,GO:0006760	544263	41.1583	39.6973	8.36394	35.1144	35.1154	6.80496	32.2171	41.3228	14.2418	39.0103	36.9108	15.1561	40.386	46.645	12.2001	41.7339	56.3406	23.5446	lcl|NC_015447.3_cds_XP_010327689.1_31361	LOC544263
Solyc10g079990.3	Solyc10g079990	Cluster_1	SL4.0ch10	60529556	60535965	Transcription initiation factor IIB (AHRD V3.3 *** A0A2G3BH71_CAPCH)	101252540	9.78119	12.0921	2.48373	10.6377	6.0593	3.3992	12.3252	9.01748	1.89597	13.6204	10.9828	2.29915	8.58704	7.72324	3.45273	12.8774	7.75186	4.03497	lcl|NC_015447.3_cds_XP_004249253.1_31385	LOC101252540
Solyc10g080190.1	Solyc10g080190	Cluster_1	SL4.0ch10	60658114	60660085	DUF1138 domain-containing protein (AHRD V3.3 *** A0A1Q3B532_CEPFO);Dbxref=InterPro:IPR009515,Pfam:PF06592	101257225	103.111	80.9145	44.3075	50.9088	53.3218	24.0806	66.831	94.045	42.3598	63.8373	77.0338	34.3006	67.2293	103.967	34.0484	89.3907	70.5048	39.705	lcl|NC_015447.3_cds_XP_010312129.1_31407	LOC101257225
Solyc10g080550.2	Solyc10g080550	Cluster_1	SL4.0ch10	60903162	60905614	Protein trichome birefringence (AHRD V3.3 *** A0A1U8E8Z1_CAPAN)	101264473	1.55573	0.803281	0.421295	2.69164	2.08836	0.715752	1.74171	0.948482	0.413508	2.50768	1.00432	0.65604	2.08461	2.00582	0.766784	1.67407	4.06754	1.02185	lcl|NC_015447.3_cds_XP_004249290.1_31456	LOC101264473
Solyc10g080560.2	Solyc10g080560	Cluster_1	SL4.0ch10	60910037	60914403	DNA-3-methyladenine glycosylase (AHRD V3.3 *** A0A2G2YNN2_CAPAN);Dbxref=InterPro:IPR003180,Pfam:PF02245;Ontology_term=GO:0003677,GO:0003905,GO:0006284	101264772	2.36468	2.02684	0.599507	1.59634	1.55639	0.436484	2.29924	2.66832	0.444843	1.12289	2.11472	0.411625	2.51195	2.58914	0.568546	2.3383	3.02637	1.13162	lcl|NC_015447.3_cds_XP_004249291.1_31457	LOC101264772
Solyc10g080690.2	Solyc10g080690	Cluster_1	SL4.0ch10	61017845	61020089	Patatin (AHRD V3.3 *** A0A2G3BI67_CAPCH)	101268154	1.68168	15.5134	7.16495	100.303	98.9412	46.0437	50.1811	8.8965	9.35146	11.9389	16.8803	0.324601	68.3833	9.66057	16.4659	0.257106	3.42137	0.427909	lcl|NC_015447.3_cds_XP_004249303.1_31472	LOC101268154
Solyc10g081000.1	Solyc10g081000	Cluster_1	SL4.0ch10	61296855	61297307	Unknown protein	101250353	60.1426	63.0494	15.0732	72.7513	39.3514	27.3065	50.8452	38.5094	8.62535	46.5861	45.1239	14.0727	48.4903	53.5241	11.6978	56.4331	59.245	14.1005	lcl|NC_015447.3_cds_XP_004249328.1_31504	LOC101250353
Solyc10g081010.3	Solyc10g081010	Cluster_1	SL4.0ch10	61300563	61305400	Hydroxyproline-rich glycoprotein family protein (AHRD V3.3 *** Q0WVC6_ARATH)	101250645	13.3203	5.61172	0.948875	10.8764	11.7455	1.10048	14.834	9.3772	7.45358	17.4786	7.90705	2.82046	11.8815	4.39243	1.34089	5.8355	15.1165	3.19781	lcl|NC_015447.3_cds_XP_004249329.1_31505	LOC101250645
Solyc10g081700.3	Solyc10g081700	Cluster_1	SL4.0ch10	61818331	61819393	hypothetical protein (AHRD V3.3 *-* AT2G27180.1)	101268731	1.64594	2.4197	0.103002	5.3252	4.87856	0.40848	2.95164	2.62892	0.229122	5.94698	1.76569	0.805344	6.92253	10.2224	1.4469	1.15157	5.37289	0.62774	lcl|NC_015447.3_cds_XP_004249389.1_31607	LOC101268731
Solyc10g081750.1	Solyc10g081750	Cluster_1	SL4.0ch10	61870733	61873350	Mal d 1-associated protein (AHRD V3.3 *** AT2G35900.1)	101245307	39.3078	26.9798	3.76084	33.3566	42.7531	2.80005	34.0429	48.6213	9.18502	27.4349	30.9893	5.78404	31.7157	40.5854	3.9504	34.7097	53.0979	15.8637	lcl|NC_015447.3_cds_XP_004249396.1_31619	LOC101245307
Solyc10g083110.3	Solyc10g083110	Cluster_1	SL4.0ch10	62143560	62145913	4-hydroxy-tetrahydrodipicolinate synthase (AHRD V3.3 *** Q1PDD5_9ORYZ);Dbxref=InterPro:IPR002220,Pfam:PF00701;Ontology_term=GO:0016829	101250558	24.1636	24.494	10.1145	23.1291	27.1495	10.1194	22.6968	24.2316	6.69591	21.3001	25.3516	10.3093	29.4107	28.2953	9.4825	22.9776	32.7664	8.90224	lcl|NC_015447.3_cds_XP_004249414.1_31655	LOC101250558
Solyc10g083270.3	Solyc10g083270	Cluster_1	SL4.0ch10	62264348	62267630	Alpha/beta hydrolase domain-containing protein 11 (AHRD V3.3 *** A0A1J3FM67_NOCCA);Dbxref=InterPro:IPR000073,Pfam:PF12697	101256143	13.8171	9.77388	3.09498	12.1744	8.99976	3.70936	11.8189	11.8445	3.75976	10.6909	9.15619	5.09319	12.398	11.9317	3.47758	13.3415	9.82349	4.79324	lcl|NC_015447.3_cds_XP_004249433.1_31680	LOC101256143
Solyc10g083990.2	Solyc10g083990	Cluster_1	SL4.0ch10	62829425	62832450	D-tagatose-1%2C6-bisphosphate aldolase subunit (AHRD V3.3 *** AT2G36895.1)	101245308	3.16869	4.36846	0.848365	14.7181	5.41673	1.51564	14.4232	6.13093	3.60578	5.45621	6.7461	1.80761	14.2539	4.89041	2.55369	3.91211	4.11891	1.48456	lcl|NC_015447.3_cds_XP_004249482.1_31762	LOC101245308
Solyc10g084510.1	Solyc10g084510	Cluster_1	SL4.0ch10	63165332	63165691	hypothetical protein (AHRD V3.3 *** AT5G02640.1)	104644383	8.5295	12.1574	0.629665	8.74175	5.51349	1.42253	6.55154	6.19211	0	10.2942	7.12815	0.302283	8.16376	3.66668	0	7.44836	6.23499	2.27382	lcl|NC_015447.3_cds_XP_010312273.1_31818	LOC104644383
Solyc10g084680.1	Solyc10g084680	Cluster_1	SL4.0ch10	63276283	63277644	molybdate transporter 1-like (AHRD V3.3 *** A0A2G2Y2Q5_CAPAN)	101260387	1.04792	1.41511	0.0620119	1.61154	0.523438	0.175737	2.1963	1.18043	0.29782	1.0402	0.840906	0.104057	2.58482	1.06159	0.283238	0.974858	2.00331	0.208989	lcl|NC_015447.3_cds_XP_004249529.2_31841	LOC101260387
Solyc10g085320.2	Solyc10g085320	Cluster_1	SL4.0ch10	63696837	63701235	Protein trichome birefringence-like 35 (AHRD V3.3 *** A0A2G2YM14_CAPAN);Dbxref=InterPro:IPR026057,Pfam:PF13839	101257124	14.3983	14.7756	6.39921	18.6724	13.372	6.49874	20.9542	15.9789	9.54202	16.8014	17.3106	8.2265	22.8886	14.5269	9.27763	16.2867	16.5722	8.14341	lcl|NC_015447.3_cds_XP_004249604.1_31924	LOC101257124
Solyc10g085500.2	Solyc10g085500	Cluster_1	SL4.0ch10	63807202	63809344	Cytochrome P450 (AHRD V3.3 *** A0A2U1LHU2_ARTAN);Dbxref=InterPro:IPR001128,Pfam:PF00067;Ontology_term=GO:0005506,GO:0016705,GO:0020037,GO:0055114	101265084	10.7818	12.2327	2.34759	17.132	3.93854	3.58291	20.4816	8.57955	2.44603	14.59	10.9484	3.92224	10.1936	4.03878	2.03188	16.1222	16.3491	4.03534	lcl|NC_015447.3_cds_XP_004249632.1_31942	LOC101265084
Solyc11g005200.2	Solyc11g005200	Cluster_1	SL4.0ch11	181459	192611	Prolyl 4-hydroxylase 1 (AHRD V3.3 *** A0A2G3B1Y9_CAPCH)	101259696	47.3102	31.7369	16.1477	40.5842	31.9957	17.5574	30.579	33.0464	11.659	31.7392	28.6213	10.1171	24.0327	30.2527	13.5247	48.6801	25.9399	16.32	lcl|NC_015448.3_cds_XP_004249857.1_32127	LOC101259696
Solyc11g005730.3	Solyc11g005730	Cluster_1	SL4.0ch11	591623	596035	Histone-lysine N-methyltransferase ATXR5 (AHRD V3.3 *** A0A2G2VFH7_CAPBA)	101244542	5.10073	5.27191	0.984342	3.03862	4.47633	1.7554	4.57717	4.2983	1.13889	5.40836	4.67078	0.893645	2.4762	3.55317	0.959372	3.75144	3.86105	0.673287	lcl|NC_015448.3_cds_XP_010312470.1_32188	LOC101244542
Solyc11g006380.2	Solyc11g006380	Cluster_1	SL4.0ch11	1125291	1128418	Pentatricopeptide repeat-containing protein (AHRD V3.3 *** A0A2G2VF73_CAPBA)	101257127	7.67213	12.8317	3.01301	11.8085	7.52873	3.23234	12.4975	9.33263	3.45943	8.83611	12.2992	5.05408	15.3474	10.1539	5.33926	7.75972	9.67675	3.73635	lcl|NC_015448.3_cds_XP_004249932.1_32268	LOC101257127
Solyc11g006480.1	Solyc11g006480	Cluster_1	SL4.0ch11	1200332	1201523	Werner Syndrome-like exonuclease (AHRD V3.3 *** A0A2I4H4A1_9ROSI);Dbxref=InterPro:IPR002562,Pfam:PF01612;Ontology_term=GO:0003676,GO:0006139,GO:0008408	101267574	12.7613	15.5224	3.42121	16.0527	12.5492	3.45337	16.6979	11.0166	4.33575	13.3929	11.537	4.16708	15.8987	13.5702	4.98076	13.8546	12.814	5.66323	lcl|NC_015448.3_cds_XP_004250462.1_32278	LOC101267574
Solyc11g006560.3	Solyc11g006560	Cluster_1	SL4.0ch11	1242538	1243992	Glycosyl transferase family 1 protein-like (AHRD V3.3 *** Q69TB4_ORYSJ)	101260593	8.0657	5.32841	1.38793	10.1207	5.3264	1.26397	2.00644	1.02403	0.305793	1.64027	0.715005	0.263246	2.39076	1.51803	0.271785	2.57098	2.13394	0.962202	lcl|NC_015448.3_cds_XP_025883949.1_32292	LOC101260593
Solyc11g007070.2	Solyc11g007070	Cluster_1	SL4.0ch11	1575625	1581756	Mitochondrial substrate/solute carrier (AHRD V3.3 *** A0A200QN58_9MAGN)	101244729	11.4302	7.08355	4.10685	9.51013	10.1299	2.25665	9.01101	7.85399	2.83494	8.12815	7.30049	2.99662	11.5854	11.6529	2.79979	11.4577	10.9152	4.87849	lcl|NC_015448.3_cds_XP_025883798.1_32344	LOC101244729
Solyc11g007160.2	Solyc11g007160	Cluster_1	SL4.0ch11	1635369	1638846	RNA-binding (RRM/RBD/RNP motifs) family protein (AHRD V3.3 *** A0A1I9LPX6_ARATH)	101246778	5.32544	1.7624	0.946456	2.92902	3.01566	0.654113	3.75353	3.01992	1.16035	5.54705	2.02131	1.6952	4.12722	2.55037	1.22724	5.37638	3.58285	1.07864	lcl|NC_015448.3_cds_XP_004249980.1_32360	LOC101246778
Solyc11g007810.3	Solyc11g007810	Cluster_1	SL4.0ch11	2075519	2076655	RNA polymerase II%2C Rpb4%2C core protein (AHRD V3.3 --* AT5G62950.7)	101258513	15.9449	8.34532	3.62033	19.2298	12.4406	3.76435	21.5099	14.7465	5.72657	22.0263	16.4825	7.75515	21.0127	14.8651	5.36934	23.0615	14.5695	4.97875	lcl|NC_015448.3_cds_XP_004250017.1_32457	LOC101258513
Solyc11g007840.3	Solyc11g007840	Cluster_1	SL4.0ch11	2091923	2099228	UDP-Glycosyltransferase superfamily protein (AHRD V3.3 *** AT5G04480.1)	101258810	3.9801	8.7518	4.17613	9.30926	6.10699	3.89686	8.8851	5.96789	1.89084	3.32059	7.03164	2.49308	8.81532	5.26409	2.23717	3.47492	5.67086	0.609102	lcl|NC_015448.3_cds_XP_004250018.1_32460	LOC101258810
Solyc11g008570.2	Solyc11g008570	Cluster_1	SL4.0ch11	2789299	2794958	Metallophosphoesterase domain-containing protein (AHRD V3.3 *** A0A2U1MK24_ARTAN)	101248830	9.16702	5.80977	3.06701	6.89702	9.85205	2.80337	8.19071	8.90162	4.32862	7.68223	7.58306	3.39253	7.52966	7.16512	2.22168	10.3403	8.29318	3.24757	lcl|NC_015448.3_cds_XP_010312609.1_32549	LOC101248830
Solyc11g008590.2	Solyc11g008590	Cluster_1	SL4.0ch11	2809459	2816250	CMP-sialic acid transporter 4 (AHRD V3.3 *** A0A2G2VE94_CAPBA);Dbxref=InterPro:IPR007271,Pfam:PF04142;Ontology_term=GO:0000139,GO:0015165,GO:0016021,GO:0090481	101249134	7.56325	8.3933	4.04283	12.7824	10.1777	3.17927	10.2704	9.52333	3.86864	9.00924	8.36917	3.38302	13.921	7.93196	2.77885	8.34532	10.7937	2.24451	lcl|NC_015448.3_cds_XP_010312610.1_32552	LOC101249134
Solyc11g009030.1	Solyc11g009030	Cluster_1	SL4.0ch11	3194561	3194959	glycine-rich protein (AHRD V3.3 *** AT4G10330.1)	101258716	31.5342	19.6667	2.6617	16.3004	14.8835	1.14831	14.4945	15.6445	4.17365	12.7392	10.8882	1.58518	24.1641	28.868	2.89724	33.2434	45.6465	5.96041	lcl|NC_015448.3_cds_XP_004250103.1_32605	LOC101258716
Solyc11g009080.2	Solyc11g009080	Cluster_1	SL4.0ch11	3229728	3233491	DAHP synthase 1 precursor;Dbxref=InterPro:IPR002480,Pfam:PF01474;Ontology_term=GO:0003849,GO:0009073	544152	235.889	128.266	42.1443	221.481	184.27	56.4549	108.116	128.179	44.4906	162.913	89.2587	77.9155	138.82	155.332	36.2797	178.109	217.653	64.5592	lcl|NC_015448.3_cds_NP_001234415.2_32612	LOC544152
Solyc11g010680.4	Solyc11g010680	Cluster_1	SL4.0ch11	3751619	3755092	Protein SKIP34 (AHRD V3.3 *** A0A2G3B0A4_CAPCH)	101262980	20.184	21.1438	10.5049	26.3061	19.6121	7.27313	25.3782	17.4513	10.4317	17.6717	20.5341	5.38253	32.6222	24.4376	9.81673	23.9586	13.4477	10.4099	lcl|NC_015448.3_cds_XP_010312653.1_32688	LOC101262980
Solyc11g010720.1	Solyc11g010720	Cluster_1	SL4.0ch11	3797761	3798399	Tetratricopeptide repeat (TPR)-like superfamily protein (AHRD V3.3 *** Q9LSM3_ARATH)	101263566	12.5935	12.5444	2.65332	13.2676	5.1672	1.55377	16.5223	7.29478	3.17908	8.73348	9.52982	1.76245	22.2766	12.293	4.13952	11.6856	11.136	5.49204	lcl|NC_015448.3_cds_XP_004250524.1_32693	LOC101263566
Solyc11g010840.2	Solyc11g010840	Cluster_1	SL4.0ch11	3886296	3893371	KH domain-containing protein (AHRD V3.3 *** A0A2I0WKQ9_9ASPA)	101250762	14.4294	17.0906	7.02221	16.2831	11.4688	5.70364	17.8068	14.3212	4.42309	15.6478	18.6981	7.02685	18.0327	11.9484	4.90214	17.0736	10.9442	6.30799	lcl|NC_015448.3_cds_XP_004250161.1_32702	LOC101250762
Solyc11g010850.2	Solyc11g010850	Cluster_1	SL4.0ch11	3902537	3907133	1-deoxy-d-xylulose-5-phosphate synthase 1 (AHRD V3.3 *** A0A2U1PQH9_ARTAN)	101251053	1.65876	26.1503	0.419024	8.49731	2.52306	2.39717	16.0783	12.8904	1.43223	5.27235	31.1886	1.61139	8.27076	3.76764	0.968177	1.25403	3.14505	0.45856	lcl|NC_015448.3_cds_NP_001332799.1_32703	dxs2
Solyc11g011230.3	Solyc11g011230	Cluster_1	SL4.0ch11	4315409	4318030	F-box domain-containing protein/FBD domain-containing protein (AHRD V3.3 *** A0A1Q3BUG5_CEPFO)	101258811	12.5813	7.63266	3.18236	7.34262	5.46405	1.26285	4.16145	4.69315	0.954092	5.51019	3.27738	1.33626	9.90565	9.48872	3.62024	12.3117	10.723	5.31269	lcl|NC_015448.3_cds_XP_004250187.1_32760	LOC101258811
Solyc11g011440.1	Solyc11g011440	Cluster_1	SL4.0ch11	4530151	4531449	aspartic proteinase PCS1-like (AHRD V3.3 *** A0A1U8GN15_CAPAN)	101262373	10.9172	22.7537	0.617414	33.7394	14.4318	1.75506	50.4217	16.2481	5.93047	19.3499	70.0189	6.48168	23.1727	12.1782	10.1199	10.248	17.5729	3.73794	lcl|NC_015448.3_cds_XP_004250199.1_32790	LOC101262373
Solyc11g011880.2	Solyc11g011880	Cluster_1	SL4.0ch11	4874029	4877289	cysteine-rich receptor-like protein kinase 2 (AHRD V3.3 *** A0A2I4FR69_9ROSI)	101247387	3.70843	3.89377	1.04392	2.16166	3.74453	1.31934	8.38498	8.09842	2.10485	4.94752	11.9584	2.14561	2.49792	1.6685	0.404956	2.33848	0.726564	0.852601	lcl|NC_015448.3_cds_XP_004250234.1_32868	LOC101247387
Solyc11g012040.2	Solyc11g012040	Cluster_1	SL4.0ch11	5029646	5035417	Ubiquitin-specific protease family C19 protein (AHRD V3.3 *** A0A2K3NKS0_TRIPR)	101250854	2.49841	1.34502	0.187418	3.31886	2.69934	0.252115	2.50113	1.66102	0.321114	2.465	0.497394	0.5883	3.16825	1.7418	0.348705	1.25577	2.70517	0.567155	lcl|NC_015448.3_cds_XP_004250247.1_32893	LOC101250854
Solyc11g012710.2	Solyc11g012710	Cluster_1	SL4.0ch11	5535301	5539264	SNF1-related protein kinase regulatory subunit beta-2 (AHRD V3.3 *** A0A1U8F370_CAPAN)	101055582	4.18643	2.10333	0.811233	5.05093	3.66923	0.97412	4.88627	3.05525	0.729581	4.14681	2.11786	0.733365	5.85824	4.27732	0.330715	4.85341	4.97093	1.32704	lcl|NC_015448.3_cds_NP_001266176.1_32991	LOC101055582
Solyc11g012720.2	Solyc11g012720	Cluster_1	SL4.0ch11	5539891	5542272	Trihelix transcription factor (AHRD V3.3 *-* B0EW03_SOYBN)	101251840	4.16556	3.10519	0.38975	4.87903	3.14991	0.648338	4.27437	3.34308	1.14904	4.25219	3.49373	0.663888	3.94017	4.39708	0.869676	4.71265	4.37287	1.68027	lcl|NC_015448.3_cds_XP_004250561.1_32992	LOC101251840
Solyc11g013010.2	Solyc11g013010	Cluster_1	SL4.0ch11	5948635	5950451	Phosphatidylinositol-4-phosphate 5-kinase, putative (AHRD V3.3 *** Q8LAR3_ARATH)	101249136	3.90687	2.52425	1.01188	6.91302	2.85545	1.91608	5.71743	3.76925	0.759462	5.11102	2.97342	0.628836	4.91169	2.22297	0.211194	4.8505	3.92509	1.24583	lcl|NC_015448.3_cds_XP_004250327.1_33038	LOC101249136
Solyc11g013270.2	Solyc11g013270	Cluster_1	SL4.0ch11	6249519	6255088	O-fucosyltransferase (AHRD V3.3 *** A0A2P5CFH3_PARAD);Dbxref=InterPro:IPR019378,Pfam:PF10250	101252837	2.91141	2.50499	1.12237	0.814262	2.93243	1.34736	2.93155	1.80626	2.70059	2.26333	0.792991	0.83665	4.50826	3.69109	2.00944	1.59052	5.89804	4.2103	lcl|NC_015448.3_cds_XP_004250340.1_33073	LOC101252837
Solyc11g016940.2	Solyc11g016940	Cluster_1	SL4.0ch11	7697700	7703694	magnesium transporter NIPA (DUF803) (AHRD V3.3 *** AT4G13800.8);Dbxref=InterPro:IPR008521,Pfam:PF05653;Ontology_term=GO:0015095,GO:0015693,GO:0016021	101260392	11.2325	4.87161	3.03731	8.6257	7.01625	3.40062	8.00114	5.49095	2.43577	9.90641	4.44977	3.04624	8.25725	6.76912	2.91117	9.44419	6.9775	3.85691	lcl|NC_015448.3_cds_XP_004250362.1_33137	LOC101260392
Solyc11g017460.3	Solyc11g017460	Cluster_1	SL4.0ch11	8502449	8517406	U-box domain-containing protein 13 (AHRD V3.3 *** A0A1J3H637_NOCCA)	101265885	5.60612	5.84738	1.40368	5.79874	5.86532	1.20776	4.72104	5.22656	1.23736	4.66948	4.20596	1.64524	6.04142	6.54663	1.50676	6.17993	6.60126	2.95015	lcl|NC_015448.3_cds_XP_010312839.1_33194	LOC101265885
Solyc11g020330.1	Solyc11g020330	Cluster_1	SL4.0ch11	10942778	10943350	leer-sHSP small heat shock protein;Dbxref=InterPro:IPR002068,Pfam:PF00011	544205	451.501	129.479	13.7303	57.5086	309.258	10.8481	229.463	454	16.0713	180.981	128.137	19.1574	80.1368	188.387	3.3302	268.427	67.1951	22.7881	lcl|NC_015448.3_cds_NP_001234600.2_33278	er-sHSP
Solyc11g020960.2	Solyc11g020960	Cluster_1	SL4.0ch11	13068106	13068868	Proteinase inhibitor type-2 (AHRD V3.3 *** A0A2G3AT14_CAPCH)	101255652	45.4271	23.4468	7.09269	189.307	37.6093	28.8103	14.3979	12.5338	6.04404	46.4593	6.10735	10.3546	157.559	73.7022	36.4055	76.4894	81.2258	27.659	lcl|NC_015448.3_cds_XP_004250426.1_33306	LOC101255652
Solyc11g030550.3	Solyc11g030550	Cluster_1	SL4.0ch11	21012235	21014339	Cyclin (AHRD V3.3 *-* A0A200PQW1_9MAGN);Dbxref=InterPro:IPR006671,Pfam:PF00134	101244470	20.7572	10.7925	3.11014	30.1383	12.0343	6.21665	22.4283	13.0493	5.76732	25.1892	11.212	8.13212	20.3841	14.0185	7.55236	17.8107	16.1044	6.45528	lcl|NC_015440.3_cds_XP_004235934.1_11814	LOC101244470
Solyc11g032090.3	Solyc11g032090	Cluster_1	SL4.0ch11	23956633	23961138	calcium/calcium/calmodulin-dependent Serine/Threonine-kinase (AHRD V3.3 *** AT2G47010.2)	101250654	3.12238	3.10842	0.494834	2.89766	2.30019	1.15337	2.07546	1.7166	0.512217	2.31306	2.02586	0.759885	2.52637	1.45585	0.511501	1.69493	4.25213	1.7312	lcl|NC_015448.3_cds_XP_019066794.1_33402	LOC101250654
Solyc11g045250.1	Solyc11g045250	Cluster_1	SL4.0ch11	30099392	30113378	Peptidase M28 (AHRD V3.3 *** A0A2U1PM28_ARTAN)	101258817	10.7507	9.71298	2.5768	8.8607	16.0243	3.78105	9.45972	10.3131	4.17339	11.6892	7.87576	3.80245	8.09189	11.6036	3.79639	11.1889	20.7001	8.12775	lcl|NC_015448.3_cds_XP_004250770.1_33465	LOC101258817
Solyc11g056680.1	Solyc11g056680	Cluster_1	SL4.0ch11	45994463	45995557	Leucine-rich repeat receptor-like protein (AHRD V3.3 *** H6V788_MALDO)	101264088	27.0846	29.7919	3.49677	44.6444	46.0274	5.94111	57.0668	24.3854	9.88018	77.2053	25.0782	48.4456	80.5261	32.1625	35.8379	35.4343	105.572	30.1284	lcl|NC_015448.3_cds_XP_004250859.1_33692	LOC101264088
Solyc11g062030.1	Solyc11g062030	Cluster_1	SL4.0ch11	46789422	46789631	Unknown protein		29.9573	18.3034	5.2016	48.8723	51.3133	3.9859	59.0861	36.5732	11.0004	50.944	14.7206	5.00193	39.1947	31.6815	5.58281	30.1182	63.6838	5.88486
Solyc11g065180.2	Solyc11g065180	Cluster_1	SL4.0ch11	48552056	48559906	THUMP domain-containing protein (AHRD V3.3 *** A0A2U1LRX8_ARTAN)	101265890	19.9571	13.5793	6.00205	12.3179	9.85533	4.20147	14.4327	12.4486	4.14567	13.8849	10.7426	5.80653	10.8592	12.2874	2.89498	19.1591	14.3648	8.91204	lcl|NC_015448.3_cds_XP_004250910.1_33817	LOC101265890
Solyc11g065820.3	Solyc11g065820	Cluster_1	SL4.0ch11	49436502	49441604	Protein DETOXIFICATION (AHRD V3.3 *** S6BP63_TOBAC)	101250658	2.70474	1.67735	0.519964	2.66201	3.10586	0.858941	1.15327	1.68416	0.52178	2.99575	3.52271	1.13521	4.97582	7.22863	1.92019	2.40184	2.59835	0.502888	lcl|NC_015448.3_cds_XP_010313276.1_33881	LOC101250658
Solyc11g066040.2	Solyc11g066040	Cluster_1	SL4.0ch11	49755994	49764071	RING-type E3 ubiquitin transferase (AHRD V3.3 *** A0A2G2VNZ4_CAPBA)	101255460	12.6063	14.8453	3.56083	11.9132	14.0013	3.94767	16.5585	19.4334	3.46509	9.80569	21.832	2.99356	14.2417	14.4201	4.46711	13.0122	14.1806	4.01905	lcl|NC_015448.3_cds_XP_004250960.1_33907	LOC101255460
Solyc11g066090.1	Solyc11g066090	Cluster_1	SL4.0ch11	49813383	49814918	FYD (AHRD V3.3 *** AT3G12570.4)	101255759	8.88157	9.67027	1.36766	8.69373	4.22646	1.30948	8.9829	9.34813	1.11894	8.15937	4.0873	1.39887	7.99629	7.45045	2.30819	5.25389	15.7046	2.72066	lcl|NC_015448.3_cds_XP_004250961.1_33914	LOC101255759
Solyc11g066160.1	Solyc11g066160	Cluster_1	SL4.0ch11	49897199	49897510	Histone H4 (AHRD V3.3 *-* A0A2P6TCF4_CHLSO);Dbxref=InterPro:IPR035425,Pfam:PF15511	101264401	17.9233	14.8109	3.85059	28.789	28.6331	8.53001	41.6926	11.3322	13.4326	18.053	7.6596	4.92066	27.7774	15.6943	7.25087	16.0718	28.0567	2.6221	lcl|NC_015448.3_cds_XP_010313299.1_33923	LOC101264401
Solyc11g066280.3	Solyc11g066280	Cluster_1	SL4.0ch11	50038234	50044211	ribosome production factor 1 (AHRD V3.3 *** A0A2I4FRK6_9ROSI);Dbxref=InterPro:IPR007109,Pfam:PF04427	101259402	40.2993	38.6559	13.6462	32.4226	34.7681	13.7146	31.5175	36.9714	16.3769	51.0521	38.6032	20.3489	30.4507	39.7656	14.154	39.9964	44.237	21.2183	lcl|NC_015448.3_cds_XP_004250972.1_33931	LOC101259402
Solyc11g066510.3	Solyc11g066510	Cluster_1	SL4.0ch11	50294718	50295396	RING/U-box superfamily protein (AHRD V3.3 *-* A0A2U1KVX7_ARTAN)	101265001	1.48504	2.57658	0.515595	5.80719	1.79797	0.40929	6.80407	3.89846	0.38529	1.47875	2.56781	0.40553	5.70138	2.11992	0.6192	5.7139	3.22778	0.710808	lcl|NC_015448.3_cds_XP_004250990.1_33968	LOC101265001
Solyc11g066740.2	Solyc11g066740	Cluster_1	SL4.0ch11	50566104	50571585	protein RETICULATA, chloroplastic-like (AHRD V3.3 *** A0A2I4ELL8_9ROSI)	101244740	18.7814	9.76435	1.40278	16.5701	11.3765	1.72894	16.4975	14.2807	1.37101	18.5621	10.4595	3.15423	17.6767	16.862	2.41347	17.871	14.0149	1.77782	lcl|NC_015448.3_cds_NP_001333797.1_33992	LOC101244740
Solyc11g066830.2	Solyc11g066830	Cluster_1	SL4.0ch11	50671427	50676954	Zinc finger transcription factor 68	101245917	39.2006	43.6187	3.47634	55.0877	79.1661	4.93879	25.7597	49.0949	7.24046	25.5212	48.8133	7.19779	32.3331	54.4224	4.3165	35.0985	49.5292	18.998	lcl|NC_015448.3_cds_XP_010313325.1_34001	LOC101245917
Solyc11g068550.1	Solyc11g068550	Cluster_1	SL4.0ch11	51301447	51302013	Late embryogenesis abundant (LEA) hydroxyproline-rich glycoprotein family (AHRD V3.3 *** Q9M287_ARATH);Dbxref=InterPro:IPR004864,Pfam:PF03168	101262988	67.8265	37.5324	5.83205	15.9469	20.2529	2.91782	56.0817	30.6703	5.89702	31.4006	7.90387	2.21482	18.3965	19.3149	0.609545	37.5869	30.1299	3.13826	lcl|NC_015448.3_cds_XP_004251067.1_34105	LOC101262988
Solyc11g069830.2	Solyc11g069830	Cluster_1	SL4.0ch11	52522829	52529720	Arsenical pump ATPase (AHRD V3.3 *** A0A200R5Q6_9MAGN);Dbxref=InterPro:IPR025723,Pfam:PF02374	101267482	4.1919	3.16445	2.05431	3.1423	2.71292	1.05636	4.20536	3.65687	1.89209	3.43227	2.62598	1.4731	3.40012	2.26825	1.11968	3.71269	2.21905	1.3376	lcl|NC_015448.3_cds_XP_004251163.1_34284	LOC101267482
Solyc11g071710.2	Solyc11g071710	Cluster_1	SL4.0ch11	53188156	53190908	Thylakoid lumenal P17.1 protein (AHRD V3.3 *** Q9LXV9_ARATH)	101260110	20.5065	7.59662	4.88506	16.3175	19.5289	5.78113	14.35	12.1014	3.75588	24.0947	11.8616	10.8084	12.6214	17.0626	5.38188	23.8006	20.3217	7.64255	lcl|NC_015448.3_cds_XP_004251432.1_34392	LOC101260110
Solyc11g071770.1	Solyc11g071770	Cluster_1	SL4.0ch11	53212622	53215696	Elongation factor 2 (AHRD V3.3 *** A0A2I0X2S3_9ASPA)	101258526	8.48668	8.19941	1.06863	10.0284	7.6684	1.70195	11.8644	8.45224	3.21328	9.24578	8.70323	1.87666	11.0591	8.60927	2.55477	7.72166	6.23747	1.65527	lcl|NC_015448.3_cds_XP_004251212.1_34397	LOC101258526
Solyc11g071930.2	Solyc11g071930	Cluster_1	SL4.0ch11	53313868	53324579	DnaJ domain-containing protein (AHRD V3.3 *** A0A2U1MZ42_ARTAN)	101262382	24.2939	19.6417	10.6349	24.6638	20.2328	6.90883	24.7497	19.8058	6.23099	20.8786	20.112	6.75286	23.5313	20.6624	7.45616	25.6123	20.5504	11.1966	lcl|NC_015448.3_cds_XP_004251225.1_34415	LOC101262382
Solyc11g072860.2	Solyc11g072860	Cluster_1	SL4.0ch11	54108366	54108677	Histone H4 (AHRD V3.3 *-* F2E7L1_HORVV);Dbxref=InterPro:IPR035425,Pfam:PF15511	101256941	92.1247	112.297	38.1412	157.081	148.478	60.3826	136.258	90.7654	113.531	86.0796	26.9565	28.6291	133.762	53.2779	27.2853	55.5432	175.701	70.3739	lcl|NC_015448.3_cds_XP_004251292.1_34562	LOC101256941
Solyc11g073260.2	Solyc11g073260	Cluster_1	SL4.0ch11	54336272	54336950	Histone H2A (AHRD V3.3 *** Q9ST30_SOLME);Dbxref=InterPro:IPR007125,Pfam:PF00125;Ontology_term=GO:0000786,GO:0003677	101265996	3.48766	6.50903	0.298336	4.73218	1.56785	0.234289	8.88124	2.24246	1.78837	3.82837	0.808151	0.11641	4.12391	0.664122	0.315362	0.560723	5.16402	0.471601	lcl|NC_015448.3_cds_XP_019066553.1_34620	LOC101265996
Solyc12g005010.2	Solyc12g005010	Cluster_1	SL4.0ch12	17172	20590	Actin cytoskeleton-regulatory complex pan-like protein (AHRD V3.3 *** Q9LPT5_ARATH)	101256651	14.4222	14.7456	5.12937	20.6211	18.6734	6.13057	16.0204	17.6455	4.7332	15.8521	15.9838	6.77914	22.5396	17.1404	5.90315	15.9962	26.6968	6.4486	lcl|NC_015449.3_cds_XP_004251460.1_34629	LOC101256651
Solyc12g005020.2	Solyc12g005020	Cluster_1	SL4.0ch12	23036	24286	RING/U-box superfamily protein (AHRD V3.3 *** A0A2U1MKC4_ARTAN)	101256944	7.58531	4.29289	0.249662	6.56023	5.0956	0.374907	16.0038	5.19546	0.263467	18.8933	7.06644	4.32367	10.9749	2.11836	1.31947	15.4621	16.8857	1.07979	lcl|NC_015449.3_cds_XP_004251461.1_34631	LOC101256944
Solyc12g005350.2	Solyc12g005350	Cluster_1	SL4.0ch12	229271	231650	Dihydroflavonol-4-reductase (AHRD V3.3 *** B6TUD3_MAIZE);Dbxref=InterPro:IPR001509,Pfam:PF01370;Ontology_term=GO:0003824,GO:0050662	101265310	34.6283	16.6849	4.16412	15.2049	32.8658	6.08252	15.0733	19.5146	6.97988	25.5802	10.3556	7.04358	12.4481	21.1461	7.4958	38.7672	44.4578	10.8001	lcl|NC_015449.3_cds_XP_004251489.1_34677	LOC101265310
Solyc12g005880.2	Solyc12g005880	Cluster_1	SL4.0ch12	523308	527248	Hexosyltransferase (AHRD V3.3 *** A0A2G3BMU2_CAPCH)	101249433	20.608	8.38029	5.1298	17.3051	22.7567	4.37013	9.41201	11.3424	4.39564	19.0202	6.21596	4.58005	13.5447	24.3582	3.55957	22.1838	26.4743	12.5566	lcl|NC_015449.3_cds_XP_010313672.1_34728	LOC101249433
Solyc12g006250.3	Solyc12g006250	Cluster_1	SL4.0ch12	776786	781389	Vesicle transport protein (AHRD V3.3 *** A0A2G3BN67_CAPCH)	101258229	5.59787	5.34212	0.804356	6.50252	5.59819	0.895861	6.18795	5.11154	1.13942	4.25397	4.7149	0.88154	8.12058	4.22881	1.04655	7.12253	6.17434	1.30012	lcl|NC_015449.3_cds_XP_004251550.1_34774	LOC101258229
Solyc12g006520.2	Solyc12g006520	Cluster_1	SL4.0ch12	1036251	1042026	Terpene cyclase/mutase family member (AHRD V3.3 *** A0A2G3BN05_CAPCH)	100529100	19.4663	9.91411	4.54505	22.6233	21.8749	5.31968	13.0145	17.0515	6.38014	17.6886	8.43556	5.37245	25.1776	17.9309	4.07751	14.3342	13.4011	4.13493	lcl|NC_015449.3_cds_NP_001234597.1_34806	TTS2
Solyc12g006590.3	Solyc12g006590	Cluster_1	SL4.0ch12	1085544	1086810	Zinc finger protein (AHRD V3.3 *** A0A200PQI4_9MAGN)	101263788	1.70607	3.25691	0.0465137	2.19684	2.66273	0.391655	4.2175	2.62978	0.0493637	12.0868	5.89355	2.7267	8.74542	6.20962	2.18243	2.55898	0.661527	0.546178	lcl|NC_015449.3_cds_XP_010313694.1_34817	LOC101263788
Solyc12g006690.2	Solyc12g006690	Cluster_1	SL4.0ch12	1159101	1161535	Protein kinase PINOID 2 (AHRD V3.3 *** A0A2G3BN98_CAPCH)	101265896	0.399784	1.99103	0.163645	1.33298	0.63156	0.294138	1.26292	0.962719	0.346912	0.766127	1.07114	0.178564	1.90488	0.806647	0.387247	0.34327	1.57342	0.201587	lcl|NC_015449.3_cds_NP_001308202.1_34832	PK5
Solyc12g007130.2	Solyc12g007130	Cluster_1	SL4.0ch12	1575338	1582023	Protein LIKE COV 2 (AHRD V3.3 *** A0A2G2ZPX7_CAPAN)	101251065	13.9384	13.7907	4.18351	14.9107	13.4593	4.04052	14.9257	12.9313	4.55582	14.7853	13.6761	4.63765	15.3862	12.7973	5.11242	17.9873	14.1166	8.53485	lcl|NC_015449.3_cds_XP_004251610.1_34881	LOC101251065
Solyc12g008580.2	Solyc12g008580	Cluster_1	SL4.0ch12	2019551	2024885	Glucan endo-1,3-beta-glucosidase 12 (AHRD V3.3 *** A0A2G2X3S4_CAPBA);Dbxref=InterPro:IPR000490,Pfam:PF00332;Ontology_term=GO:0004553,GO:0005975	101261689	8.30443	3.15464	0.790513	4.04854	5.09425	1.58095	3.85127	3.55506	1.1909	8.42602	2.02203	2.61245	2.74601	3.61258	0.860622	7.36047	8.00083	0.705829	lcl|NC_015449.3_cds_XP_004251644.1_34940	LOC101261689
Solyc12g008640.3	Solyc12g008640	Cluster_1	SL4.0ch12	2067419	2070972	Gamma-glutamyltranspeptidase (AHRD V3.3 *** A0A200QPW0_9MAGN),Pfam:PF01019	101263185	77.2972	58.4821	6.67847	81.9137	46.0897	5.49591	51.7776	44.9809	9.2617	54.1193	32.4471	8.36561	81.3392	57.539	9.35387	150.157	65.0915	40.9301	lcl|NC_015449.3_cds_XP_004251649.1_34947	LOC101263185
Solyc12g008790.3	Solyc12g008790	Cluster_1	SL4.0ch12	2184358	2189742	Acyl-[acyl-carrier-protein]--UDP-N-acetylglucosamine O-acyltransferase (AHRD V3.3 *** D4HZ69_ERWAC)	101267288	6.79233	4.28535	2.82165	7.40927	6.21827	3.07198	6.4013	7.11693	3.15037	5.59781	4.83504	1.57826	7.5849	7.53469	0.97634	7.50071	9.72804	2.55473	lcl|NC_015449.3_cds_XP_010313750.1_34970	LOC101267288
Solyc12g009090.3	Solyc12g009090	Cluster_1	SL4.0ch12	2466845	2471220	Mediator of RNA polymerase II transcription subunit 20 (AHRD V3.3 *** A0A328DLS1_9ASTE);Dbxref=InterPro:IPR013921,Pfam:PF08612;Ontology_term=GO:0003712,GO:0006357,GO:0016592	101248747	14.4927	6.0946	2.40221	9.88558	7.51586	1.44499	8.0577	6.47932	1.80346	16.4509	10.6964	3.05114	8.74467	7.86332	1.95358	14.9953	6.78723	7.86366	lcl|NC_015449.3_cds_XP_019067211.1_35015	LOC101248747
Solyc12g010870.3	Solyc12g010870	Cluster_1	SL4.0ch12	3824239	3830523	ATP synthase protein I-related protein (AHRD V3.3 *** A0A2U1Q771_ARTAN)	101257837	22.7645	11.6803	4.08146	15.5734	20.4856	2.34044	17.8279	26.3984	3.16129	23.4999	24.7339	6.72655	18.6564	37.9609	4.56578	19.1903	15.5831	3.42346	lcl|NC_015449.3_cds_NP_001315554.1_35234	LOC101257837
Solyc12g014020.2	Solyc12g014020	Cluster_1	SL4.0ch12	4891311	4891721	Nucleic acid-binding%2C OB-fold-like protein (AHRD V3.3 *** AT5G63690.2)	101254168	21.329	17.6809	7.86324	12.4895	9.08444	1.76509	5.11038	5.13709	1.89312	18.2614	7.07473	5.40666	8.24405	6.14771	2.62163	37.5673	63.367	23.738	lcl|NC_015449.3_cds_XP_019067189.1_35356	LOC101254168
Solyc12g014490.3	Solyc12g014490	Cluster_1	SL4.0ch12	5493995	5498196	65-kDa microtubule-associated protein 1-like (AHRD V3.3 *** Q9FEV7_TOBAC),Pfam:PF03999	101263791	21.5974	13.0229	4.41929	24.2057	28.0202	4.56252	13.4256	17.4121	3.73356	23.3981	11.1766	7.4117	22.6053	20.226	4.97039	24.6466	29.7068	3.41631	lcl|NC_015449.3_cds_XP_004251905.1_35420	LOC101263791
Solyc12g014610.2	Solyc12g014610	Cluster_1	SL4.0ch12	5643983	5650447	WRKY transcription factor 20	101265313	4.55464	2.53415	1.21955	6.54208	4.82836	0.970761	3.82906	3.27686	1.48805	4.67549	2.18224	2.56782	6.01402	4.89678	1.6081	4.48525	11.2047	4.39411	lcl|NC_015449.3_cds_XP_004251909.1_35434	LOC101265313
Solyc12g015850.1	Solyc12g015850	Cluster_1	SL4.0ch12	5857733	5860257	Nucleotide/sugar transporter family protein (AHRD V3.3 *** A0A2K3L035_TRIPR);Dbxref=InterPro:IPR004853,Pfam:PF03151	101249334	3.33372	4.82154	0.998004	7.00618	6.55838	2.08455	5.23308	6.11631	2.13022	3.99503	5.96092	1.41342	2.32475	1.20153	0.107898	2.97617	4.46052	0.816017	lcl|NC_015449.3_cds_XP_004251941.1_35471	LOC101249334
Solyc12g040460.2	Solyc12g040460	Cluster_1	SL4.0ch12	53601843	53604129	transmembrane protein%2C putative (Protein of unknown function%2C DUF599) (AHRD V3.3 *** AT3G18215.1);Dbxref=InterPro:IPR006747,Pfam:PF04654	101245139	16.7	10.285	1.13288	9.85828	10.0118	0.908784	6.25571	8.74685	2.7458	11.0455	4.73835	3.20286	17.8725	13.3157	2.11434	20.3256	25.3244	7.49629	lcl|NC_015449.3_cds_XP_004252268.1_35995	LOC101245139
Solyc12g044240.3	Solyc12g044240	Cluster_1	SL4.0ch12	58790037	58791034	Dynein light chain (AHRD V3.3 *** A0A2G3D067_CAPCH);Dbxref=InterPro:IPR001372,Pfam:PF01221;Ontology_term=GO:0007017,GO:0030286	101244463	7.46192	9.91269	4.48345	21.271	10.666	3.05029	44.7126	11.9107	3.78362	13.9262	13.314	6.13655	34.2051	14.4605	6.46012	15.9014	30.3015	9.27467	lcl|NC_015449.3_cds_XP_004252346.1_36141	LOC101244463
Solyc12g044290.2	Solyc12g044290	Cluster_1	SL4.0ch12	58834460	58837138	Malonate--CoA ligase (AHRD V3.3 *-* A0A2G3A3J5_CAPAN);Dbxref=InterPro:IPR000873,Pfam:PF00501;Ontology_term=GO:0003824	101245036	51.1328	39.9672	14.8953	38.2567	31.4463	14.4674	23.9096	30.6003	12.0641	39.9011	23.7387	18.67	46.0731	28.9377	17.257	36.7976	109.105	24.8121	lcl|NC_015449.3_cds_XP_010314289.1_36145	LOC101245036
Solyc12g088700.1	Solyc12g088700	Cluster_1	SL4.0ch12	63532740	63533930	Glycosyltransferase (AHRD V3.3 *** A0A2U1PZD4_ARTAN)	101260915	0.872633	1.458	0.395981	1.12844	0.598825	0.134344	3.09286	2.11113	0.880139	3.39772	1.41385	0.569584	1.31144	0.804241	0.224216	2.22083	6.83301	11.5355	lcl|NC_015449.3_cds_XP_010314606.1_36567	LOC101260915
Solyc12g088840.1	Solyc12g088840	Cluster_1	SL4.0ch12	63620378	63620641	EF-hand domain (AHRD V3.3 *** A0A200QZB4_9MAGN)		79.4196	115.053	8.77252	98.2515	29.2131	7.69482	89.4803	46.1363	6.51089	90.0793	60.9278	20.0219	101.57	49.8691	21.6971	108.971	40.8124	9.83388
Solyc12g088910.3	Solyc12g088910	Cluster_1	SL4.0ch12	63664443	63667395	P-loop containing nucleoside triphosphate hydrolases superfamily protein (AHRD V3.3 *** A0A1P8B1U2_ARATH)	101265906	6.20997	6.71487	1.79956	13.3204	14.8066	3.71036	14.8279	9.59832	6.45502	13.8564	4.52412	0.915879	9.47038	8.32872	3.98442	5.39998	20.8389	1.25358	lcl|NC_015449.3_cds_XP_004252773.1_36602	LOC101265906
Solyc12g089110.1	Solyc12g089110	Cluster_1	SL4.0ch12	63798557	63798709	Unknown protein		1349.83	423.167	460.337	1699.44	751.383	936.428	1394.18	525.931	859.714	1339.52	562.719	448.776	1337.83	868.742	557.673	1300.82	806.552	222.823
Solyc12g094430.1	Solyc12g094430	Cluster_1	SL4.0ch12	64127267	64129423	Glutathione S-transferase (AHRD V3.3 *** A0A200QZS2_9MAGN)	101253468	70.1053	42.2394	16.2601	51.2927	34.2319	15.8294	68.5424	55.9776	20.4664	75.333	46.1041	37.6146	56.7715	46.4203	19.8006	74.9495	48.865	38.016	lcl|NC_015449.3_cds_XP_004253135.1_36666	LOC101253468
Solyc12g094540.1	Solyc12g094540	Cluster_1	SL4.0ch12	64230331	64230945	Werner Syndrome-like exonuclease (AHRD V3.3 *** A0A2I4H4A1_9ROSI);Dbxref=InterPro:IPR002562,Pfam:PF01612;Ontology_term=GO:0003676,GO:0006139,GO:0008408	101251074	44.8049	41.5952	5.96457	54.7739	31.0305	10.3699	48.1465	27.2428	11.7136	38.6727	39.4348	8.19153	44.2244	30.3341	11.9969	38.9732	22.4524	5.11297	lcl|NC_015449.3_cds_XP_004253127.1_36681	LOC101251074
Solyc12g096090.2	Solyc12g096090	Cluster_1	SL4.0ch12	64673792	64677178	Cadmium-induced protein AS8 (AHRD V3.3 *** A0A2G2YAB2_CAPAN)	101263688	9.41111	6.5382	2.38318	5.0263	5.5406	1.22432	7.60866	8.85003	2.64316	8.01073	6.42922	2.94155	5.96008	7.54873	1.34853	10.2013	4.73113	6.75767	lcl|NC_015449.3_cds_XP_004253085.1_36752	LOC101263688
Solyc12g096320.2	Solyc12g096320	Cluster_1	SL4.0ch12	64812588	64816103	Gamma-glutamylcyclotransferase (AHRD V3.3 *** A0A2G3B4Z7_CAPCH);Dbxref=InterPro:IPR006840,Pfam:PF04752;Ontology_term=GO:0003839,GO:0006751	101258241	5.2184	2.98026	1.04526	3.18245	1.61693	0.671819	3.46631	3.4451	1.00553	4.59273	1.36919	0.798278	4.42815	1.99224	1.8183	3.09194	4.62255	0.984382	lcl|NC_015449.3_cds_XP_004253067.1_36782	LOC101258241
Solyc12g096370.2	Solyc12g096370	Cluster_1	SL4.0ch12	64838333	64840357	Exocyst subunit Exo70 family protein (AHRD V3.3 *** A0A2G3B4Y0_CAPCH);Dbxref=InterPro:IPR004140,Pfam:PF03081;Ontology_term=GO:0000145,GO:0006887	101256959	7.73246	9.02033	2.57147	8.52938	7.97484	2.52812	8.4957	8.26409	2.09777	8.17883	7.17783	3.23395	7.86999	8.3331	2.83789	7.22896	9.06437	2.36793	lcl|NC_015449.3_cds_XP_010314800.1_36790	LOC101256959
Solyc12g098500.2	Solyc12g098500	Cluster_1	SL4.0ch12	65519657	65522105	Adenosylhomocysteinase (AHRD V3.3 *** I3QHX5_NICBE);Dbxref=InterPro:IPR000043,Pfam:PF05221	101259420	6.96	5.64875	2.06736	5.27617	4.13723	1.43856	11.1014	13.1109	5.38491	6.04862	7.11478	3.02664	10.392	6.65716	1.76503	9.05804	23.233	2.77153	lcl|NC_015449.3_cds_XP_004252985.1_36925	LOC101259420
Solyc12g098530.2	Solyc12g098530	Cluster_1	SL4.0ch12	65534769	65538330	histidine protein methyltransferase 1 homolog (AHRD V3.3 *** A0A2I4GXB1_9ROSI);Dbxref=InterPro:IPR019410,Pfam:PF10294	101258349	12.7705	9.3376	3.18128	11.8129	10.6743	3.85545	9.83423	8.0185	3.79962	10.8957	6.1805	2.74156	11.7299	8.9892	1.93796	11.5056	10.9153	4.7934	lcl|NC_015449.3_cds_XP_019067114.1_36929	LOC101258349
Solyc12g098600.1	Solyc12g098600	Cluster_1	SL4.0ch12	65579997	65581388	Glycosyltransferase (AHRD V3.3 *** A0A2I4GJH4_9ROSI)	101256859	12.5891	12.3962	4.75537	14.3999	9.97392	3.7398	16.6931	14.3682	6.19183	17.6835	7.2876	2.68794	8.52938	6.94402	0.491924	7.95967	32.7151	20.2601	lcl|NC_015449.3_cds_XP_004252977.1_36935	LOC101256859
Solyc12g099360.2	Solyc12g099360	Cluster_1	SL4.0ch12	66067934	66070945	AMP-dependent synthetase/ligase (AHRD V3.3 *** A0A200R265_9MAGN);Dbxref=InterPro:IPR000873,Pfam:PF00501;Ontology_term=GO:0003824	101265715	96.1361	38.7051	12.2145	90.333	49.2819	11.1885	26.1136	21.8878	5.4661	53.125	33.7887	16.2959	73.8263	66.1636	11.3166	101.448	46.6692	50.5408	lcl|NC_015449.3_cds_XP_004252919.1_37035	LOC101265715
Solyc12g099400.2	Solyc12g099400	Cluster_1	SL4.0ch12	66091677	66094650	hypothetical protein (AHRD V3.3 *** AT4G16060.1)	101264805	13.3779	80.5736	2.16508	43.7689	21.2228	6.04985	119.278	61.4616	5.02086	48.8875	132.809	9.85528	14.3866	39.6204	3.45427	11.4589	10.7072	5.30017	lcl|NC_015449.3_cds_XP_019067119.1_37041	LOC101264805
Solyc12g099930.2	Solyc12g099930	Cluster_1	SL4.0ch12	66417106	66421356	Serine--glyoxylate aminotransferase (AHRD V3.3 *** A0A2G2YAX9_CAPAN);Dbxref=InterPro:IPR000192,Pfam:PF00266	101055519	49.603	31.8026	21.6342	30.35	64.3015	17.9947	24.1774	20.5157	13.9591	58.7537	39.5987	24.4582	25.0257	64.4465	18.1346	39.2352	22.0504	211.988	lcl|NC_015449.3_cds_XP_010314663.1_37116	LOC101055519
Solyc01g005130.2	Solyc01g005130	Cluster_2	SL4.0ch01	139504	140528	Zinc finger protein 1 (AHRD V3.3 *** A0A2G2XSH3_CAPBA)	101260165	10.0216	24.7572	122.537	11.2912	10.4013	125.66	11.7828	15.7208	80.904	7.1655	16.9024	44.437	11.6168	17.9864	112.137	12.8374	11.9016	78.9643	lcl|NC_015438.3_cds_XP_004228750.1_27	LOC101260165
Solyc01g005410.4	Solyc01g005410	Cluster_2	SL4.0ch01	300599	303991	Caleosin (AHRD V3.3 *** A0A200QL80_9MAGN);Dbxref=InterPro:IPR007736,Pfam:PF05042	101245874	1.45158	3.60286	4.44441	3.70635	2.47261	17.8722	1.89086	1.3674	9.47168	4.46445	6.61956	22.6427	26.1271	28.3699	214.566	7.25727	5.93069	47.6412	lcl|NC_015438.3_cds_XP_004228705.1_58	LOC101245874
Solyc01g006690.4	Solyc01g006690	Cluster_2	SL4.0ch01	1276284	1279870	IRK-interacting protein (AHRD V3.3 *** A0A2I4FH54_9ROSI)	101252211	0.218322	0.492247	0.867117	0.268643	0.148435	1.04028	0.639501	0.249703	3.00917	0.179148	0.182822	2.16343	2.25253	2.48185	5.78901	0.924475	2.81156	2.99609	lcl|NC_015438.3_cds_XP_004228638.1_215	LOC101252211
Solyc01g007100.3	Solyc01g007100	Cluster_2	SL4.0ch01	1660928	1665616	Digalactosyldiacylglycerol synthase 1, chloroplastic (AHRD V3.3 *** A0A1U8EIN3_CAPAN)	101266854	3.96333	7.73339	23.7063	9.72043	13.9116	22.9792	8.92819	7.81006	23.8269	6.1406	11.0649	22.5111	8.10476	15.081	27.0921	3.58513	7.0962	36.6867	lcl|NC_015438.3_cds_XP_004228603.1_279	LOC101266854
Solyc01g007190.3	Solyc01g007190	Cluster_2	SL4.0ch01	1776856	1777940	Unknown protein	101262645	2.92227	2.02269	27.1106	3.76731	3.48498	45.0721	3.89494	2.52187	114.671	1.45294	1.53511	37.0079	3.23878	2.33968	66.7077	1.47232	1.52713	39.7934	lcl|NC_015438.3_cds_XP_004228589.1_293	LOC101262645
Solyc01g010050.3	Solyc01g010050	Cluster_2	SL4.0ch01	4702917	4706551	S-adenosylmethionine decarboxylase 3;Dbxref=InterPro:IPR001985,Pfam:PF01536;Ontology_term=GO:0004014,GO:0006597,GO:0008295	101262142	32.7182	69.8053	620.771	34.8115	37.3057	445.268	38.3573	54.1393	154.05	36.8443	73.2433	268.405	35.4803	44.5478	285.767	31.4041	37.4186	369.072	lcl|NC_015438.3_cds_NP_001307257.1_599	LOC101262142
Solyc01g010230.2	Solyc01g010230	Cluster_2	SL4.0ch01	5030951	5031613	MDIS1-interacting receptor like kinase 2 (AHRD V3.3 --* XP_024448779.1)		59.0261	101.69	263.935	52.0021	129.012	224.116	66.4636	88.6782	464.754	68.7882	77.4461	166.209	67.7413	112.552	542.736	63.7738	93.9617	165.382
Solyc01g010310.4	Solyc01g010310	Cluster_2	SL4.0ch01	5161311	5164972	Carbohydrate-binding X8 domain superfamily protein (AHRD V3.3 *** A0A1P8AZV6_ARATH)	101257693	17.081	18.2289	35.9185	12.6672	28.3098	33.5733	8.98575	21.8656	63.7038	15.2943	8.93216	62.4073	20.8864	25.8487	106.424	22.0925	73.0066	54.3997	lcl|NC_015438.3_cds_XP_004228409.1_626	LOC101257693
Solyc01g010640.3	Solyc01g010640	Cluster_2	SL4.0ch01	5682950	5683902	NAD(P)-linked oxidoreductase superfamily protein (AHRD V3.3 *** Q949S6_ARATH)	101252419	16.6287	21.31	46.9377	15.0765	21.6365	37.9183	15.0812	30.1805	52.4174	16.1267	21.7358	105.433	15.7997	45.3421	40.7976	15.6688	33.6358	71.2245	lcl|NC_015438.3_cds_XP_004228393.1_662	LOC101252419
Solyc01g058720.4	Solyc01g058720	Cluster_2	SL4.0ch01	61158289	61159119	Calcium-binding EF-hand (AHRD V3.3 *** A0A2U1NQC6_ARTAN)	101264550	0.521941	1.44857	31.375	0.696995	13.8756	85.1486	1.92412	4.50988	175.305	1.47151	1.36935	29.1789	0.208311	4.18237	62.3878	1.10312	2.24693	5.97398	lcl|NC_015438.3_cds_XP_004229015.1_1137	LOC101264550
Solyc01g060040.3	Solyc01g060040	Cluster_2	SL4.0ch01	62636171	62641106	WD40 domain-containing protein/Bromodomain domain-containing protein (AHRD V3.3 *** A0A1Q3BSD0_CEPFO)	101244028	6.90937	8.14629	21.909	6.48707	7.3826	19.4305	6.07684	7.28475	21.9849	7.15645	7.23065	18.8608	6.43478	7.106	21.0864	6.7045	5.56829	15.9775	lcl|NC_015438.3_cds_XP_010318937.1_1164	LOC101244028
Solyc01g060160.1	Solyc01g060160	Cluster_2	SL4.0ch01	62893015	62894028	Mitochondrial-processing peptidase subunit beta (AHRD V3.3 *-* A0A2G3B7D4_CAPCH)		0.0895025	0.434086	7.37971	0.277876	0.421653	5.84693	0.508557	0.396899	3.58693	0.260669	0.162641	5.95123	0.186414	0.390659	3.65431	0.0233266	0.0607791	5.11322
Solyc01g065690.3	Solyc01g065690	Cluster_2	SL4.0ch01	65048560	65050164	Heavy metal-associated isoprenylated plant protein (AHRD V3.3 *-* A0A2R6PJM0_ACTCH)	101266262	2.62707	4.3569	12.8757	8.43181	1.83728	27.5943	5.68915	3.46384	17.5723	4.79506	2.71161	21.5075	4.79509	2.92592	30.4919	2.30192	5.00503	24.9169	lcl|NC_015438.3_cds_XP_004229277.1_1212	LOC101266262
Solyc01g066290.2	Solyc01g066290	Cluster_2	SL4.0ch01	66678108	66678707	Unknown protein		0.48556	2.606	10.2085	1.40434	0.449574	17.1777	1.21247	1.1679	8.74517	0.83868	0.0496487	5.3949	2.93916	0.13763	15.6743	0.0899183	0.321432	5.42381
Solyc01g066730.4	Solyc01g066730	Cluster_2	SL4.0ch01	67662385	67663723	Transcription factor, MADS-box (AHRD V3.3 *-* A0A2U1LSQ9_ARTAN)	104647560	0.441165	0.47784	1.97302	0.630617	1.21896	5.3907	0.174174	0.630914	3.90284	0.332439	0.24001	2.70054	0.145691	1.18438	10.028	0.595241	1.19649	2.06511	lcl|NC_015438.3_cds_XP_025886320.1_1287	LOC104647560
Solyc01g067010.3	Solyc01g067010	Cluster_2	SL4.0ch01	68119870	68121342	F-box protein (AHRD V3.3 *** A0A2K3P6V3_TRIPR)	101250624	26.2218	11.8173	75.6128	12.9237	14.3137	57.0335	18.0468	13.8184	127.487	14.5717	11.4323	85.283	12.4368	18.5014	142.329	17.8635	6.42345	43.5947	lcl|NC_015438.3_cds_XP_010321279.1_1320	LOC101250624
Solyc01g068170.3	Solyc01g068170	Cluster_2	SL4.0ch01	70064609	70070109	FK506-binding-like protein (AHRD V3.3 *-* Q93XY4_ARATH)	104647318	3.1126	6.47672	27.029	5.22652	3.62014	20.9526	4.73083	5.3014	13.1247	3.19405	7.61953	14.9364	5.45116	5.3741	23.9854	3.77466	4.53249	11.0128	lcl|NC_015438.3_cds_XP_010320843.1_1460	LOC104647318
Solyc01g073910.4	Solyc01g073910	Cluster_2	SL4.0ch01	73685644	73687528	Homeobox-leucine zipper protein HOX27 (AHRD V3.3 *** A0A2G2XRN9_CAPBA)	101250729	0.539144	1.76209	36.4124	1.75392	2.57423	128.076	2.73423	2.79904	193.509	3.50638	3.50926	73.4766	0.424239	2.34387	133.011	0.212332	0.0520515	1.8826	lcl|NC_015438.3_cds_XP_004229348.1_1919	LOC101250729
Solyc01g079530.4	Solyc01g079530	Cluster_2	SL4.0ch01	71170437	71173056	RING/FYVE/PHD zinc finger superfamily protein (AHRD V3.3 *** A0A2U1LZL6_ARTAN);Dbxref=InterPro:IPR022143,Pfam:PF12428	101244523	13.4377	6.65527	151.799	6.09872	8.94314	133.054	5.27261	3.892	63.3403	5.49007	3.25271	19.4023	6.61115	4.26885	123.579	26.2646	5.66551	96.5504	lcl|NC_015438.3_cds_XP_004229398.1_1573	LOC101244523
Solyc01g079690.4	Solyc01g079690	Cluster_2	SL4.0ch01	71375382	71382454	Snf2 chromatin remodeling protein (AHRD V3.3 *-* A0A1T3CE02_9HYPO)	101248711	7.97931	7.57452	23.8434	9.11902	5.8504	33.7117	7.72492	5.56076	27.0908	7.79021	7.26119	23.6173	8.41324	6.00123	31.5629	8.04015	5.47886	19.2728	lcl|NC_015438.3_cds_XP_004229413.1_1598	LOC101248711
Solyc01g079700.3	Solyc01g079700	Cluster_2	SL4.0ch01	71389772	71391194	Helicase, C-terminal (AHRD V3.3 *-* A0A2U1NPJ2_ARTAN)	101248711	3.71152	4.59787	12.3721	3.53442	4.10011	9.30846	3.17183	2.54861	12.406	3.16631	2.30347	11.4246	3.92198	3.26075	9.7403	4.21612	2.3673	9.86881	lcl|NC_015438.3_cds_XP_004229413.1_1598	LOC101248711
Solyc01g081540.4	Solyc01g081540	Cluster_2	SL4.0ch01	73313720	73327042	Myosin-17 (AHRD V3.3 *** A0A2G3ALU8_CAPAN)	101264152	9.79949	27.8566	72.3519	23.4547	26.3776	62.9829	13.2116	23.9173	46.317	8.5003	21.529	27.1958	17.5251	20.4593	83.9299	13.2762	31.8453	42.6484	lcl|NC_015438.3_cds_XP_010323450.1_1878	LOC101264152
Solyc01g086650.3	Solyc01g086650	Cluster_2	SL4.0ch01	73874834	73879184	Uroporphyrinogen-III C-methyltransferase (AHRD V3.3 *** A0A2I0V6U1_9ASPA);Dbxref=InterPro:IPR000878,Pfam:PF00590;Ontology_term=GO:0008168	101261158	7.71217	16.6021	34.2394	7.14052	15.2993	35.0119	8.08076	20.5953	46.7103	13.2097	49.693	23.4164	4.86322	8.54307	42.5887	7.04829	8.65099	16.4659	lcl|NC_015438.3_cds_XP_004229594.1_1933	LOC101261158
Solyc01g086660.2	Solyc01g086660	Cluster_2	SL4.0ch01	73881966	73882432	Unknown protein		1.57228	1.77473	468.586	11.8817	58.9206	1640.63	1.61239	6.9029	1211.72	2.48403	3.19981	407.813	1.43187	8.69144	1754.06	4.39039	0.992211	260.212
Solyc01g086670.3	Solyc01g086670	Cluster_2	SL4.0ch01	73885257	73885870	Unknown protein		4.64782	6.89804	600.796	3.29987	36.3066	1082.08	1.10731	7.83535	1182.97	6.63793	36.5986	275.078	0.789839	8.27731	548.332	2.17107	2.14724	81.6347
Solyc01g086680.4	Solyc01g086680	Cluster_2	SL4.0ch01	73893774	73895242	glutathione S-transferase T1	543813	3.6888	2.50467	47.1803	0.964454	8.8622	116.859	3.70051	9.68262	119.29	1.88517	12.8218	27.5313	0.425017	7.36712	40.6382	1.11736	0.300826	4.39282	lcl|NC_015438.3_cds_NP_001234082.1_1934	LOC543813
Solyc01g087060.4	Solyc01g087060	Cluster_2	SL4.0ch01	74243664	74248714	RING/U-box superfamily protein (AHRD V3.3 *** A0A2U1NQN4_ARTAN)	101263062	1.06407	0.818189	5.02955	0.588067	1.02419	3.8628	0.311455	0.288301	3.36897	0.576765	0.184487	14.734	0.279311	0.314686	16.5221	0.518203	0.244257	9.05873	lcl|NC_015438.3_cds_XP_025887078.1_1971	LOC101263062
Solyc01g087950.3	Solyc01g087950	Cluster_2	SL4.0ch01	75039010	75041810	Carboxypeptidase (AHRD V3.3 *** A0A2G3AKH5_CAPAN);Dbxref=InterPro:IPR001563,Pfam:PF00450;Ontology_term=GO:0004185,GO:0006508	101259978	3.20264	2.14899	5.72881	5.17255	3.49981	25.2045	2.78029	1.58272	8.67332	2.70553	3.0321	15.5235	0.230271	1.6111	6.89094	20.3139	0.465498	16.1317	lcl|NC_015438.3_cds_XP_004229672.1_2083	LOC101259978
Solyc01g088360.4	Solyc01g088360	Cluster_2	SL4.0ch01	75373678	75375390	Amidophosphoribosyltransferase (AHRD V3.3 *** A0A2G3ALZ7_CAPAN)	101266758	0.365059	0.15635	4.23556	0.0499392	0.237215	38.4231	0.236084	0.478897	4.88841	0.141756	0.059589	1.62926	0.224337	0.510042	47.6686	0.071179	0.128102	1.70404	lcl|NC_015438.3_cds_XP_004229692.1_2114	LOC101266758
Solyc01g088810.4	Solyc01g088810	Cluster_2	SL4.0ch01	75790236	75791951	Ankyrin repeat-containing protein (AHRD V3.3 *** A0A2U1MGK0_ARTAN)	101246387	1.64855	4.14666	18.2104	1.00806	3.25528	18.6817	0.831107	2.28378	13.5995	0.527091	6.45542	9.6636	0.823381	2.76136	23.0483	1.3113	1.15974	17.1159	lcl|NC_015438.3_cds_XP_004231138.1_2172	LOC101246387
Solyc01g090440.2	Solyc01g090440	Cluster_2	SL4.0ch01	76363985	76367040	cotton fiber protein (AHRD V3.3 *-* AT3G60380.1)	101250457	0.78842	1.1997	3.27455	1.56667	1.73781	6.92062	0.463692	1.16149	4.71084	0.630503	3.00194	8.59445	0.898254	0.948342	10.529	0.52649	2.6927	4.47274	lcl|NC_015438.3_cds_XP_004231150.1_2247	LOC101250457
Solyc01g090790.4	Solyc01g090790	Cluster_2	SL4.0ch01	76712195	76716876	bHLH transcription factor	101268226	4.02145	2.52371	34.3825	7.29331	17.2395	87.1107	6.11428	10.8837	81.313	14.2813	13.9931	244.627	12.9921	27.9927	95.5177	5.09351	7.22651	68.2969	lcl|NC_015438.3_cds_XP_004229781.1_2284	LOC101268226
Solyc01g090950.4	Solyc01g090950	Cluster_2	SL4.0ch01	76898204	76901098	Transcription factor GRAS (AHRD V3.3 *-* A0A2U1PW81_ARTAN)	104648977	7.44384	11.0708	20.6965	7.33684	7.40749	19.4203	3.88181	6.14284	19.3918	4.83815	5.65572	23.3007	7.43011	8.02104	21.6298	9.26052	8.81987	27.5488	lcl|NC_015438.3_cds_NP_001333839.1_2307	SlGRAS24
Solyc01g091030.3	Solyc01g091030	Cluster_2	SL4.0ch01	76990219	76991308	Small auxin up-regulated RNA1	101247368	2.73883	0.790105	12.3103	4.38131	1.14119	42.0929	4.7427	4.50611	75.9919	6.0164	4.69878	17.5286	2.32568	1.36618	12.9879	4.19393	0.666227	2.49409	lcl|NC_015438.3_cds_XP_004229795.1_2314	LOC101247368
Solyc01g091700.4	Solyc01g091700	Cluster_2	SL4.0ch01	77541181	77543163	F-box protein PP2-A15 (AHRD V3.3 *** A0A2G3DE53_CAPCH);Dbxref=InterPro:IPR025886,Pfam:PF14299	101260475	0.41858	1.56717	20.6452	2.15713	0.739418	29.2745	0.919946	0.545765	6.31604	0.506866	0.821563	14.5318	0.681773	0.355903	10.5776	0.83424	0.248723	7.24449	lcl|NC_015438.3_cds_XP_004229840.1_2390	LOC101260475
Solyc01g094850.3	Solyc01g094850	Cluster_2	SL4.0ch01	78517804	78519611	Pentatricopeptide repeat-containing protein (AHRD V3.3 *** A0A2K3NKK0_TRIPR)	101264162	1.07981	1.88412	2.82859	0.752333	1.15809	4.47721	1.21621	1.45888	3.10766	1.41973	3.63071	3.20036	0.953648	1.4763	4.99151	0.855323	0.619372	1.77761	lcl|NC_015438.3_cds_XP_004231190.3_2584	LOC101264162
Solyc01g095070.4	Solyc01g095070	Cluster_2	SL4.0ch01	78698001	78700702	Heavy metal-associated isoprenylated plant protein (AHRD V3.3 *-* A0A2R6R9M9_ACTCH)	101267559	11.1967	51.7519	52.1109	22.1337	45.3783	130.066	28.1541	70.5252	101.295	18.1869	70.4559	130.816	15.7105	31.6467	142.862	30.2973	89.0705	123.436	lcl|NC_015438.3_cds_XP_004229951.1_2617	LOC101267559
Solyc01g095500.3	Solyc01g095500	Cluster_2	SL4.0ch01	79003524	79004583	Sl Cytokinin Response Factor 5	101267169	0.849408	2.9545	4.51744	1.8158	3.53106	17.2775	5.53804	2.41342	23.824	2.46185	2.99733	42.9612	2.10401	3.625	31.038	2.07737	3.9397	9.95688	lcl|NC_015438.3_cds_XP_004231199.1_2671	LOC101267169
Solyc01g096620.4	Solyc01g096620	Cluster_2	SL4.0ch01	79947154	79949091	Cilia-and flagella-associated protein 20 (AHRD V3.3 *-* A0A2G2YYL7_CAPAN)	778220	4.54258	16.2683	129.915	15.1653	13.3822	84.2719	6.26346	19.4959	89.2909	5.93829	13.5593	157.517	9.1575	23.7108	177.421	5.45442	23.2493	214.596	lcl|NC_015438.3_cds_XP_010324127.1_2829	ACI112
Solyc01g096630.3	Solyc01g096630	Cluster_2	SL4.0ch01	79950255	79951776	Cilia-and flagella-associated protein 20 (AHRD V3.3 *-* A0A2G2YYL7_CAPAN)	778220	4.24031	14.0033	24.7412	12.5591	11.993	27.5983	6.3312	20.2635	41.9997	5.3416	15.1654	45.4122	10.4164	21.6669	30.9143	4.5838	24.4001	97.6047	lcl|NC_015438.3_cds_NP_001234764.1_2830	ACI112
Solyc01g096720.4	Solyc01g096720	Cluster_2	SL4.0ch01	79994052	79997699	Protein ZINC INDUCED FACILITATOR-LIKE 1 (AHRD V3.3 *** A0A1J3IH30_NOCCA);Dbxref=InterPro:IPR011701,Pfam:PF07690;Ontology_term=GO:0016021,GO:0055085	101246667	0	0.034289	3.14864	0.130465	0.281473	4.61927	1.54495	0.25814	21.3789	0.159637	0.0166094	1.23469	0.0657438	0.950106	15.2025	0.247491	0	1.91873	lcl|NC_015438.3_cds_XP_004230048.3_2839	LOC101246667
Solyc01g096930.3	Solyc01g096930	Cluster_2	SL4.0ch01	80191533	80197658	Phospholipid-transporting ATPase (AHRD V3.3 *** A0A2G2YYQ8_CAPAN)	101252122	3.90171	16.2519	6.34808	3.67056	5.40988	11.6311	5.77084	11.3496	16.6555	3.59457	17.493	4.73638	3.28504	4.7735	6.84668	5.65551	2.76415	4.65268	lcl|NC_015438.3_cds_XP_010327504.1_2871	LOC101252122
Solyc01g097040.4	Solyc01g097040	Cluster_2	SL4.0ch01	80273059	80278331	Myosin-binding protein 1 (AHRD V3.3 *** A0A2G2W735_CAPBA)	101255631	4.75811	35.6833	21.9973	5.86239	13.7601	43.2452	7.27752	25.4174	47.7905	6.6383	43.3706	14.9727	5.78679	13.9885	94.1985	5.4754	6.03188	11.931	lcl|NC_015438.3_cds_XP_004230077.1_2882	LOC101255631
Solyc01g097570.2	Solyc01g097570	Cluster_2	SL4.0ch01	80624115	80624896	Protein SUPPRESSOR OF K(+) TRANSPORT GROWTH DEFECT 1 (AHRD V3.3 *-* A0A2G2W7B7_CAPBA)	101265774	0.190483	0.088253	6.4691	0.22849	0.329713	19.089	0.368782	0.637409	82.5549	0.315291	0.393821	11.0878	0.545286	0.73505	80.5426	0.246611	0.172349	3.4694	lcl|NC_015438.3_cds_XP_004230109.1_2935	LOC101265774
Solyc01g097650.3	Solyc01g097650	Cluster_2	SL4.0ch01	80682526	80687369	Serinc-domain containing serine and sphingolipid biosynthesis protein (AHRD V3.3 *** A0A2U1MZP6_ARTAN);Dbxref=InterPro:IPR005016,Pfam:PF03348;Ontology_term=GO:0016020	101267270	1.03549	2.17729	2.09924	1.50605	1.9125	10.485	0.500208	1.07861	3.45367	0.797286	1.12174	5.65597	0.861882	1.93712	12.5833	1.54405	2.04254	4.20268	lcl|NC_015438.3_cds_XP_010312061.1_2947	LOC101267270
Solyc01g099160.4	Solyc01g099160	Cluster_2	SL4.0ch01	81738453	81745545	lipoxygenase;Dbxref=InterPro:IPR013819,Pfam:PF00305;Ontology_term=GO:0016702,GO:0046872,GO:0055114	543818	11.0214	8.24865	38.2699	7.77872	25.3135	94.9301	8.50411	23.5657	50.1928	12.0056	12.3577	103.049	2.48191	6.03745	85.1614	20.4291	10.6167	36.5216	lcl|NC_015438.3_cds_NP_001234098.1_3147	TomloxE
Solyc01g099340.3	Solyc01g099340	Cluster_2	SL4.0ch01	81886448	81890635	Protein indeterminate-domain 12 (AHRD V3.3 *** A0A2G2W7U4_CAPBA)	101247561	14.8764	19.9187	73.6963	14.6694	13.4126	112.969	23.7677	25.9387	93.0384	20.4563	42.2336	99.1378	14.9945	18.267	141.017	17.0533	12.4756	71.6038	lcl|NC_015438.3_cds_XP_004230217.1_3165	LOC101247561
Solyc01g099580.3	Solyc01g099580	Cluster_2	SL4.0ch01	82036496	82040284	Cysteine/Histidine-rich C1 domain family protein (AHRD V3.3 *-* Q9ZUW8_ARATH)	101268813	2.52587	1.7415	13.1205	1.23475	0.983885	20.7219	1.10132	2.02225	6.64067	1.66243	2.31823	4.22678	3.25934	5.0389	21.5707	4.73404	2.97778	10.4692	lcl|NC_015438.3_cds_XP_010315468.2_3202	LOC101268813
Solyc01g099640.4	Solyc01g099640	Cluster_2	SL4.0ch01	82084486	82090297	Unknown protein		5.97225	9.16895	15.8449	4.44238	6.54687	15.5496	6.60531	11.8613	20.2542	6.26056	16.5569	9.89217	3.08618	5.59685	17.3237	7.88561	5.79624	13.8187
Solyc01g099960.4	Solyc01g099960	Cluster_2	SL4.0ch01	82318717	82320939	Pectinesterase (AHRD V3.3 *** A0A1U8E4I6_CAPAN)	101260871	1.03067	2.65444	13.857	1.25244	0.954425	16.2946	0.389124	1.4425	3.83041	0.616146	3.45292	8.36952	0.643121	1.56906	16.4747	0.903334	2.4579	4.90605	lcl|NC_015438.3_cds_XP_004230262.1_3253	LOC101260871
Solyc01g100040.3	Solyc01g100040	Cluster_2	SL4.0ch01	82375518	82378624	Protein phosphatase 2C family protein (AHRD V3.3 *** A0A2U1N538_ARTAN);Dbxref=InterPro:IPR001932,Pfam:PF00481;Ontology_term=GO:0003824	101262662	16.927	23.038	269.349	18.3652	20.6698	283.017	58.9594	17.496	368.352	29.8468	31.2098	216.793	15.2681	12.1435	339.404	13.3379	9.68393	277.452	lcl|NC_015438.3_cds_XP_004230268.1_3263	LOC101262662
Solyc01g100200.3	Solyc01g100200	Cluster_2	SL4.0ch01	82523176	82525640	gras4;Dbxref=InterPro:IPR005202,Pfam:PF03514	100037498	32.7924	7.45519	616.073	3.44019	20.0601	455.143	9.10711	21.8048	688.188	18.6652	17.4426	193.04	5.27912	13.7819	193.226	45.7189	30.7063	102.248	lcl|NC_015438.3_cds_NP_001234310.1_3284	GRAS4
Solyc01g100290.4	Solyc01g100290	Cluster_2	SL4.0ch01	82628481	82635145	GPI-anchored adhesin-like protein (AHRD V3.3 *** Q9M2F2_ARATH)	101268805	7.61831	19.4843	30.4251	8.35357	13.1975	27.9075	15.347	19.0197	34.6172	8.99809	24.1271	23.3221	9.40882	9.50146	33.4798	6.19858	15.0624	9.92905	lcl|NC_015438.3_cds_XP_010313418.1_3305	LOC101268805
Solyc01g100460.3	Solyc01g100460	Cluster_2	SL4.0ch01	82746623	82747895	BZIP transcription factor (AHRD V3.3 *** C0LQL1_9CARY)	544180	4.53637	1.05655	6.45985	1.529	2.25767	9.09761	5.90316	2.95167	9.50528	2.60736	2.20112	5.23919	0.923575	1.74912	6.70489	7.56175	2.22221	9.48898	lcl|NC_015438.3_cds_NP_001234505.1_3328	abz1
Solyc01g100810.3	Solyc01g100810	Cluster_2	SL4.0ch01	83012660	83018482	Neutral/alkaline invertase (AHRD V3.3 *** V5N4X0_MANES);Dbxref=InterPro:IPR024746,Pfam:PF12899;Ontology_term=GO:0033926	101255835	6.62863	27.5491	17.4635	7.99694	11.9308	30.3753	8.78531	9.26652	40.5885	4.98866	18.1872	27.5183	7.0884	13.9488	52.5248	8.89237	4.85889	44.1257	lcl|NC_015438.3_cds_XP_004230329.1_3371	LOC101255835
Solyc01g102610.3	Solyc01g102610	Cluster_2	SL4.0ch01	83645044	83649566	Ferric reduction oxidase 6 (AHRD V3.3 *** A0A2G3BUN6_CAPCH)	101246763	6.92098	4.24735	49.1544	5.20728	13.6289	48.9641	1.44229	18.3867	47.2294	4.35165	2.13775	136.07	3.16912	48.1296	29.6263	8.0335	114.71	83.1678	lcl|NC_015438.3_cds_XP_004230384.1_3488	LOC101246763
Solyc01g103120.3	Solyc01g103120	Cluster_2	SL4.0ch01	84054569	84058361	Dynamin-2B (AHRD V3.3 *** A0A2G2W8L1_CAPBA)	101258496	0.855187	1.14146	3.79592	0.940872	1.8714	4.81945	0.526624	1.06015	3.94399	0.905495	0.906734	4.91816	1.50983	1.5265	3.60961	1.06396	4.20571	1.71263	lcl|NC_015438.3_cds_XP_004230421.1_3543	LOC101258496
Solyc01g104740.3	Solyc01g104740	Cluster_2	SL4.0ch01	85433166	85434063	Multiprotein-bridging factor 1c (AHRD V3.3 *** A0A1U8F6N4_CAPAN)	544168	6.21133	2.98418	653.07	8.98828	31.3366	669.209	5.22726	5.83924	2601.96	1.63567	3.37981	861.613	4.07304	11.6432	1872.99	5.53556	15.0043	1853.81	lcl|NC_015438.3_cds_NP_001234468.2_3794	ER24
Solyc01g106700.3	Solyc01g106700	Cluster_2	SL4.0ch01	86775780	86776790	MADS-box transcription factor 23 (AHRD V3.3 *** A0A2G2Y5S9_CAPAN)	101252236	2.04639	1.31592	4.47694	1.03982	0.508746	11.6847	0.881005	0.565755	14.3078	1.27051	0.540114	9.68233	1.55895	2.29087	34.9276	1.57228	0.820705	3.91395	lcl|NC_015438.3_cds_XP_004231377.1_4053	LOC101252236
Solyc01g107200.4	Solyc01g107200	Cluster_2	SL4.0ch01	87133150	87143843	QWRF motif-containing protein 2 (AHRD V3.3 *** A0A2G2Y2D4_CAPAN)	101268323	1.64116	1.99015	9.27484	2.70347	3.67224	13.7062	1.43415	2.43199	21.107	1.80068	1.52222	37.5122	2.96847	2.51473	27.6388	1.48978	4.50231	15.1543	lcl|NC_015438.3_cds_XP_004230707.1_4122	LOC101268323
Solyc01g107780.4	Solyc01g107780	Cluster_2	SL4.0ch01	87512379	87513975	Glycosyltransferase (AHRD V3.3 *** A0A1Q3DDW3_CEPFO)	101256719	10.4211	74.7953	45.2373	9.38533	4.97596	193.172	16.4346	27.1298	535.56	12.9773	35.1059	193.957	4.89833	9.8377	404.295	7.68434	4.47839	50.9242	lcl|NC_015438.3_cds_XP_004230753.1_4193	LOC101256719
Solyc01g107820.2	Solyc01g107820	Cluster_2	SL4.0ch01	87541256	87543124	TOMATO WOUND-INDUCED 1	544103	154.425	136.197	2036.03	82.5207	134.108	2218.87	148.564	150.514	3611.27	146.778	186.819	728.779	50.827	109.584	1872.6	116.366	48.9341	262.21	lcl|NC_015438.3_cds_NP_001315561.1_4197	twi1
Solyc01g109170.3	Solyc01g109170	Cluster_2	SL4.0ch01	88560851	88564394	Cold-regulated plasma membrane protein 2 (AHRD V3.3 *** A0A1U8E7A7_CAPAN);Dbxref=InterPro:IPR008892,Pfam:PF05562;Ontology_term=GO:0016021	101259682	9.18348	25.8377	39.5918	6.09373	8.29601	31.6971	7.73382	10.4045	17.6083	4.04558	9.20069	10.6517	5.77773	13.4424	20.8979	8.37883	6.67401	51.4535	lcl|NC_015438.3_cds_NP_001334188.1_4374	LOC101259682
Solyc01g109680.3	Solyc01g109680	Cluster_2	SL4.0ch01	88918946	88920600	hypothetical protein (AHRD V3.3 *** AT4G39235.2)	101246482	12.3726	12.2143	51.0214	12.9535	17.8509	44.4714	7.82465	6.39668	98.2796	7.16491	7.6426	44.4455	19.0581	19.0019	112.095	11.0226	10.6674	38.3544	lcl|NC_015438.3_cds_XP_004230977.1_4443	LOC101246482
Solyc01g109700.3	Solyc01g109700	Cluster_2	SL4.0ch01	88939716	88942877	bHLH transcription factor 010	101252729	4.37046	11.3871	13.2028	2.60297	7.81683	9.34546	2.94676	7.04523	9.73308	4.54596	10.5375	14.1789	2.08644	3.87575	16.8138	3.47731	6.64912	2.42313	lcl|NC_015438.3_cds_NP_001335303.1_4445	LOC101252729
Solyc01g109720.3	Solyc01g109720	Cluster_2	SL4.0ch01	88949693	88951764	Alpha/beta-Hydrolases superfamily protein (AHRD V3.3 *** Q9ASW5_ARATH)	101265594	2.73217	15.7094	8.41844	1.94475	9.49395	48.0897	3.60895	7.58077	16.3045	3.52888	7.98945	8.47852	1.70697	6.39952	22.5597	2.27486	0.362859	2.13288	lcl|NC_015438.3_cds_XP_004230956.1_4449	LOC101265594
Solyc01g109780.3	Solyc01g109780	Cluster_2	SL4.0ch01	88976791	88980844	F-box family protein (AHRD V3.3 *-* AT2G16365.6)	101251228	11.5462	19.0419	69.434	11.4282	21.4833	91.5331	11.1583	19.7876	90.8958	11.2197	16.4591	128.429	10.5195	28.1792	115.865	11.4272	19.5969	86.3949	lcl|NC_015438.3_cds_XP_004230903.1_4454	LOC101251228
Solyc01g110110.3	Solyc01g110110	Cluster_2	SL4.0ch01	89236167	89239084	Cysteine protease (AHRD V3.3 *** Q9AUC5_IPOBA);Dbxref=InterPro:IPR000668,Pfam:PF00112;Ontology_term=GO:0006508,GO:0008234	101258107	2.60203	3.26599	10.7053	2.40674	6.01279	10.9006	2.38738	4.61034	14.7274	1.87715	2.81247	5.16736	1.46834	2.50148	12.5112	1.70349	4.15842	16.628	lcl|NC_015438.3_cds_XP_004230928.1_4499	LOC101258107
Solyc01g110150.2	Solyc01g110150	Cluster_2	SL4.0ch01	89275638	89276554	Prostatic spermine-binding-like protein (AHRD V3.3 *-* O65687_ARATH)	101244131	12.1202	15.1449	128.036	13.895	13.0365	127.883	22.0329	20.5161	261.996	12.4093	16.8895	95.3147	15.1777	11.2327	167.588	7.62504	13.4207	122.248	lcl|NC_015438.3_cds_XP_004230970.1_4504	LOC101244131
Solyc01g110555.1	Solyc01g110555	Cluster_2	SL4.0ch01	89557302	89558307	Auxin responsive SAUR protein (AHRD V3.3 *** A0A2U1P3N8_ARTAN);Dbxref=InterPro:IPR003676,Pfam:PF02519;Ontology_term=GO:0009733	101245895	3.76989	8.39199	38.9159	4.52678	1.23026	130.817	1.89501	1.94068	16.9184	1.94635	4.11493	17.9607	3.53979	1.37397	53.8614	2.68522	0.883815	17.2904	lcl|NC_015438.3_cds_XP_004230975.1_4561	LOC101245895
Solyc01g111010.4	Solyc01g111010	Cluster_2	SL4.0ch01	89768085	89772441	X-intrinsic protein 1.6	101253036	0.215245	0.929936	3.75769	0.498512	2.15074	11.8885	0.322041	0.982014	10.1163	0.165986	2.37624	7.75836	0.287285	0.69298	4.10078	0.107176	0.324553	2.80978	lcl|NC_015438.3_cds_XP_004231447.1_4588	LOC101253036
Solyc01g111330.4	Solyc01g111330	Cluster_2	SL4.0ch01	89969744	89971618	Thaumatin-like protein 1 (AHRD V3.3 *** A0A2G3BWI2_CAPCH);Dbxref=InterPro:IPR001938,Pfam:PF00314	101261172	0.0997063	10.0155	46.3143	0.327972	4.09477	89.5989	0.100754	9.09719	12.5333	0.227668	14.4407	31.5839	0.97006	18.9138	110.368	0.134839	5.04912	0.347437	lcl|NC_015438.3_cds_XP_004231024.1_4631	LOC101261172
Solyc01g111700.2	Solyc01g111700	Cluster_2	SL4.0ch01	90239555	90242532	26S proteasome non-ATPase regulatory subunit 3 (AHRD V3.3 *** B6TAE2_MAIZE)	101255444	0.431572	0.369735	1.13431	0.0502816	0.0890833	1.19478	0.0239467	0.113526	0.865461	0	0.22205	0.986692	0.576866	0.366226	3.01893	0.196126	1.80131	2.32086	lcl|NC_015438.3_cds_XP_004231453.1_4685	LOC101255444
Solyc02g024010.1	Solyc02g024010	Cluster_2	SL4.0ch02	23325350	23325799	transmembrane protein (AHRD V3.3 *** AT4G21740.1)	101267460	5.89667	3.35374	11.1494	7.5814	6.22224	21.7548	7.06128	6.59749	26.1398	5.49571	6.05349	41.7448	13.7329	8.22338	72.7506	10.7207	6.70571	14.3028	lcl|NC_015439.3_cds_XP_004231565.1_5072	LOC101267460
Solyc02g031710.3	Solyc02g031710	Cluster_2	SL4.0ch02	25375343	25376829	SBP (S-ribonuclease binding protein) family protein (AHRD V3.3 *-* A0A2U1LW40_ARTAN)	101246293	6.40648	42.6808	351.144	21.0269	17.9488	652.888	66.4684	62.8717	415.198	35.9978	178.404	200.154	21.9485	48.4211	415.13	8.20876	5.14475	41.8261	lcl|NC_015439.3_cds_XP_004231579.1_5125	LOC101246293
Solyc02g032950.3	Solyc02g032950	Cluster_2	SL4.0ch02	28088978	28091171	WRKY transcription factor 16	101258801	2.89022	20.4056	5.65468	0.324775	5.38261	32.691	4.66379	16.9085	65.6315	1.57514	7.03057	6.55152	0.29371	2.24799	16.1492	0.562332	0.0828318	0.76913	lcl|NC_015439.3_cds_XP_004231617.1_5211	LOC101258801
Solyc02g036370.3	Solyc02g036370	Cluster_2	SL4.0ch02	29283644	29286383	Protein REVEILLE 7-like (AHRD V3.3 *** A0A2G3A4J4_CAPAN)	101261079	7.92735	11.8252	536.987	12.9676	6.82151	507.18	4.54995	9.32826	434.705	2.50495	8.55988	683.607	9.55896	11.412	602.95	5.67125	11.2184	613.993	lcl|NC_015439.3_cds_XP_004231624.1_5244	LOC101261079
Solyc02g038740.4	Solyc02g038740	Cluster_2	SL4.0ch02	30212316	30215196	3-hydroxy-3-methylglutaryl coenzyme A reductase (AHRD V3.3 *** A0A2G2XB84_CAPBA);Dbxref=InterPro:IPR002202,Pfam:PF00368;Ontology_term=GO:0004420,GO:0015936,GO:0050662,GO:0055114	101265292	6.96325	40.5133	60.3336	3.3705	8.62154	68.0107	5.6571	22.9741	20.3708	4.54462	33.4742	9.44009	2.70474	5.81501	16.5283	6.22953	4.9254	11.1984	lcl|NC_015439.3_cds_NP_001296119.1_5282	HMG2
Solyc02g061770.4	Solyc02g061770	Cluster_2	SL4.0ch02	31289176	31290987	chitinase 2;Dbxref=InterPro:IPR000726,Pfam:PF00182;Ontology_term=GO:0004568,GO:0006032,GO:0016998	544146	0.083519	0.917188	2.51505	0.792474	1.90728	16.0869	0.755771	1.69116	35.3344	0.113881	0.702978	3.38393	0.0829863	1.52161	17.0858	0.453053	0.119733	2.54243	lcl|NC_015439.3_cds_NP_001266258.1_5327	CHI14
Solyc02g062380.3	Solyc02g062380	Cluster_2	SL4.0ch02	31988421	31991685	GATA transcription factor (AHRD V3.3 *** K4B6C7_SOLLC)	101248545	0.271524	0.125192	4.71159	0.151675	0.203232	12.6692	0.985718	1.38868	67.1049	0.989389	0.856498	13.6364	0.625404	0.542394	39.1048	0.527611	0.192114	5.78943	lcl|NC_015439.3_cds_XP_010317231.1_5391	LOC101248545
Solyc02g062790.3	Solyc02g062790	Cluster_2	SL4.0ch02	32579198	32582406	Proline-rich receptor-like protein kinase PERK7 (AHRD V3.3 *** A0A2G3A4A7_CAPAN)	101265796	0.535919	1.78839	6.52601	0.797353	2.88387	12.2951	0.343151	1.44237	7.51998	0.335629	2.9094	3.85466	0.408001	2.12077	22.3806	0.252283	0.398809	2.13267	lcl|NC_015439.3_cds_XP_019067727.1_5446	LOC101265796
Solyc02g065550.4	Solyc02g065550	Cluster_2	SL4.0ch02	34736227	34738224	ACI19	778221	44.909	14.0514	278.496	52.9927	59.1483	555.49	48.1442	57.6223	1338.33	50.2574	31.0297	319.969	40.518	19.3065	494.55	125.712	71.037	301.2	lcl|NC_015439.3_cds_NP_001234771.2_5651	ACI19
Solyc02g065650.1	Solyc02g065650	Cluster_2	SL4.0ch02	34834918	34836111	RING/U-box superfamily protein (AHRD V3.3 *-* Q8GYG0_ARATH)	101254448	9.36714	15.3822	22.4063	14.0317	13.1076	31.9223	16.0215	12.8374	38.9519	9.42431	18.7753	21.5937	10.1929	12.0922	28.9328	8.22957	10.0579	21.2916	lcl|NC_015439.3_cds_XP_004233400.1_5661	LOC101254448
Solyc02g067050.3	Solyc02g067050	Cluster_2	SL4.0ch02	35310961	35312823	UPF0301 protein (AHRD V3.3 *** A0A2K3PAH7_TRIPR);Dbxref=InterPro:IPR003774,Pfam:PF02622	101247689	3.31009	4.02025	30.6371	2.45956	6.08965	28.7274	2.36607	6.21345	7.48985	2.18022	4.08824	24.0044	4.10284	8.02685	50.9399	5.57432	9.34837	47.4841	lcl|NC_015439.3_cds_XP_004233379.1_5709	LOC101247689
Solyc02g067230.3	Solyc02g067230	Cluster_2	SL4.0ch02	35431599	35434785	Dof zinc finger protein3	101243956	1.43292	2.18678	97.6653	2.18841	3.53709	95.652	1.59674	5.37303	61.9888	1.30203	1.61919	71.6902	1.50267	12.8341	66.7009	1.1602	10.7428	77.5548	lcl|NC_015439.3_cds_XP_004233366.1_5735	LOC101243956
Solyc02g067660.4	Solyc02g067660	Cluster_2	SL4.0ch02	35811559	35814475	Alpha/Beta hydrolase fold protein (AHRD V3.3 *** A0A2U1Q6M2_ARTAN)	101260601	30.008	18.6702	358.523	5.86221	31.2135	216.649	15.3136	18.2327	400.379	52.2504	10.8891	59.8799	8.66891	16.3574	192.471	8.18852	15.5334	22.9342	lcl|NC_015439.3_cds_XP_004233337.1_5781	LOC101260601
Solyc02g068560.3	Solyc02g068560	Cluster_2	SL4.0ch02	36527359	36544762	Protein CHROMATIN REMODELING 4 (AHRD V3.3 *** A0A2G2XDA8_CAPBA)	101248171	9.86729	9.37019	23.1484	8.90409	9.17738	25.578	8.27377	8.1456	21.1173	8.62906	8.87365	24.5071	7.73302	9.4011	21.609	8.44686	8.23295	18.0845	lcl|NC_015439.3_cds_XP_004233911.2_5907	LOC101248171
Solyc02g068680.1	Solyc02g068680	Cluster_2	SL4.0ch02	36639129	36640514	Cysteine/Histidine-rich C1 domain family protein (AHRD V3.3 *-* Q9FIY8_ARATH)	104646058	7.56332	2.89916	78.2173	2.99598	17.4106	163.564	3.52715	9.41497	108.686	5.13363	2.98571	15.3235	1.69209	5.01349	90.1413	7.03343	2.25496	7.11331	lcl|NC_015439.3_cds_XP_025884889.1_5917	LOC104646058
Solyc02g069240.1	Solyc02g069240	Cluster_2	SL4.0ch02	37198036	37199346	O-fucosyltransferase family protein (AHRD V3.3 *** S8EG27_9LAMI);Dbxref=InterPro:IPR019378,Pfam:PF10250	101249703	9.88776	10.9169	43.9742	9.31799	5.52726	46.3588	9.53398	11.3177	42.6517	8.20426	13.0161	39.3655	4.80113	7.17028	40.6521	15.8551	4.14914	10.3308	lcl|NC_015439.3_cds_XP_010317002.1_6002	LOC101249703
Solyc02g070875.1	Solyc02g070875	Cluster_2	SL4.0ch02	38492300	38494917	BnaA07g07520D protein (AHRD V3.3 *-* A0A078HZ87_BRANA)		26.11	32.8327	120.112	15.7019	34.9081	125.93	21.7084	29.5336	100.939	28.076	21.2167	72.1498	14.1699	38.8822	55.4633	25.7617	27.9605	64.9499
Solyc02g071200.4	Solyc02g071200	Cluster_2	SL4.0ch02	38695962	38698126	Carbohydrate-binding X8 domain superfamily protein (AHRD V3.3 *-* A0A1P8AUE5_ARATH)	101259214	0.185439	0.393125	1.69676	0.185002	0.348487	1.56656	0.178791	0.716768	2.34968	0.0470432	0.268896	3.88052	0.108176	0.48931	1.79662	0.0345173	0.721407	4.57757	lcl|NC_015439.3_cds_XP_010316904.1_6246	LOC101259214
Solyc02g071530.2	Solyc02g071530	Cluster_2	SL4.0ch02	38936151	38944730	Exonuclease 1 (AHRD V3.3 *** A0A2G3A7F7_CAPAN)	101256253	0.138898	0.345225	0.660905	0.280525	0.504948	1.30352	0.271253	0.330212	1.14157	0.175661	0.210233	1.15058	0.257275	0.257213	1.21748	0.133702	0.597433	1.86391	lcl|NC_015439.3_cds_XP_010316888.1_6288	LOC101256253
Solyc02g072140.1	Solyc02g072140	Cluster_2	SL4.0ch02	39440814	39442184	DUF641 domain-containing protein (AHRD V3.3 *** A0A1Q3APE9_CEPFO)	101250471	0.194654	0.902558	4.44753	0.77932	0.508952	5.93815	0.878708	0.63257	4.05294	0.443572	0.542845	1.96436	0.880497	0.877104	12.677	0.492357	1.44309	1.30932	lcl|NC_015439.3_cds_XP_004233052.1_6368	LOC101250471
Solyc02g072150.3	Solyc02g072150	Cluster_2	SL4.0ch02	39445517	39450500	Trehalose-6-phosphate synthase (AHRD V3.3 *** E5GC29_CUCME);Dbxref=InterPro:IPR001830,Pfam:PF00982;Ontology_term=GO:0003824,GO:0005992	101245612	22.2524	34.5182	206.63	9.61711	55.9636	250.047	12.5065	30.6804	126.364	10.3118	22.4145	57.1743	7.18952	25.1518	87.2563	26.9028	25.1362	81.5734	lcl|NC_015439.3_cds_XP_010316843.1_6370	LOC101245612
Solyc02g072260.4	Solyc02g072260	Cluster_2	SL4.0ch02	39571632	39574069	Rho termination factor (AHRD V3.3 *** A0A200QXF1_9MAGN)	101255261	5.01867	9.73019	20.3711	4.79817	8.05927	25.6325	4.41523	13.0518	25.0026	4.00311	8.39775	56.8777	3.55529	15.1421	52.8375	2.98154	14.473	27.6812	lcl|NC_015439.3_cds_XP_004233069.1_6386	LOC101255261
Solyc02g075620.4	Solyc02g075620	Cluster_2	SL4.0ch02	45598534	45600196	Pectinesterase (AHRD V3.3 *** A0A2G3D7Y1_CAPCH);Dbxref=InterPro:IPR000070,Pfam:PF01095;Ontology_term=GO:0030599,GO:0042545	104645850	0.0573427	0.467195	2.86211	0	0.244204	3.50313	0.0167434	0.629868	1.87121	0.0489983	0.929201	2.12871	0	0.290875	5.83585	0.148404	0.172191	1.62057	lcl|NC_015439.3_cds_XP_010316821.1_6425	LOC104645850
Solyc02g076680.3	Solyc02g076680	Cluster_2	SL4.0ch02	39816169	39819512	DUF688 domain-containing protein (AHRD V3.3 *** A0A1Q3BIV2_CEPFO);Dbxref=InterPro:IPR007789,Pfam:PF05097	101247686	9.72317	11.3856	20.2955	10.7701	4.43669	26.551	5.02606	5.66084	13.9508	7.67459	4.96146	99.1782	5.18212	11.3544	52.8218	8.08767	7.06321	27.2445	lcl|NC_015439.3_cds_XP_004233042.1_6430	LOC101247686
Solyc02g076700.1	Solyc02g076700	Cluster_2	SL4.0ch02	39830460	39832688	Pentatricopeptide repeat (AHRD V3.3 *** A0A200PME2_9MAGN)	101246497	1.24007	13.1608	11.6197	1.30172	2.80231	29.0718	1.33803	5.67631	9.41811	1.70511	12.4466	14.129	1.14752	7.51262	27.1926	1.03642	0.875575	6.02274	lcl|NC_015439.3_cds_XP_025885155.1_6432	LOC101246497
Solyc02g077090.4	Solyc02g077090	Cluster_2	SL4.0ch02	40131002	40135480	Protein CHUP1, chloroplastic (AHRD V3.3 *-* A0A2G3D559_CAPCH)	101248539	2.05672	4.55644	16.8964	5.0795	10.6119	41.7053	2.89961	7.22573	42.9934	1.63594	2.4785	28.7132	4.624	5.12066	34.8623	1.80184	8.53849	5.9968	lcl|NC_015439.3_cds_XP_010316803.1_6475	LOC101248539
Solyc02g077640.1	Solyc02g077640	Cluster_2	SL4.0ch02	40526271	40526900	DUF679 domain-containing protein (AHRD V3.3 *** A0A1Q3AXA9_CEPFO);Dbxref=InterPro:IPR007770,Pfam:PF05078	101249147	5.34011	6.26921	12.397	4.833	3.22931	12.7221	4.32804	4.12388	13.9535	3.39332	5.36593	7.93853	3.82577	3.0018	9.34389	3.87097	1.70982	6.10832	lcl|NC_015439.3_cds_XP_004233838.1_6546	LOC101249147
Solyc02g077650.2	Solyc02g077650	Cluster_2	SL4.0ch02	40527575	40529014	Pentatricopeptide repeat-containing protein (AHRD V3.3 *** A0A2G2UXY2_CAPBA)	101248843	1.93387	3.43791	7.92321	1.90503	1.77461	6.74546	1.83216	2.05034	7.7728	2.01387	2.26453	4.67051	1.82446	1.33363	5.58042	1.70089	1.0439	3.23069	lcl|NC_015439.3_cds_XP_010316778.1_6548	LOC101248843
Solyc02g077950.3	Solyc02g077950	Cluster_2	SL4.0ch02	40755691	40756830	Dof zinc finger protein5	101255951	1.23877	2.01681	7.34323	2.26047	2.17123	7.9629	0.84924	1.10372	6.52474	1.00248	0.51098	13.9321	2.15359	3.29521	22.0443	1.45418	3.37782	9.69169	lcl|NC_015439.3_cds_XP_004232898.1_6585	LOC101255951
Solyc02g078150.4	Solyc02g078150	Cluster_2	SL4.0ch02	40915353	40916764	PDDEXK-like protein (AHRD V3.3 *** A0A2U1QIN2_ARTAN);Dbxref=InterPro:IPR006502,Pfam:PF04720	101251740	1.22995	3.44083	52.2152	3.33637	2.95464	142.757	6.10972	13.9041	50.5636	0.985352	2.06902	117.376	10.9128	0.821752	75.3792	1.1389	2.75963	70.783	lcl|NC_015439.3_cds_XP_004232883.1_6606	LOC101251740
Solyc02g078210.3	Solyc02g078210	Cluster_2	SL4.0ch02	40950423	40959684	Ubiquitin-conjugating enzyme (AHRD V3.3 *** A0A200QBL2_9MAGN)	101250073	6.38403	10.0886	23.9538	5.87008	5.21939	25.4891	4.56725	7.19797	19.0803	8.48598	5.54019	35.0025	7.04172	9.02295	30.0358	15.3853	15.8264	39.2496	lcl|NC_015439.3_cds_XP_010316754.1_6617	LOC101250073
Solyc02g078400.3	Solyc02g078400	Cluster_2	SL4.0ch02	41075707	41083123	Allantoinase (AHRD V3.3 *** A0A2G3D677_CAPCH);Dbxref=InterPro:IPR006680,Pfam:PF01979;Ontology_term=GO:0016787	101245519	11.4756	31.4317	80.4516	13.3838	77.3357	42.3587	17.5179	32.8892	78.2503	5.42197	24.7049	30.5167	9.68774	69.4916	88.0751	25.0136	16.4402	179.04	lcl|NC_015439.3_cds_XP_004232860.1_6644	LOC101245519
Solyc02g078500.2	Solyc02g078500	Cluster_2	SL4.0ch02	41149311	41151806	Aluminum induced protein with YGL and LRDR motifs (AHRD V3.3 *** Q9FG81_ARATH);Dbxref=InterPro:IPR024286,Pfam:PF12481	101268056	0.876782	3.42288	13.8773	1.0893	1.2431	18.0851	0.524014	0.892244	3.86405	0.756927	0.646202	5.42696	1.24086	0.701355	8.12307	1.237	0.963443	14.1258	lcl|NC_015439.3_cds_XP_004232850.1_6661	LOC101268056
Solyc02g079020.4	Solyc02g079020	Cluster_2	SL4.0ch02	41621350	41632620	B3 domain-containing transcription repressor VAL1 (AHRD V3.3 *** A0A2G2XEW6_CAPBA)	101256546	11.6747	8.2703	25.9421	9.50338	13.5322	21.6806	7.42746	9.6131	17.9267	13.3393	8.81506	22.0374	8.22174	9.4248	23.7462	11.8889	8.60277	20.0992	lcl|NC_015439.3_cds_XP_010316688.1_6738	LOC101256546
Solyc02g079170.3	Solyc02g079170	Cluster_2	SL4.0ch02	41764590	41770575	External alternative NAD(P)H-ubiquinone oxidoreductase B1, mitochondrial (AHRD V3.3 *** A0A2G3A937_CAPAN);Dbxref=InterPro:IPR023753,Pfam:PF07992;Ontology_term=GO:0016491,GO:0055114	101252838	3.63853	32.8082	32.3078	7.24452	52.7424	116.741	6.36508	37.1317	200.72	3.81203	100.074	51.5848	3.77503	31.1599	122.376	5.76496	3.10447	55.1675	lcl|NC_015439.3_cds_XP_004232796.1_6762	LOC101252838
Solyc02g079220.4	Solyc02g079220	Cluster_2	SL4.0ch02	41814355	41817906	Sugar transporter protein 1;Dbxref=InterPro:IPR005828,Pfam:PF00083;Ontology_term=GO:0016021,GO:0022857,GO:0055085	543737	2.21912	41.926	146.488	8.15206	28.7222	353.109	26.9872	10.8275	80.1538	9.73239	24.1083	44.2832	8.33491	15.1861	328.038	2.14586	1.85161	110.92	lcl|NC_015439.3_cds_NP_001234849.1_6773	ht1
Solyc02g079520.3	Solyc02g079520	Cluster_2	SL4.0ch02	42038244	42038590	Calcium-binding protein PBP1 (AHRD V3.3 *** A0A1U8G283_CAPAN);Dbxref=InterPro:IPR002048,Pfam:PF13833;Ontology_term=GO:0005509	101245019	19.9769	20.3669	1139.6	10.865	34.6287	1753.73	3.83513	13.6344	1539.01	4.374	3.77428	39.3973	2.22282	18.5215	241.94	2.44586	22.2229	9.83767	lcl|NC_015439.3_cds_XP_004232768.1_6830	LOC101245019
Solyc02g079760.3	Solyc02g079760	Cluster_2	SL4.0ch02	42187855	42190523	Basic helix-loop-helix (BHLH) DNA-binding superfamily protein (AHRD V3.3 *** A0A2U1PMP2_ARTAN)	101268539	11.0356	8.55157	25.7969	4.85771	4.94936	27.204	9.3764	7.1968	16.4762	15.003	7.93002	16.0902	1.53054	5.57235	35.4455	4.74565	6.18601	14.4884	lcl|NC_015439.3_cds_XP_004232764.1_6856	LOC101268539
Solyc02g082060.2	Solyc02g082060	Cluster_2	SL4.0ch02	43786052	43786693	PPPDE putative thiol peptidase family protein (AHRD V3.3 *** A0A2U1M5H1_ARTAN);Dbxref=InterPro:IPR008580,Pfam:PF05903	101248067	22.4853	39.5208	260.491	22.6283	27.6352	682.714	19.729	24.7087	275.177	22.4125	65.0768	173.73	36.165	23.989	162.302	37.8448	9.68622	188.828	lcl|NC_015439.3_cds_XP_004232611.1_7158	LOC101248067
Solyc02g082070.4	Solyc02g082070	Cluster_2	SL4.0ch02	43791526	43794310	Cytochrome 71AV8 (AHRD V3.3 *** A0A2G2XFF3_CAPBA);Dbxref=InterPro:IPR001128,Pfam:PF00067;Ontology_term=GO:0005506,GO:0016705,GO:0020037,GO:0055114	101247777	0.731221	0.620296	6.38203	0.813824	0.970494	23.1483	0.584778	0.530172	8.81138	0.664559	0.522758	9.00562	0.815746	1.01992	7.99468	1.46649	1.0912	4.89891	lcl|NC_015439.3_cds_XP_004232610.1_7159	LOC101247777
Solyc02g082120.3	Solyc02g082120	Cluster_2	SL4.0ch02	43831386	43833807	DNA-3-methyladenine glycosylase I (AHRD V3.3 *** B6TPB7_MAIZE)	101246304	3.27803	1.52197	78.4251	2.14592	3.40116	74.3032	1.99852	2.01888	19.3517	3.16008	1.71131	12.7303	1.79411	2.48282	18.5957	3.2036	2.12345	10.8977	lcl|NC_015439.3_cds_XP_004232605.1_7166	LOC101246304
Solyc02g082190.3	Solyc02g082190	Cluster_2	SL4.0ch02	43880153	43886056	CTP synthase (AHRD V3.3 *** A0A2G2XFG8_CAPBA)	101244545	14.5751	27.0816	46.4184	12.3012	14.997	31.6239	13.6588	21.6681	29.8159	15.0413	25.6777	37.0862	14.3717	15.308	37.0127	19.8754	13.6334	55.1924	lcl|NC_015439.3_cds_XP_004232600.1_7175	LOC101244545
Solyc02g083690.2	Solyc02g083690	Cluster_2	SL4.0ch02	44994681	44997318	Senescence/dehydration-associated protein-like protein (AHRD V3.3 *** A0A1P8AYB1_ARATH)	101263663	0.187461	0.333302	0.864211	0.184117	0.230638	1.67739	0.169066	0.213575	0.936691	0.216957	0.366988	5.68004	0.265584	0.61051	7.01732	0.106376	0.258184	0.887594	lcl|NC_015439.3_cds_XP_004232503.1_7368	LOC101263663
Solyc02g084980.3	Solyc02g084980	Cluster_2	SL4.0ch02	46025626	46027231	Hexosyltransferase (AHRD V3.3 *** A0A2G2XGM6_CAPBA);Dbxref=InterPro:IPR002495,Pfam:PF01501;Ontology_term=GO:0016757	100316891	22.0303	5.52124	587.342	2.47053	6.79805	660.268	17.6702	12.1558	230.428	9.97361	10.3999	44.2613	6.09313	11.9611	318.296	5.59522	1.31335	8.51449	lcl|NC_015439.3_cds_NP_001234668.2_7492	GolS2
Solyc02g085600.1	Solyc02g085600	Cluster_2	SL4.0ch02	46442806	46444416	Scarecrow-like protein 15 (AHRD V3.3 *** A0A2G3AAH7_CAPAN);Dbxref=InterPro:IPR005202,Pfam:PF03514	101251641	8.25537	11.8477	117.122	9.27799	12.2262	261.434	7.7214	8.20884	50.4983	8.53155	8.28897	85.8348	2.52433	11.0884	266.925	5.31375	10.0066	80.1246	lcl|NC_015439.3_cds_XP_004232383.1_7579	LOC101251641
Solyc02g085710.4	Solyc02g085710	Cluster_2	SL4.0ch02	46537243	46538361	Geranylgeranyl pyrophosphate synthase, chloroplastic (AHRD V3.3 *** A0A2G2XGF3_CAPBA);Dbxref=InterPro:IPR000092,Pfam:PF00348;Ontology_term=GO:0008299	112940944	2.71427	3.49695	15.5495	0.965965	5.0222	13.8532	0.794477	3.38347	11.377	1.22731	4.46894	6.92681	0.826789	5.10929	8.15386	2.89586	3.44991	6.20893	lcl|NC_015439.3_cds_XP_025885319.1_7593	LOC112940944
Solyc02g086300.4	Solyc02g086300	Cluster_2	SL4.0ch02	47008456	47010410	Class I glutamine amidotransferase-like superfamily protein (AHRD V3.3 *** A0A2U1KIC9_ARTAN)	101261981	30.5324	75.4547	744.823	8.04985	210.005	1613.33	51.2932	190.275	1391.58	92.2998	216.796	434.934	40.5519	116.495	967.553	61.6147	103.554	323.933	lcl|NC_015439.3_cds_XP_004232334.1_7688	LOC101261981
Solyc02g086452.1	Solyc02g086452	Cluster_2	SL4.0ch02	47137803	47144326	titin isoform X3 (AHRD V3.3 *-* XP_004232326.1)	101259599	11.1428	31.1496	62.3765	4.38503	26.9247	35.1761	7.52754	22.61	66.5476	9.08663	41.0057	40.4269	4.06189	25.4421	125.272	16.0003	30.233	225.488	lcl|NC_015439.3_cds_XP_004232326.1_7725	LOC101259599
Solyc02g086770.3	Solyc02g086770	Cluster_2	SL4.0ch02	47395623	47399013	Cinnamoyl-CoA reductase (AHRD V3.3 *** A0A172WBP6_DAUCA);Dbxref=InterPro:IPR002225,Pfam:PF01073;Ontology_term=GO:0003854,GO:0006694,GO:0016616,GO:0055114	101252135	0.513989	2.67555	6.26275	0.548272	2.40727	6.25745	0.604111	2.26813	9.15259	1.72302	4.09869	5.72945	0.569338	2.12039	9.79143	0.950935	0.876514	3.6214	lcl|NC_015439.3_cds_XP_004232300.1_7761	LOC101252135
Solyc02g088040.1	Solyc02g088040	Cluster_2	SL4.0ch02	48292469	48293143	Ribosomal protein L34e superfamily protein (AHRD V3.3 *** A0A2U1Q180_ARTAN)	101244340	9.00539	12.7369	66.2045	8.29991	3.81392	36.0387	20.8288	11.2074	159.594	9.10009	3.82824	54.5932	7.27695	3.78164	92.0433	6.21355	7.84655	39.1152	lcl|NC_015439.3_cds_XP_010316253.2_7898	LOC101244340
Solyc02g088070.3	Solyc02g088070	Cluster_2	SL4.0ch02	48299929	48303159	Dof zinc finger protein (AHRD V3.3 *** A0A2K3PAB0_TRIPR)	101252243	1.30239	3.78987	50.4156	1.49713	1.85092	55.0014	2.54637	5.14519	58.0191	1.21002	2.79097	50.8898	1.36738	1.70015	68.263	1.23892	3.87102	55.5099	lcl|NC_015439.3_cds_XP_004232217.1_7900	LOC101252243
Solyc02g088850.3	Solyc02g088850	Cluster_2	SL4.0ch02	48843610	48847017	Endonuclease or glycosyl hydrolase (AHRD V3.3 *-* A0A2U1M909_ARTAN)	101259999	0.701455	0.362032	3.7238	0.267742	0.879051	2.91157	0.397768	0.680365	3.10043	0.769463	0.51775	1.10478	0.272629	0.409318	1.26767	0.355024	0.431094	1.20493	lcl|NC_015439.3_cds_XP_004232162.1_7992	LOC101259999
Solyc02g088910.3	Solyc02g088910	Cluster_2	SL4.0ch02	48880752	48883706	Ninja-family protein AFP3 (AHRD V3.3 *** A0A1J3DL53_NOCCA)	101259390	11.4659	15.9664	67.4869	10.1171	17.7099	96.6222	6.35186	8.81464	44.6806	4.54235	7.61955	98.5003	7.10491	10.8778	88.5066	8.59671	10.3777	79.037	lcl|NC_015439.3_cds_XP_004232160.1_7997	LOC101259390
Solyc02g089400.4	Solyc02g089400	Cluster_2	SL4.0ch02	49276353	49281323	Amino acid transporter (AHRD V3.3 *** A0A200QY84_9MAGN);Dbxref=InterPro:IPR013057,Pfam:PF01490	101247382	16.5539	21.0224	87.4254	10.7979	14.9076	63.4838	17.9922	26.0099	162.885	10.5215	17.5054	76.1579	8.40541	13.7221	83.556	14.6476	11.6555	73.7988	lcl|NC_015439.3_cds_XP_004232123.1_8052	LOC101247382
Solyc02g089540.3	Solyc02g089540	Cluster_2	SL4.0ch02	49365916	49368618	CONSTANS 1	778253	1.67652	4.0036	108.993	4.97556	8.64983	90.7671	2.43775	8.60602	42.623	2.3436	5.65902	59.9221	1.13112	10.603	23.0932	3.15225	18.2524	85.9558	lcl|NC_015439.3_cds_NP_001233839.1_8062	CO1
Solyc02g089610.2	Solyc02g089610	Cluster_2	SL4.0ch02	49410645	49411733	S-adenosylmethionine decarboxylase 2;Dbxref=InterPro:IPR001985,Pfam:PF01536;Ontology_term=GO:0004014,GO:0006597,GO:0008295	101260400	351.809	386.2	4872.78	639.871	928.114	5993.86	356.955	591.477	5288.24	337.776	427.817	2706.21	257.812	597.573	3159.51	294.167	741.639	1397.5	lcl|NC_015439.3_cds_NP_001307075.1_8071	LOC101260400
Solyc02g089720.3	Solyc02g089720	Cluster_2	SL4.0ch02	49500800	49502959	Beta-glucan-binding protein 1 (AHRD V3.3 *** A0EJF0_MEDTR)	101265981	41.6144	17.9015	783.97	38.9894	62.0027	1449.08	26.6312	21.2117	717.731	31.5868	15.4363	302.263	22.3073	30.7527	1026.23	32.8716	22.8713	76.4435	lcl|NC_015439.3_cds_XP_004232103.1_8083	LOC101265981
Solyc02g089790.4	Solyc02g089790	Cluster_2	SL4.0ch02	49529671	49539282	Histone acetyltransferase of the CBP family 12 (AHRD V3.3 *-* F4I4I8_ARATH)	101259213	0.585044	0.945488	1.62244	1.16683	0.852818	2.10878	0.578024	0.756997	1.76512	0.701891	1.32212	3.2656	0.977076	1.40008	4.39178	0.408605	0.479884	1.04064	lcl|NC_015439.3_cds_XP_010316190.1_8089	LOC101259213
Solyc02g091100.3	Solyc02g091100	Cluster_2	SL4.0ch02	50554720	50558426	2-hydroxyacyl-CoA lyase (AHRD V3.3 *** A0A2G3D874_CAPCH)	101264774	83.1123	162.195	527.088	115.283	129.219	996.368	132.76	238.178	1125.51	86.4198	314.254	449.853	138.755	101.165	1178.96	71.3684	89.3824	302.7	lcl|NC_015439.3_cds_XP_004232017.1_8305	LOC101264774
Solyc02g091660.3	Solyc02g091660	Cluster_2	SL4.0ch02	50941912	50944303	transcription factor GTE2-like (AHRD V3.3 *** A0A1S4DMM5_TOBAC)	101252343	3.94094	12.7274	22.543	5.37094	6.01379	42.2287	7.30516	10.4653	39.5631	4.52203	8.95786	23.5433	6.61151	6.43525	61.4975	1.99269	5.29453	15.2159	lcl|NC_015439.3_cds_XP_004231975.3_8374	LOC101252343
Solyc02g091870.3	Solyc02g091870	Cluster_2	SL4.0ch02	51142409	51144489	Tubulin alpha chain (AHRD V3.3 *** A0A2G2XH54_CAPBA)	101248155	0.167091	0.663908	1.67163	0.414306	0.373806	2.51057	0.107143	0.384363	1.06004	0.12492	0.624861	3.34357	0.280377	0.534659	1.73812	0.0702129	0.392514	1.92944	lcl|NC_015439.3_cds_XP_004231960.1_8402	LOC101248155
Solyc02g091930.3	Solyc02g091930	Cluster_2	SL4.0ch02	51185040	51186515	Homeobox-leucine zipper protein HOX27 (AHRD V3.3 *** A0A2G3D8F8_CAPCH)	101246982	8.84238	37.7584	70.4194	49.4257	15.6848	251.426	24.1528	32.6841	65.3513	14.5335	82.4723	229.411	29.972	28.9565	531.585	6.48379	18.3083	52.1535	lcl|NC_015439.3_cds_XP_004231956.1_8408	LOC101246982
Solyc02g092140.1	Solyc02g092140	Cluster_2	SL4.0ch02	51366343	51367596	PHLOEM 2-LIKE A10 protein (AHRD V3.3 *** A0A2K3MSF3_TRIPR)	101267180	6.31163	3.79433	16.9813	5.62212	2.27783	23.0591	7.85412	5.57148	30.3163	4.27759	5.12108	51.4879	5.61483	4.03314	93.8787	10.7571	1.65121	18.1579	lcl|NC_015439.3_cds_XP_004231942.1_8438	LOC101267180
Solyc02g092150.3	Solyc02g092150	Cluster_2	SL4.0ch02	51373421	51377620	ACT domain-containing protein (AHRD V3.3 *** A0A1Q3APQ4_CEPFO)	101266885	4.00759	6.00289	41.9368	2.18367	5.88643	101.854	2.82295	8.39265	80.6617	3.77906	6.13791	149.319	1.33125	7.18422	168.981	7.75526	3.05562	49.1399	lcl|NC_015439.3_cds_XP_004231941.1_8440	LOC101266885
Solyc02g092370.1	Solyc02g092370	Cluster_2	SL4.0ch02	51491245	51492768	Transcription factor GRAS (AHRD V3.3 *** A0A200QN05_9MAGN);Dbxref=InterPro:IPR005202,Pfam:PF03514	101262675	0.343216	1.05864	1.54926	1.13285	0.476345	1.92595	0.759106	0.327066	1.36801	0.483978	0.474365	1.291	0.724016	0.623054	7.27201	0.304151	0.404204	0.941944	lcl|NC_015439.3_cds_XP_004231927.1_8462	LOC101262675
Solyc02g092550.3	Solyc02g092550	Cluster_2	SL4.0ch02	51655282	51656445	LOB domain-containing protein 38 (AHRD V3.3 *** A0A2G2XGY4_CAPBA)	101258116	0.369578	3.62992	21.35	0.235246	0.7933	41.3648	1.56139	5.6286	15.8973	0.530118	4.42373	7.73645	0.421184	1.33991	5.83615	0.204906	0.221651	2.33651	lcl|NC_015439.3_cds_XP_004231911.1_8488	LOC101258116
Solyc02g092580.3	Solyc02g092580	Cluster_2	SL4.0ch02	51677588	51680129	Peroxidase (AHRD V3.3 *** K4BD54_SOLLC);Dbxref=InterPro:IPR002016,Pfam:PF00141;Ontology_term=GO:0004601,GO:0006979,GO:0020037,GO:0055114	101257228	0.809234	5.07263	11.7822	0.986421	4.50263	41.5723	2.11888	16.1449	48.6684	0.292994	7.5101	1.52585	0.449015	2.64162	9.39993	1.306	0.321629	15.9175	lcl|NC_015439.3_cds_XP_004231908.1_8491	LOC101257228
Solyc02g092800.3	Solyc02g092800	Cluster_2	SL4.0ch02	51815597	51819610	metal transporter AY196092;Dbxref=InterPro:IPR001046,Pfam:PF01566;Ontology_term=GO:0016020,GO:0030001,GO:0046873	544257	85.1492	49.9864	414.681	37.8317	85.8818	297.092	40.5536	66.3389	248.989	55.2511	43.3406	270.71	27.9824	64.0944	207.476	85.3493	60.2757	326.24	lcl|NC_015439.3_cds_NP_001233770.1_8510	NRAMP3
Solyc02g092870.2	Solyc02g092870	Cluster_2	SL4.0ch02	51878338	51882958	Nucleolar-like protein (AHRD V3.3 *** F4J3H8_ARATH)	101268546	0.942286	3.57468	3.18018	1.49306	1.70839	3.94594	1.28369	2.87884	3.53164	1.23896	4.78608	2.90204	1.62752	2.40281	6.29643	2.55112	2.00341	8.71919	lcl|NC_015439.3_cds_XP_004233605.1_8519	LOC101268546
Solyc02g093050.3	Solyc02g093050	Cluster_2	SL4.0ch02	52054350	52056263	WRKY transcription factor 8	544202	14.8374	44.0793	71.6456	12.6939	14.4394	108.733	44.4676	31.7261	187.523	24.646	34.2866	59.8591	7.18804	8.16269	114.927	10.8686	5.88092	37.8504	lcl|NC_015439.3_cds_NP_001333855.1_8545	WRKYIId-4
Solyc02g093420.4	Solyc02g093420	Cluster_2	SL4.0ch02	52351006	52354299	NAC domain-containing protein 10 (AHRD V3.3 *** A0A2G3ACK5_CAPAN)	101261180	1.63608	4.95452	70.9488	4.15763	6.64637	68.2155	2.57423	1.8596	143.565	0.556755	1.70537	37.408	2.06151	2.45978	280.825	0.441582	0.921789	18.2374	lcl|NC_015439.3_cds_XP_004231842.1_8606	LOC101261180
Solyc02g093610.3	Solyc02g093610	Cluster_2	SL4.0ch02	52463103	52464220	BAG family molecular chaperone regulator 2-like (AHRD V3.3 *** A0A2I4HMN0_9ROSI)	101256235	0.0976553	2.89658	4.65198	0.364514	1.23827	11.9793	0.294653	0.516359	5.91146	0.364571	0.511006	5.84133	1.0063	2.94855	22.1076	0.204454	1.45256	3.57812	lcl|NC_015439.3_cds_XP_004231825.1_8628	LOC101256235
Solyc02g093620.2	Solyc02g093620	Cluster_2	SL4.0ch02	52471773	52474000	Pentatricopeptide repeat-containing protein (AHRD V3.3 *** A0A2G3D9X8_CAPCH)	101255938	4.95125	3.88035	12.6263	7.27397	4.28396	13.6393	4.14629	3.8376	16.5406	6.29228	2.65114	22.516	5.62459	6.24641	22.0647	5.26388	5.87458	18.9989	lcl|NC_015439.3_cds_XP_004231824.1_8629	LOC101255938
Solyc02g093710.1	Solyc02g093710	Cluster_2	SL4.0ch02	52555220	52555795	B3 DNA binding domain (AHRD V3.3 *-* A0A200R4H2_9MAGN)	101055601	13.7417	16.9278	1564.13	23.7233	51.7846	2048.01	20.8958	42.3796	3471.15	18.7581	35.3563	1585.02	13.9713	22.7834	3677.07	12.4757	12.4589	480.109	lcl|NC_015439.3_cds_NP_001266223.1_8641	LOC101055601
Solyc02g093760.4	Solyc02g093760	Cluster_2	SL4.0ch02	52577339	52579410	Zinc finger (C3HC4-type RING finger) family protein (AHRD V3.3 *-* F4IWG7_ARATH)	101252035	0.338769	1.16092	7.32012	0.605439	1.25936	7.30516	0.360065	1.58435	8.20012	0.384299	1.59819	6.14809	0.269249	1.38318	10.237	0.256318	1.46487	3.15501	lcl|NC_015439.3_cds_XP_004231812.1_8646	LOC101252035
Solyc02g093840.3	Solyc02g093840	Cluster_2	SL4.0ch02	52635980	52640278	F-box protein SKIP14-like (AHRD V3.3 *** A0A2I4HNF7_9ROSI)	101249223	8.39029	19.485	67.4448	13.472	12.4592	85.6967	12.9142	14.5648	125.652	9.50236	21.7043	75.1331	11.9264	12.8811	121.303	8.79508	9.59362	34.2803	lcl|NC_015439.3_cds_XP_004231801.1_8661	LOC101249223
Solyc02g150147.1	Solyc02g150147	Cluster_2	SL4.0ch02	49411752	49413876	S-adenosylmethionine decarboxylase (AHRD V3.3 *-* Q6KC47_PRUPE)		45.1791	37.33	381.159	79.5181	81.0852	517.85	39.2714	52.4429	354.547	45.2886	49.7939	266.412	28.0739	51.0431	378.764	36.2101	65.147	125.834
Solyc03g005330.1	Solyc03g005330	Cluster_2	SL4.0ch03	205209	206495	Non-specific serine/threonine protein kinase (AHRD V3.3 *** A0A2G2WWB5_CAPBA);Dbxref=InterPro:IPR000719,Pfam:PF00069;Ontology_term=GO:0004672,GO:0005524,GO:0006468	101258333	1.62313	1.37183	5.90945	3.47914	2.42454	11.313	1.1548	0.783435	4.83122	2.31527	1.46918	17.2231	1.17425	0.874055	14.5283	1.44025	0.431009	2.12245	lcl|NC_015440.3_cds_XP_004234026.1_8836	LOC101258333
Solyc03g006250.2	Solyc03g006250	Cluster_2	SL4.0ch03	877389	882122	GDSL esterase/lipase (AHRD V3.3 *** A0A1U8GGV5_CAPAN);Dbxref=InterPro:IPR001087,Pfam:PF00657;Ontology_term=GO:0016788	101253754	2.07291	4.08767	15.3288	2.68422	2.6517	145.051	3.04253	2.54835	87.5058	1.58689	3.6824	35.5579	2.38451	1.65511	25.3432	0.75184	0.849379	11.4662	lcl|NC_015440.3_cds_XP_004234096.1_8946	LOC101253754
Solyc03g006490.3	Solyc03g006490	Cluster_2	SL4.0ch03	1113354	1116096	Stem-specific protein TSJT1 (AHRD V3.3 *** A0A2G2WW08_CAPBA);Dbxref=InterPro:IPR024286,Pfam:PF12481	544312	20.6855	191.523	459.728	17.4139	15.7697	502.357	17.2032	35.1808	176.725	19.0186	29.8329	216.313	47.4219	14.8272	474.245	31.807	3.60702	688.638	lcl|NC_015440.3_cds_NP_001234039.2_8982	LOC544312
Solyc03g006650.2	Solyc03g006650	Cluster_2	SL4.0ch03	1266348	1268873	Sugar transporter protein 10;Dbxref=InterPro:IPR005828,Pfam:PF00083;Ontology_term=GO:0016021,GO:0022857,GO:0055085	101251853	0.0808983	0.0831817	1.49511	0	0.0190986	1.83841	0.110005	0.0987034	4.20761	0	0.11739	1.19978	0	0.0186518	1.44019	0.0261776	0	3.54294	lcl|NC_015440.3_cds_XP_004234261.1_9005	LOC101251853
Solyc03g006660.3	Solyc03g006660	Cluster_2	SL4.0ch03	1270154	1278784	Protein kinase superfamily protein (AHRD V3.3 *** F4I8V6_ARATH)	101264593	6.19009	12.9189	15.2576	6.84104	8.12699	15.0682	7.55242	10.7149	18.0448	7.15549	14.3233	13.8665	6.37222	8.42943	19.0166	7.32599	6.35534	13.726	lcl|NC_015440.3_cds_XP_004234135.1_9006	LOC101264593
Solyc03g007370.3	Solyc03g007370	Cluster_2	SL4.0ch03	1944666	1949797	Sigma factor (AHRD V3.3 *** A0A0G2STU5_9ROSI)	101252660	8.4893	6.94072	39.9866	7.17999	18.5896	30.1884	4.24047	15.9925	45.5222	5.82211	4.99656	108.905	7.5438	23.804	35.7039	8.6893	22.8358	73.9239	lcl|NC_015440.3_cds_XP_004234179.1_9089	LOC101252660
Solyc03g007430.3	Solyc03g007430	Cluster_2	SL4.0ch03	1998703	2007064	Mitochondrial carrier protein MTM1 (AHRD V3.3 *** A0A2G2X7K2_CAPBA)	101253663	8.92039	9.39813	25.7328	8.99866	17.6711	26.6082	16.1838	18.9914	32.8732	7.50739	14.5114	29.5962	10.7214	18.8614	25.2154	11.7338	11.2713	29.2063	lcl|NC_015440.3_cds_XP_010317482.1_9119	LOC101253663
Solyc03g007485.1	Solyc03g007485	Cluster_2	SL4.0ch03	2084874	2088474	Leucine-rich repeat protein kinase family protein (AHRD V3.3 *** A0A061G0Q5_THECC)	101264309	2.72243	3.14704	16.3557	2.4576	3.66958	21.1525	2.63212	2.4206	15.1628	2.40455	2.03702	4.5613	2.22486	1.74119	23.9938	1.01919	3.02657	3.36613	lcl|NW_020443483.1_cds_XP_004253440.1_37424	LOC101264309
Solyc03g025260.1	Solyc03g025260	Cluster_2	SL4.0ch03	2679393	2680508	DWNN domain, a CCHC-type zinc finger (AHRD V3.3 *-* A0A2U1LZ01_ARTAN)	101246898	0.410328	0.918522	11.7721	0.315027	1.59998	24.761	0.268023	0.883395	2.81541	0.283068	1.8866	2.07417	0.220479	1.64555	7.71935	0.457493	1.73653	1.0355	lcl|NC_015440.3_cds_XP_004234462.2_9209	LOC101246898
Solyc03g025380.3	Solyc03g025380	Cluster_2	SL4.0ch03	2790040	2792563	Peroxidase (AHRD V3.3 *** K4BF11_SOLLC);Dbxref=InterPro:IPR002016,Pfam:PF00141;Ontology_term=GO:0004601,GO:0006979,GO:0020037,GO:0055114	101258529	1.68515	6.71125	5.72922	1.45132	0.393342	10.3286	3.27834	8.18522	13.7985	2.61958	3.70481	13.2859	0.69839	0.68806	8.63379	1.02081	1.01655	3.51385	lcl|NC_015440.3_cds_XP_004234419.1_9236	LOC101258529
Solyc03g025720.3	Solyc03g025720	Cluster_2	SL4.0ch03	3117414	3121341	Oxalate--CoA ligase (AHRD V3.3 *** A0A2G2X724_CAPBA);Dbxref=InterPro:IPR000873,Pfam:PF00501;Ontology_term=GO:0003824	101251259	68.0113	168.786	1231.37	28.2932	171.256	1831.1	42.9361	180.637	1891.8	56.2035	201.815	901.208	51.9111	235.457	1016.38	131.834	215.462	905.662	lcl|NC_015440.3_cds_XP_004234395.1_9279	LOC101251259
Solyc03g025860.3	Solyc03g025860	Cluster_2	SL4.0ch03	3241399	3243551	25.3 kDa vesicle transport protein (AHRD V3.3 *** A0A2U1P9C4_ARTAN)	101249333	2.04323	0.667306	3.20885	1.23339	3.18199	3.39951	1.35528	1.69138	10.1994	1.95934	1.30333	4.24771	0.305395	0.656802	37.8049	0.0769783	2.14996	1.70213	lcl|NC_015440.3_cds_XP_004234389.1_9299	LOC101249333
Solyc03g026050.3	Solyc03g026050	Cluster_2	SL4.0ch03	3442049	3443000	Terminal flower 1 (AHRD V3.3 *** F7J0V7_GENTR);Dbxref=InterPro:IPR008914,Pfam:PF01161	101243675	5.43996	16.5826	43.3163	11.3499	6.21633	70.3439	4.19324	17.2714	94.8066	5.98066	17.2288	28.3722	3.80154	4.96904	51.0031	2.77313	11.4703	11.7085	lcl|NC_015440.3_cds_XP_004234370.1_9332	LOC101243675
Solyc03g026170.4	Solyc03g026170	Cluster_2	SL4.0ch03	3561604	3565474	F-box family protein (AHRD V3.3 *** A0A2U1QK66_ARTAN)	101266305	13.5032	14.2405	44.5208	10.8503	11.8501	28.9606	8.54069	10.0306	28.0636	9.73191	9.54821	43.0117	11.0689	10.2477	34.6762	11.1687	7.6371	79.2633	lcl|NC_015440.3_cds_XP_010317578.1_9349	LOC101266305
Solyc03g026330.4	Solyc03g026330	Cluster_2	SL4.0ch03	3755248	3755967	ATP-dependent Clp protease ATP-binding subunit (AHRD V3.3 *-* AT5G62140.1)	101262593	2.22306	4.37556	10.7197	2.03859	3.50743	13.6505	3.22189	5.00664	14.4949	3.8638	6.29921	19.6177	2.67054	4.66887	13.7759	1.27081	2.13921	11.3879	lcl|NC_015440.3_cds_XP_004234348.1_9373	LOC101262593
Solyc03g026370.1	Solyc03g026370	Cluster_2	SL4.0ch03	3792269	3792604	Peptidoglycan-binding LysM domain-containing protein (AHRD V3.3 *** A0A2U1MKY7_ARTAN)	101263880	15.9847	93.3388	244.339	4.02053	43.1526	477.004	17.4937	67.8061	262.026	11.4965	75.2809	47.8238	11.6969	41.7067	117.766	28.609	8.46442	104.209	lcl|NC_015440.3_cds_XP_010317565.1_9376	LOC101263880
Solyc03g031700.4	Solyc03g031700	Cluster_2	SL4.0ch03	4075199	4078544	Fe-S cluster assembly protein SufB (AHRD V3.3 *** A0A1P8DZ57_9SPHI)	101254666	13.9871	18.6393	80.5996	21.1691	15.3548	79.8554	14.7156	17.2685	67.4916	13.958	16.6924	95.5469	19.3583	25.0674	75.8103	16.7216	24.3942	108.863	lcl|NC_015440.3_cds_XP_004234480.1_9401	LOC101254666
Solyc03g031860.3	Solyc03g031860	Cluster_2	SL4.0ch03	4234654	4238638	Phytoene synthase 1,Pfam:PF00494	543988	89.7906	45.6653	403.363	44.4996	78.4928	507.638	60.3413	88.5488	328.741	22.9626	37.2317	1168.39	22.9874	157.493	669.645	366.415	92.1952	897.281	lcl|NC_015440.3_cds_NP_001234812.1_9424	Psy1
Solyc03g031880.3	Solyc03g031880	Cluster_2	SL4.0ch03	4250682	4255502	Lysine-specific histone demethylase 1 (AHRD V3.3 *** B6SV76_MAIZE);Dbxref=InterPro:IPR002937,Pfam:PF01593;Ontology_term=GO:0016491,GO:0055114	101258232	0.433956	0.501466	12.0804	0.230533	0.356047	15.2655	0.322667	0.283011	3.62345	0.288668	0.820109	2.82212	0.263867	0.252819	12.0265	0.334176	0.236889	1.82759	lcl|NC_015440.3_cds_XP_004234492.1_9426	LOC101258232
Solyc03g031890.3	Solyc03g031890	Cluster_2	SL4.0ch03	4257978	4260432	Cold induced protein-like (AHRD V3.3 *-* Q94JH8_ORYSJ)	101258531	14.7565	27.1852	230.826	7.50627	7.09088	241.448	16.7822	9.74069	77.792	10.7599	18.0095	69.0491	6.61544	7.5265	323.656	12.4984	0.946849	46.5108	lcl|NC_015440.3_cds_XP_004234493.1_9427	LOC101258531
Solyc03g033330.3	Solyc03g033330	Cluster_2	SL4.0ch03	4777144	4779725	RING/U-box superfamily protein (AHRD V3.3 *** A0A2U1ML59_ARTAN)	101267385	11.019	19.5853	29.6087	11.5281	5.05045	38.7697	21.1288	19.7951	78.1496	12.322	22.7729	139.86	13.4833	6.99416	95.3353	15.1733	26.1557	33.9453	lcl|NC_015440.3_cds_XP_004234521.1_9475	LOC101267385
Solyc03g033840.4	Solyc03g033840	Cluster_2	SL4.0ch03	5302024	5304937	AAA-ATPase At3g50940-like (AHRD V3.3 *** A0A2I4EX93_9ROSI)	101250479	6.37373	13.2952	174.301	9.14798	15.0196	137.308	11.5899	13.2229	517.124	11.2554	20.6981	141.541	5.55144	6.30567	475.579	2.42638	2.71601	33.6167	lcl|NC_015440.3_cds_XP_004234549.1_9530	LOC101250479
Solyc03g044380.3	Solyc03g044380	Cluster_2	SL4.0ch03	8242372	8251935	EZ2	100134892	4.35552	9.76106	17.7659	6.89495	8.32647	15.8481	5.1786	8.05232	15.4195	5.05733	7.8804	16.5101	7.5796	6.97594	15.0907	3.49249	8.89316	10.3972	lcl|NC_015440.3_cds_NP_001234765.1_9682	EZ2
Solyc03g044910.1	Solyc03g044910	Cluster_2	SL4.0ch03	10187985	10188848	Elongation of fatty acids protein 3-like (AHRD V3.3 *** A0A1U8GG41_CAPAN);Dbxref=InterPro:IPR002076,Pfam:PF01151;Ontology_term=GO:0016021	101253978	71.2369	37.505	308.678	74.468	102.021	504.76	47.6228	21.897	705.56	37.8316	11.0094	204.698	42.1228	40.1225	918.634	52.2095	24.3401	86.418	lcl|NC_015440.3_cds_XP_004234683.1_9728	LOC101253978
Solyc03g058470.3	Solyc03g058470	Cluster_2	SL4.0ch03	20721895	20729420	Ypt/Rab-GAP domain of gyp1p superfamily protein (AHRD V3.3 *** A0A2U1MNI3_ARTAN)	101251361	5.67452	5.28351	12.625	5.0791	4.585	10.9532	5.89	4.15782	11.8074	5.27724	4.56646	9.81405	3.61925	4.82972	11.1209	6.0057	5.13356	11.3099	lcl|NC_015440.3_cds_XP_004234775.1_9847	LOC101251361
Solyc03g063730.4	Solyc03g063730	Cluster_2	SL4.0ch03	31765504	31772061	Protein DETOXIFICATION (AHRD V3.3 *** A0A191UP89_GLYSO)	101248461	5.05415	2.77491	6.22353	2.71422	2.35218	8.12511	3.40854	2.3037	7.33329	3.6159	3.16434	6.6398	3.13753	2.77847	6.31998	8.27132	1.72804	28.0928	lcl|NC_015440.3_cds_XP_010317922.1_10003	LOC101248461
Solyc03g080080.4	Solyc03g080080	Cluster_2	SL4.0ch03	46525493	46529776	Calcium-binding endonuclease/exonuclease/phosphatase family (AHRD V3.3 *** F4JYU5_ARATH)	101253871	3.56472	12.2602	41.9063	7.12774	6.9768	74.8337	13.3975	8.6229	71.2938	4.35471	11.264	49.8319	13.7354	5.59493	164.044	5.94943	10.0505	170.518	lcl|NC_015440.3_cds_XP_004235036.1_10177	LOC101253871
Solyc03g080195.1	Solyc03g080195	Cluster_2	SL4.0ch03	46654754	46667394	Unknown protein	104644274	0.320098	1.2635	4.0915	0.445275	0.639255	3.19248	12.0979	7.46653	23.0929	0.452208	1.62731	1.93424	0.490991	0.544364	2.09444	0.251544	0.132664	1.26191	lcl|NC_015448.3_cds_XP_010312820.1_33149	LOC104644274
Solyc03g081330.1	Solyc03g081330	Cluster_2	SL4.0ch03	46759989	46760267	Avr9/Cf-9 rapidly elicited protein (AHRD V3.3 -** AT5G54165.1)		29.2422	13.6944	2004.38	14.0736	75.2934	3298.59	21.2807	38.391	2490.89	16.0533	13.67	433.475	13.7612	28.3913	724.804	53.0324	22.0811	412.985
Solyc03g082860.3	Solyc03g082860	Cluster_2	SL4.0ch03	47321635	47324948	Histone-lysine N-methyltransferase ATXR6-like protein (AHRD V3.3 *** A0A2K3P9S3_TRIPR)	101265411	0.433973	2.84733	2.47887	0.514406	2.29952	2.89049	0.573054	2.51458	3.16782	0.648545	1.92422	2.52818	0.749041	1.71891	2.67744	0.634106	2.66549	1.168	lcl|NC_015440.3_cds_XP_004234990.1_10266	LOC101265411
Solyc03g082990.3	Solyc03g082990	Cluster_2	SL4.0ch03	47417979	47424607	Nephrocystin-3 (AHRD V3.3 *** A0A1J3CQK4_NOCCA)	101262292	4.2766	3.41659	7.52187	3.66841	3.60702	7.36244	1.56705	1.86141	3.36051	3.92115	3.64973	8.91607	3.49481	4.35241	10.2932	4.47806	3.47668	11.0394	lcl|NC_015440.3_cds_XP_010318032.1_10283	LOC101262292
Solyc03g083960.3	Solyc03g083960	Cluster_2	SL4.0ch03	48480502	48483514	Trehalose 6-phosphate phosphatase (AHRD V3.3 *** A0A1U8G0B4_CAPAN);Dbxref=InterPro:IPR003337,Pfam:PF02358;Ontology_term=GO:0003824,GO:0005992	101246803	0.890421	5.40866	26.354	2.76059	14.7049	50.1787	1.8163	4.79306	30.7762	2.70633	3.52439	7.5329	1.91414	2.88689	22.6323	0.444422	2.96504	4.71823	lcl|NC_015440.3_cds_XP_025885725.1_10392	LOC101246803
Solyc03g093140.3	Solyc03g093140	Cluster_2	SL4.0ch03	48876374	48879286	Glycerol-3-phosphate transporter 1-like protein (AHRD V3.3 *** A0A2K3PR18_TRIPR);Dbxref=InterPro:IPR011701,Pfam:PF07690;Ontology_term=GO:0016021,GO:0055085	101259222	19.8954	24.0208	484.465	10.5158	20.8631	265.638	14.4806	78.9939	866.642	7.99522	92.7119	682.265	8.71797	34.8028	87.9939	24.8912	57.1957	103.991	lcl|NC_015440.3_cds_XP_004235159.1_10414	LOC101259222
Solyc03g093520.3	Solyc03g093520	Cluster_2	SL4.0ch03	49424662	49437699	ATP-dependent 6-phosphofructokinase (AHRD V3.3 *** A0A2G2ZX77_CAPAN);Dbxref=InterPro:IPR000023,Pfam:PF00365;Ontology_term=GO:0003872,GO:0006096	101266704	9.61743	12.6195	29.3046	10.8338	6.1222	27.2253	13.1844	13.2095	29.7998	9.72367	15.8945	30.9994	12.0634	10.5468	38.2188	10.4551	8.1916	21.2674	lcl|NC_015440.3_cds_XP_004235183.1_10461	LOC101266704
Solyc03g095610.4	Solyc03g095610	Cluster_2	SL4.0ch03	51364260	51368199	DUF3133 domain-containing protein (AHRD V3.3 *** A0A1Q3BII0_CEPFO)	101254071	2.70693	9.43566	26.5296	6.0502	10.375	40.9663	7.56149	11.1338	44.5147	4.54185	8.86078	42.4308	4.8196	8.52286	35.0018	2.17536	5.73036	21.623	lcl|NC_015440.3_cds_XP_004235450.1_10583	LOC101254071
Solyc03g096900.4	Solyc03g096900	Cluster_2	SL4.0ch03	53840412	53849870	GTP pyrophosphokinase (AHRD V3.3 *** A0A2K3NQK0_TRIPR)	101246032	1.26053	1.67553	20.2039	2.54887	3.15638	13.3622	1.96713	1.80462	14.6745	1.28845	1.13461	20.3314	2.5896	4.19215	14.7657	1.90874	3.37662	29.2497	lcl|NC_015440.3_cds_XP_004235275.1_10688	LOC101246032
Solyc03g097240.3	Solyc03g097240	Cluster_2	SL4.0ch03	54117437	54121807	Chaperone protein DnaJ (AHRD V3.3 *** A0A2G3CXE4_CAPCH)	101268849	7.0212	8.29236	31.7967	4.79488	6.51019	26.8213	5.20094	4.96225	12.2559	8.2278	7.34395	16.9649	5.09029	5.43469	26.2188	8.31692	4.68333	29.1547	lcl|NC_015440.3_cds_XP_010318289.1_10728	LOC101268849
Solyc03g097820.2	Solyc03g097820	Cluster_2	SL4.0ch03	54711184	54713376	bHLH transcription factor 022	101055586	9.74017	19.8762	34.0913	15.8564	7.14606	59.2231	14.9132	9.66724	95.3494	20.5164	9.73154	65.9351	9.80966	14.17	397.025	6.33499	10.6129	159.913	lcl|NC_015440.3_cds_NP_001266190.2_10815	bHLH1
Solyc03g098010.3	Solyc03g098010	Cluster_2	SL4.0ch03	54873574	54876117	phosphate starvation inducible gene TPSI1;Dbxref=InterPro:IPR004843,Pfam:PF00149;Ontology_term=GO:0016787	101249252	0.268311	0.135872	4.53545	0.39725	0.169612	2.52293	0.787322	0.219521	40.3499	0.502966	0.818651	28.7821	0.476692	0.263742	2.76277	0.48025	0.208579	4.91887	lcl|NC_015440.3_cds_XP_004235369.1_10833	LOC101249252
Solyc03g098100.4	Solyc03g098100	Cluster_2	SL4.0ch03	54950796	54952085	Methylecgonone reductase (AHRD V3.3 *** A0A2G3CXI4_CAPCH);Dbxref=InterPro:IPR023210,Pfam:PF00248	101250974	9.264	4.69515	11.4904	6.57892	10.0316	49.1181	8.03632	9.34636	76.3564	4.09871	2.94416	46.5295	4.14297	16.2481	163.28	15.3625	2.48597	36.0898	lcl|NC_015440.3_cds_NP_001340421.1_10842	SlAKR4B
Solyc03g098740.1	Solyc03g098740	Cluster_2	SL4.0ch03	55521040	55521639	Biotic cell death-associated protein (AHRD V3.3 *** Q850R9_NICGU);Dbxref=InterPro:IPR002160,Pfam:PF00197;Ontology_term=GO:0004866	101244562	17.5841	101.129	43.4392	4.77754	17.636	256.489	26.0418	91.2597	380.985	10.9036	79.828	27.0537	2.16898	12.2802	98.7314	8.30624	0.447591	13.5133	lcl|NC_015440.3_cds_XP_004235492.2_10921	LOC101244562
Solyc03g111860.1	Solyc03g111860	Cluster_2	SL4.0ch03	56875277	56876971	Glyoxal oxidase-related protein (AHRD V3.3 *** F2X8C7_CAPAN)	101250105	0.308326	3.81764	42.0409	0.341498	3.62241	47.1268	0.663039	5.47174	38.2225	0.590597	5.25007	9.7138	0.143987	3.75303	32.1833	0.118279	1.87515	3.51945	lcl|NC_015440.3_cds_XP_004236288.1_11095	LOC101250105
Solyc03g112340.1	Solyc03g112340	Cluster_2	SL4.0ch03	57195692	57196888	RING/U-box superfamily protein (AHRD V3.3 *** A0A2H1ZED7_ARATH)	101265719	30.7234	8.16623	126.737	16.6946	22.4659	120.112	14.4898	17.8666	236.898	16.5657	10.9252	95.5734	7.71528	18.5355	92.9625	77.4792	34.4459	87.7032	lcl|NC_015440.3_cds_XP_004236256.1_11149	LOC101265719
Solyc03g112420.3	Solyc03g112420	Cluster_2	SL4.0ch03	57248293	57249960	Pentatricopeptide repeat-containing protein (AHRD V3.3 *** A0A2U1NNB9_ARTAN)	101256579	2.66172	2.28702	5.43875	2.4537	1.23207	5.48415	2.05468	1.87366	7.64271	2.36943	2.19872	7.58965	1.68535	2.22594	8.24859	2.36562	1.61328	4.34138	lcl|NC_015440.3_cds_XP_010319007.1_11159	LOC101256579
Solyc03g113010.3	Solyc03g113010	Cluster_2	SL4.0ch03	57740550	57741875	F-box/kelch-repeat protein (AHRD V3.3 *** A0A2G3CYH7_CAPCH)	101249448	33.1664	17.8013	107.774	14.6514	43.3115	86.9553	17.6129	23.2507	85.5165	25.2896	16.2013	53.1156	11.4069	24.7069	94.2222	44.2907	32.9755	80.1359	lcl|NC_015440.3_cds_XP_004236202.1_11240	LOC101249448
Solyc03g113220.3	Solyc03g113220	Cluster_2	SL4.0ch03	57860280	57863367	Hypersensitive-induced response protein (AHRD V3.3 *** A6YGE4_CARPA);Dbxref=InterPro:IPR001107,Pfam:PF01145	101245344	68.6973	82.9945	1103.68	56.5894	96.9939	718.047	84.7139	103.123	1236.18	85.9875	129.523	305.479	54.4732	80.4017	474.611	74.1417	42.7726	150.922	lcl|NC_015440.3_cds_XP_010318965.1_11266	LOC101245344
Solyc03g113380.4	Solyc03g113380	Cluster_2	SL4.0ch03	57953511	57958030	Pentatricopeptide repeat-containing protein (AHRD V3.3 *** A0A1U8FWS7_CAPAN)	101268561	24.2059	21.8908	131.649	9.4413	32.3952	133.533	13.9797	27.92	195.608	27.6805	29.07	102.479	8.25263	18.699	90.6334	20.2002	12.7035	48.7048	lcl|NC_015440.3_cds_XP_004236182.1_11279	LOC101268561
Solyc03g113870.1	Solyc03g113870	Cluster_2	SL4.0ch03	58353205	58354791	RING-type E3 ubiquitin transferase (AHRD V3.3 *** A0A2G3AWB5_CAPCH)	101258053	1.63624	3.13998	12.2997	2.79468	2.19537	15.5958	2.89685	2.60929	19.0693	2.08607	2.73546	10.2418	2.14924	2.7101	22.2174	1.15895	2.71367	4.53666	lcl|NC_015440.3_cds_XP_004236147.3_11339	LOC101258053
Solyc03g114350.1	Solyc03g114350	Cluster_2	SL4.0ch03	58777848	58778717	DUF1645 family protein (AHRD V3.3 *** G7J5G5_MEDTR);Dbxref=InterPro:IPR012442,Pfam:PF07816	101245934	0.335015	0.50714	41.6813	1.08556	1.847	71.8187	0.957392	1.56827	115.095	1.35917	2.10395	17.3751	0.380997	1.99907	55.5924	0.483733	1.26039	2.14468	lcl|NC_015440.3_cds_XP_004236105.1_11410	LOC101245934
Solyc03g114360.4	Solyc03g114360	Cluster_2	SL4.0ch03	58790586	58793647	Poly [ADP-ribose] polymerase (AHRD V3.3 *** A0A2I4EPD4_9ROSI)	101245634	5.08865	5.14739	126.077	3.73098	27.236	293.027	9.79789	11.0533	486.474	9.34666	8.76857	52.8552	1.74	8.89394	389.685	6.75551	4.40648	11.1588	lcl|NC_015440.3_cds_XP_004236104.1_11411	LOC101245634
Solyc03g115570.1	Solyc03g115570	Cluster_2	SL4.0ch03	59658746	59660521	Pentatricopeptide repeat-containing protein (AHRD V3.3 *** A0A2I0WGW9_9ASPA)	101263201	0.617116	0.35744	1.71532	0.521907	0.3809	1.43308	0.492384	0.285393	1.40457	0.482658	0.41706	1.17342	0.444543	0.335155	2.15354	0.665817	0.308849	0.960385	lcl|NC_015440.3_cds_XP_019068236.1_11590	LOC101263201
Solyc03g115590.4	Solyc03g115590	Cluster_2	SL4.0ch03	59664887	59669890	DUF863 domain-containing protein (AHRD V3.3 *-* A0A1Q3C321_CEPFO)	101257550	4.23518	9.85933	29.8669	10.3713	5.92773	41.1442	6.56336	7.2006	60.3879	3.18697	7.33879	32.5688	7.26984	6.36033	61.1075	5.08648	4.21291	20.6265	lcl|NC_015440.3_cds_XP_004235976.1_11594	LOC101257550
Solyc03g115610.3	Solyc03g115610	Cluster_2	SL4.0ch03	59680480	59684365	LRR receptor-like kinase family protein (AHRD V3.3 *** A0A072USD7_MEDTR)	101255483	4.10621	21.4645	30.1163	2.66318	13.5565	70.7032	11.7926	26.3177	91.9436	6.57438	36.1228	9.29908	3.16738	8.9949	40.3646	4.73342	1.42354	4.78961	lcl|NC_015440.3_cds_XP_004235969.1_11599	LOC101255483
Solyc03g115870.3	Solyc03g115870	Cluster_2	SL4.0ch03	59894543	59896105	Thioredoxin-like 1-2, chloroplastic (AHRD V3.3 *** A0A2G3CZB1_CAPCH)	101246521	11.449	55.2603	220.008	22.3644	56.3284	284.892	26.7557	50.2658	121.045	13.1934	42.9033	44.3994	26.4606	17.6857	124.412	10.2808	19.373	55.9366	lcl|NC_015440.3_cds_XP_004236024.1_11627	LOC101246521
Solyc03g115930.3	Solyc03g115930	Cluster_2	SL4.0ch03	59924523	59925131	Calcium-binding EF-hand family protein (AHRD V3.3 *-* A0A2U1NCV0_ARTAN)	101249625	37.1924	15.3622	271.784	21.1988	39.4601	348.296	78.2396	30.3688	722.074	48.8553	30.3572	111.218	8.84081	14.4952	508.541	43.5443	23.4083	58.6888	lcl|NC_015440.3_cds_XP_004236035.1_11638	LOC101249625
Solyc03g116100.3	Solyc03g116100	Cluster_2	SL4.0ch03	60031710	60033537	R2R3MYB transcription factor 31	101267793	4.23585	6.58906	46.9673	7.12177	9.01499	65.3406	12.6594	13.8974	41.9848	10.0832	6.2995	29.9771	3.73328	3.51898	30.3012	5.12416	2.60014	8.19419	lcl|NC_015440.3_cds_XP_004236011.1_11652	LOC101267793
Solyc03g116530.3	Solyc03g116530	Cluster_2	SL4.0ch03	60369311	60370616	Lactoylglutathione lyase / glyoxalase I family protein (AHRD V3.3 *** A0A2U1MV65_ARTAN);Dbxref=InterPro:IPR004360,Pfam:PF00903	101250492	17.0444	11.5249	152.596	10.2079	23.4304	159.157	15.1303	30.9996	93.1193	8.3918	8.03372	146.128	14.6531	30.898	154.311	11.3028	63.7467	84.417	lcl|NC_015440.3_cds_XP_004236038.1_11704	LOC101250492
Solyc03g116550.4	Solyc03g116550	Cluster_2	SL4.0ch03	60378892	60381725	O-fucosyltransferase family protein (AHRD V3.3 *** A0A2U1MV70_ARTAN);Dbxref=InterPro:IPR019378,Pfam:PF10250	101261701	9.40831	31.3539	48.6325	19.167	25.1286	60.2697	19.3786	23.506	61.4636	15.1366	36.1397	48.4806	15.8234	17.9331	81.8577	9.53139	16.2272	26.4697	lcl|NC_015440.3_cds_XP_004235991.1_11706	LOC101261701
Solyc03g116840.3	Solyc03g116840	Cluster_2	SL4.0ch03	60556692	60562445	Pentatricopeptide repeat-containing protein (AHRD V3.3 *** A0A2I0WHE4_9ASPA)	101254586	0.971715	3.02137	8.26294	0.984812	1.19272	9.20595	1.73933	2.13151	10.1	1.47896	2.88216	7.90727	1.27331	1.19395	8.29888	1.04572	0.783605	3.22454	lcl|NC_015440.3_cds_XP_004236458.1_11759	LOC101254586
Solyc03g117340.1	Solyc03g117340	Cluster_2	SL4.0ch03	60941012	60941557	Sterile alpha motif (SAM) domain-containing protein (AHRD V3.3 *** Q9M8M0_ARATH)	101261902	5.03684	6.61462	132.366	12.951	5.65298	139.292	7.88892	3.9277	67.2244	6.43072	2.74408	191.906	9.34674	4.51209	492.668	4.86055	5.88896	43.1605	lcl|NC_015440.3_cds_XP_004235908.1_11847	LOC101261902
Solyc03g117590.3	Solyc03g117590	Cluster_2	SL4.0ch03	61152851	61154099	Chaperone protein DnaJ (AHRD V3.3 *** A0A2G2WQF7_CAPBA)	100736525	7.6506	110.037	795.278	15.267	114.425	1623.69	27.7294	115.398	638.236	12.9135	193.533	294.856	13.6542	36.9397	512.874	6.87065	32.3257	285.196	lcl|NC_015440.3_cds_NP_001233835.1_11886	LOC100736525
Solyc03g117660.4	Solyc03g117660	Cluster_2	SL4.0ch03	61192356	61198336	RING/U-box superfamily protein (AHRD V3.3 *-* AT2G21500.2)	101250106	2.96878	3.0092	7.45117	2.86324	4.21975	6.61414	2.27483	2.11068	8.13593	2.2364	2.30707	8.44432	3.26215	2.51107	7.54159	2.69903	2.86756	8.84127	lcl|NC_015440.3_cds_XP_019068680.1_11893	LOC101250106
Solyc03g117680.4	Solyc03g117680	Cluster_2	SL4.0ch03	61201440	61205247	ATP-dependent DNA helicase (AHRD V3.3 *** Q9ZUI1_ARATH)	101254582	17.7541	34.7425	303.378	27.7612	20.1041	281.505	26.683	25.4162	105.375	7.57134	46.7133	102.03	22.9039	17.5094	148.734	24.3967	7.23709	166.883	lcl|NC_015440.3_cds_XP_010318696.1_11898	LOC101254582
Solyc03g118420.4	Solyc03g118420	Cluster_2	SL4.0ch03	61746678	61750469	NF-X1-type zinc finger protein NFXL1 (AHRD V3.3 *** A0A2G3CZS2_CAPCH)	101265525	14.8931	30.1104	846.821	12.3824	27.0907	845.995	13.6895	35.6352	1134.96	9.3655	29.7761	516.544	14.1824	23.2811	741.132	10.0339	11.5048	345.73	lcl|NC_015440.3_cds_XP_004235756.1_11992	LOC101265525
Solyc03g119140.4	Solyc03g119140	Cluster_2	SL4.0ch03	62281308	62293595	MAP kinase kinase kinase 30	101263689	12.8047	17.2515	31.2081	11.6453	14.8135	31.4734	12.2257	16.7858	38.0819	13.9321	13.4111	41.3106	13.8807	18.4369	37.9025	13.7338	17.3198	35.2679	lcl|NC_015440.3_cds_XP_004235750.1_12081	LOC101263689
Solyc03g119210.1	Solyc03g119210	Cluster_2	SL4.0ch03	62318347	62318628	Bifunctional inhibitor/plant lipid transfer protein/seed storage helical domain (AHRD V3.3 *** A0A200Q3B5_9MAGN);Dbxref=InterPro:IPR016140,Pfam:PF14368	101262798	13.2715	23.1326	42.5392	6.35393	10.1739	57.8786	31.0357	31.3178	135.316	39.6033	93.0947	37.4822	5.16725	5.35379	39.6705	14.0333	3.78125	29.3421	lcl|NC_015440.3_cds_XP_004235834.1_12088	LOC101262798
Solyc03g119300.4	Solyc03g119300	Cluster_2	SL4.0ch03	62390177	62403116	Zinc finger protein (AHRD V3.3 *** A0A200QRC0_9MAGN)	101263990	3.24535	1.89443	11.1038	1.60829	2.4457	10.4136	0.983085	0.989213	14.0835	1.53242	0.930785	16.6575	0.936254	1.10564	21.8632	1.62259	1.28933	15.7132	lcl|NC_015440.3_cds_XP_004235751.1_12104	LOC101263990
Solyc03g119370.2	Solyc03g119370	Cluster_2	SL4.0ch03	62446122	62447235	R2R3MYB transcription factor 62	101266622	1.19628	26.4977	17.1451	1.30413	3.88127	47.115	2.23201	7.06534	17.7802	2.07771	14.4853	24.0644	0.36501	3.51935	65.9984	0.770855	0.782173	3.09295	lcl|NC_015440.3_cds_XP_004236420.2_12114	LOC101266622
Solyc03g119440.3	Solyc03g119440	Cluster_2	SL4.0ch03	62498167	62507310	C2 domain-containing protein (AHRD V3.3 *** A0A1Q3BN33_CEPFO)	101264611	7.76185	32.9071	28.8279	13.8419	12.138	27.8724	18.786	21.761	62.9051	11.5909	32.9513	69.4983	15.4835	15.9914	60.0483	8.13985	9.94769	32.5326	lcl|NC_015440.3_cds_XP_004235753.1_12123	LOC101264611
Solyc03g120260.4	Solyc03g120260	Cluster_2	SL4.0ch03	63153618	63156079	Coatomer subunit beta' (AHRD V3.3 *-* A0A1Q3BXD5_CEPFO)	101248561	2.07795	17.2273	95.5467	3.84809	9.77219	367.549	9.02197	11.72	252.152	2.88586	21.4765	11.4983	1.02956	4.01152	109.985	0.461775	0.283835	2.11579	lcl|NC_015440.3_cds_XP_004235705.1_12233	LOC101248561
Solyc03g120440.3	Solyc03g120440	Cluster_2	SL4.0ch03	63269922	63274589	cyclin A2_1	101261801	0	0.584299	2.0811	0.0747147	0.0960338	5.20165	0.0570408	0.0964713	1.36249	0.0940309	0.342926	3.06976	0.0655432	0.0213644	3.20424	0.0582514	0.210202	1.15284	lcl|NC_015440.3_cds_XP_004236406.2_12251	LOC101261801
Solyc03g120450.4	Solyc03g120450	Cluster_2	SL4.0ch03	63276672	63283055	Aminotransferase (AHRD V3.3 *** A0A200PN75_9MAGN);Dbxref=InterPro:IPR004839,Pfam:PF00155;Ontology_term=GO:0009058,GO:0030170	101244469	20.3842	73.4068	59.8168	20.7364	15.7261	76.4846	18.7636	20.6037	55.8975	14.5332	40.6519	100.881	18.479	18.5749	84.0207	25.2265	24.4344	84.4753	lcl|NC_015440.3_cds_NP_001309902.1_12253	LOC101244469
Solyc03g120470.4	Solyc03g120470	Cluster_2	SL4.0ch03	63293845	63303080	tonoplast intrinsic protein 2.2	101243871	5.74263	23.1085	21.1489	7.17338	7.95466	37.154	11.9097	22.5023	67.9689	6.13684	31.8582	84.7233	12.3471	12.0093	50.742	6.18983	7.36585	38.2468	lcl|NC_015440.3_cds_XP_004235690.3_12257	LOC101243871
Solyc03g120910.4	Solyc03g120910	Cluster_2	SL4.0ch03	63583222	63590496	Homeobox leucine-zipper protein (AHRD V3.3 *** Q76CL1_ZINVI)	101257548	5.35533	8.08977	25.573	5.7308	7.3702	20.3759	4.86309	7.11058	18.4662	7.01591	4.56141	42.2491	7.15657	6.76428	29.3441	4.99624	8.37489	26.7558	lcl|NC_015440.3_cds_XP_004235650.1_12312	LOC101257548
Solyc03g121060.4	Solyc03g121060	Cluster_2	SL4.0ch03	63737635	63740143	auxin-regulated IAA26;Dbxref=InterPro:IPR033389,Pfam:PF02309	101055552	4.2938	5.08972	34.4123	6.94638	7.15972	109.534	6.16801	3.97397	18.8174	4.34469	3.29346	9.87883	2.97259	3.4524	29.8759	3.13411	0.655721	19.9634	lcl|NC_015440.3_cds_NP_001266088.1_12333	LOC101055552
Solyc03g121080.3	Solyc03g121080	Cluster_2	SL4.0ch03	63749210	63751870	BnaA06g11160D protein (AHRD V3.3 *-* A0A078HBJ5_BRANA)	101253763	0.0482195	0.191973	5.42262	0.0102449	0.314785	12.3833	0.0114106	0.454454	1.23662	0.0347409	0.729847	0.858544	0.0671324	0.0749499	1.64258	0.0172989	0.687877	1.62443	lcl|NC_015440.3_cds_XP_004235638.2_12335	LOC101253763
Solyc03g121090.4	Solyc03g121090	Cluster_2	SL4.0ch03	63751824	63752868	BnaC02g12160D protein (AHRD V3.3 *-* A0A078HTB1_BRANA)	101254072	32.6103	92.5068	1832.29	28.3132	79.4806	2258.58	45.5998	92.6008	1100.67	20.7738	141.925	1343.56	36.3771	51.9301	2096.56	54.5782	45.8596	1579.03	lcl|NC_015440.3_cds_XP_004235639.1_12336	LOC101254072
Solyc03g121440.4	Solyc03g121440	Cluster_2	SL4.0ch03	63990846	63995418	Proline-rich receptor-like protein kinase PERK13 (AHRD V3.3 *** A0A2G2XXB3_CAPAN)	101244940	5.54908	6.49608	24.4382	3.27837	9.5916	17.573	2.54581	8.73052	14.4551	3.41517	2.99458	19.4752	3.53536	10.5082	17.5848	3.90973	13.7591	7.19277	lcl|NC_015440.3_cds_XP_010318509.1_12377	LOC101244940
Solyc03g121940.3	Solyc03g121940	Cluster_2	SL4.0ch03	64375750	64380425	Nuclear transcription factor Y subunit A-8 (AHRD V3.3 *** A0A2G2ZVT6_CAPAN)	101259926	5.15276	2.31934	7.94168	4.82237	5.1546	11.6775	4.97202	4.10017	9.34132	2.73596	2.16154	4.60728	4.51627	5.45535	14.7624	5.68686	3.32348	8.64371	lcl|NC_015440.3_cds_XP_010318489.1_12453	LOC101259926
Solyc04g005020.3	Solyc04g005020	Cluster_2	SL4.0ch04	41457	42946	Transducin/WD40 repeat-like superfamily protein (AHRD V3.3 *** A0A2U1QGB4_ARTAN)	101260421	1.24895	1.34762	10.3656	1.08085	1.04413	17.3737	4.15283	2.11606	6.4543	1.52052	2.85813	8.85212	1.07172	1.20964	11.9993	1.83555	1.31812	3.78094	lcl|NC_015441.3_cds_XP_004237083.1_12614	LOC101260421
Solyc04g006990.3	Solyc04g006990	Cluster_2	SL4.0ch04	744928	747758	bHLH transcription factor 029	101261805	0.757359	3.3247	1.55443	1.51532	0.652761	14.1012	0.73117	1.19879	2.88639	0.388043	3.04698	10.4534	1.73601	2.42918	26.1791	0.687334	0.929929	14.8882	lcl|NC_015441.3_cds_XP_004237007.1_12773	LOC101261805
Solyc04g007250.1	Solyc04g007250	Cluster_2	SL4.0ch04	1009811	1010608	transmembrane protein (AHRD V3.3 *** AT1G25400.2)	104646739	1.26241	0.491443	11.6234	0.346856	0.993517	40.5358	1.02806	0.535431	17.0633	0.774844	0.433694	1.82898	0.196462	0.621043	20.3286	1.14425	0.587844	1.90802	lcl|NC_015441.3_cds_XP_010319421.1_12801	LOC104646739
Solyc04g008570.4	Solyc04g008570	Cluster_2	SL4.0ch04	2211154	2213454	Pentatricopeptide repeat-containing protein, chloroplastic (AHRD V3.3 *** A0A2G3CF28_CAPCH)	101254893	0.874968	1.39617	2.49256	2.96638	1.31116	3.41155	1.22547	2.3964	3.81809	1.35281	2.50703	11.7833	1.84042	3.19305	5.69316	1.05993	3.40663	11.0197	lcl|NC_015441.3_cds_XP_004237182.2_12983	LOC101254893
Solyc04g008630.3	Solyc04g008630	Cluster_2	SL4.0ch04	2270746	2279274	Autophagy-related protein 9 (AHRD V3.3 *** A0A1U8GWC6_CAPAN);Dbxref=InterPro:IPR007241,Pfam:PF04109	101254295	5.44121	9.29312	15.301	7.97783	6.10222	18.051	7.41807	7.65399	19.5442	6.06007	10.05	18.6368	6.70021	7.67305	24.2042	7.38365	5.5917	12.7134	lcl|NC_015441.3_cds_XP_004237181.1_12992	LOC101254295
Solyc04g009020.4	Solyc04g009020	Cluster_2	SL4.0ch04	2624057	2629836	High chlorophyll fluorescent 107 (AHRD V3.3 *** F4J3Z3_ARATH)	101251873	1.65048	3.29923	6.00803	1.72259	3.81174	2.68198	0.784018	2.96127	4.87164	1.80979	2.0206	12.5728	1.13184	2.81141	5.56993	1.97146	3.91726	22.4883	lcl|NC_015441.3_cds_XP_010319339.1_13062	LOC101251873
Solyc04g009150.1	Solyc04g009150	Cluster_2	SL4.0ch04	2690649	2693183	Disease resistance protein (AHRD V3.3 *** A0A200PUC6_9MAGN)	101265531	0.308649	1.54971	1.09953	0.421251	0.66233	1.22976	0.235392	0.818388	1.30896	0.390521	1.98874	1.73993	0.24229	0.818548	2.01697	0.398425	0.434868	1.46721	lcl|NC_015441.3_cds_XP_010319324.1_13080	LOC101265531
Solyc04g009440.3	Solyc04g009440	Cluster_2	SL4.0ch04	2892319	2894296	NAC domain protein AY498713	543917	40.5084	474.532	1148.54	36.5773	327.264	1871.98	155.633	401.23	2003.84	68.9824	855.594	551.332	18.3563	165.159	854.523	31.3284	25.3228	397.745	lcl|NC_015441.3_cds_NP_001234482.1_13122	NAC1
Solyc04g009860.4	Solyc04g009860	Cluster_2	SL4.0ch04	3206933	3208977	2-oxoglutarate (2OG) and Fe(II)-dependent oxygenase superfamily protein (AHRD V3.3 *** A0A2U1QA13_ARTAN)	101250009	16.083	21.7126	92.0144	25.1919	99.4791	266.444	58.9428	35.7386	437.029	15.4992	18.6769	77.4923	49.2734	49.1043	467.979	7.98079	7.85174	103.527	lcl|NC_015441.3_cds_XP_004236794.1_13189	LOC101250009
Solyc04g009900.4	Solyc04g009900	Cluster_2	SL4.0ch04	3247732	3249119	phosphoenolpyruvate carboxylase kinase;Dbxref=InterPro:IPR000719,Pfam:PF00069;Ontology_term=GO:0004672,GO:0005524,GO:0006468	543633	3.47095	4.98637	29.8108	7.18384	1.14707	20.7521	6.59424	2.79859	73.7514	2.50326	3.49874	65.4009	5.55103	1.15924	106.409	2.61854	2.42299	4.8676	lcl|NC_015441.3_cds_NP_001234394.1_13191	PPCK1
Solyc04g011650.3	Solyc04g011650	Cluster_2	SL4.0ch04	4148387	4153102	Telomere binding protein (AHRD V3.3 *** A0JBS3_SOLLC)	101255981	7.96123	16.5586	28.5186	9.21098	7.46854	39.2914	13.4501	14.3873	52.2802	6.00329	21.5615	27.2838	11.7876	8.18452	52.0339	10.5292	4.67469	23.8437	lcl|NC_015441.3_cds_XP_004236731.1_13296	LOC101255981
Solyc04g016180.3	Solyc04g016180	Cluster_2	SL4.0ch04	6953424	6955850	Glycosyltransferase (AHRD V3.3 *** A0A2K3N592_TRIPR)	101264204	2.41492	5.07597	11.4236	1.88455	1.51759	34.1732	1.71402	8.21044	63.8562	1.12992	6.07779	6.48947	0.491329	0.741058	16.3679	1.017	1.32675	5.50104	lcl|NC_015441.3_cds_XP_004236596.1_13538	LOC101264204
Solyc04g016230.4	Solyc04g016230	Cluster_2	SL4.0ch04	7051710	7053703	Glycosyltransferase (AHRD V3.3 *** A0A0A1WCD6_NICAT)	101262709	0.385385	55.1862	42.1357	0.708459	4.9563	215.18	2.33494	34.6353	613.721	0.37445	24.1188	67.2461	0.278961	1.16567	260.717	0.682417	0.353103	14.4731	lcl|NC_015441.3_cds_XP_004236592.1_13546	LOC101262709
Solyc04g024780.1	Solyc04g024780	Cluster_2	SL4.0ch04	28202176	28203189	DNA ligase 1-like (AHRD V3.3 *** A0A1U7VHC8_NICSY);Dbxref=InterPro:IPR012442,Pfam:PF07816	104646853	4.84971	10.0117	61.33	1.49119	2.53055	68.7871	3.50141	6.62229	144.838	7.90402	7.62353	19.2219	0.942397	1.5738	51.3297	6.95549	1.33597	4.23522	lcl|NC_015441.3_cds_XP_010319613.1_13814	LOC104646853
Solyc04g025430.1	Solyc04g025430	Cluster_2	SL4.0ch04	22268603	22270573	Pentatricopeptide repeat-containing protein (AHRD V3.3 *** A0A1J3F688_NOCCA)	109120124	2.76992	1.9081	4.21304	1.8926	1.38079	5.80603	1.48511	1.28575	4.64682	2.40107	1.22949	5.23242	1.31327	1.64785	5.67791	1.91695	1.10838	2.33828	lcl|NC_015441.3_cds_XP_019069064.1_13771	LOC109120124
Solyc04g025650.3	Solyc04g025650	Cluster_2	SL4.0ch04	20614379	20618888	FAD/NAD(P)-binding oxidoreductase family protein (AHRD V3.3 *** A0A2U1LBG7_ARTAN);Dbxref=InterPro:IPR002938,Pfam:PF01494;Ontology_term=GO:0071949	101260928	11.5766	24.9717	54.5156	5.30376	38.7054	114.257	30.7899	52.1713	185.785	18.1231	55.3511	17.922	10.7196	25.7207	122.648	9.31106	3.83236	10.6534	lcl|NC_015441.3_cds_XP_004237255.1_13743	LOC101260928
Solyc04g049120.4	Solyc04g049120	Cluster_2	SL4.0ch04	38936890	38946784	Nuclear receptor corepressor 1 (AHRD V3.3 *-* A0A1J3EKK6_NOCCA)	101263808	19.1103	35.48	79.6198	24.4539	27.1664	119.375	26.2562	27.6151	110.067	23.3087	38.137	106.049	21.8311	21.6138	72.2296	20.5972	14.6802	60.6352	lcl|NC_015441.3_cds_XP_004237681.1_13899	LOC101263808
Solyc04g051480.1	Solyc04g051480	Cluster_2	SL4.0ch04	49835944	49838688	Pentatricopeptide repeat (AHRD V3.3 *** A0A200PQ84_9MAGN)	101247907	0.619732	0.720938	1.75256	0.543582	0.472057	1.56533	0.559449	0.561342	1.72682	0.688132	0.429218	1.87929	0.35595	0.270487	1.56761	0.697148	0.245775	1.27465	lcl|NC_015441.3_cds_XP_010319796.1_14104	LOC101247907
Solyc04g051490.3	Solyc04g051490	Cluster_2	SL4.0ch04	49839808	49852828	Crossover junction endonuclease EME1B (AHRD V3.3 *** A0A2G2VFP4_CAPBA)	101261911	11.1923	15.015	140.784	9.78556	52.6965	121.286	3.67182	9.43753	77.6518	3.12741	2.48112	59.3688	2.3225	16.571	91.3299	0.985133	1.46839	14.4596	lcl|NC_015441.3_cds_XP_004237479.1_14105	LOC101261911
Solyc04g054320.4	Solyc04g054320	Cluster_2	SL4.0ch04	51588509	51595762	leucine-zipper transcription factor	543697	2.75359	4.44674	9.28942	2.85702	6.41658	8.53212	3.09452	4.78071	7.32569	3.12133	3.61642	9.02188	4.70936	8.80289	9.46852	2.88878	8.67597	8.66537	lcl|NC_015441.3_cds_XP_010319687.1_14215	NITF
Solyc04g054910.4	Solyc04g054910	Cluster_2	SL4.0ch04	52704084	52705828	Ethylene-responsive transcription factor (AHRD V3.3 *-* A0A2G2ZQC4_CAPAN)	101264209	160.194	106.412	574.207	100.918	102.322	587.202	87.2552	110.523	479.684	175.161	82.8737	570.548	72.5339	134.338	583.658	185.4	80.9633	300.098	lcl|NC_015441.3_cds_XP_004237407.1_14271	LOC101264209
Solyc04g055000.3	Solyc04g055000	Cluster_2	SL4.0ch04	52827084	52830622	inactive TPR repeat-containing thioredoxin TTL3-like (AHRD V3.3 *** A0A2I4H3Y7_9ROSI)	101262205	0.373587	1.49283	9.18129	0.231945	0.903346	17.0617	0.689673	1.94987	19.2816	0.244053	1.23329	11.3128	0.545695	1.69531	36.4973	0.471251	1.89325	2.98218	lcl|NC_015441.3_cds_XP_004237401.1_14277	LOC101262205
Solyc04g056570.3	Solyc04g056570	Cluster_2	SL4.0ch04	53854698	53858589	Disease resistance protein (TIR-NBS-LRR class) (AHRD V3.3 *** A0A2U1PW75_ARTAN)	101248007	0.0055573	0.16418	0.797626	0.00400137	0.0559893	0.706854	0.00694543	0.180361	0.670684	0	0.73887	0.376236	0.0433227	0.212157	1.80275	0.00533933	0.0283274	0.376928	lcl|NC_015441.3_cds_XP_004237584.1_14332	LOC101248007
Solyc04g057880.3	Solyc04g057880	Cluster_2	SL4.0ch04	54308396	54329762	Histone-lysine N-methyltransferase ASHH2 (AHRD V3.3 *** A0A2G2WXU8_CAPBA)	101245641	5.22082	7.695	20.441	5.57333	6.45268	16.8248	5.62768	7.10428	13.3323	4.81391	8.11861	14.6054	5.68851	6.47198	13.6914	6.01908	4.94094	11.0537	lcl|NC_015441.3_cds_XP_010319721.1_14358	LOC101245641
Solyc04g058000.2	Solyc04g058000	Cluster_2	SL4.0ch04	54463333	54464867	Laccase (AHRD V3.3 *** A0A1S4DFV6_TOBAC)	101244180	0.997943	2.06251	26.8889	0.870355	1.02175	37.6814	0.739664	1.85106	20.2866	1.11775	3.10074	62.3733	0.463748	0.868626	73.2647	1.18867	0.786263	57.2519	lcl|NC_015441.3_cds_XP_010319711.1_14381	LOC101244180
Solyc04g064880.4	Solyc04g064880	Cluster_2	SL4.0ch04	55388269	55390364	Pathogen-related protein (AHRD V3.3 *** A0A1U8GE43_CAPAN)	101265726	1.7415	38.8624	67.2619	1.07148	12.8642	239.971	3.08612	27.0432	220.114	2.22419	36.7141	11.0206	0.26589	2.93266	53.0395	1.7923	0.0604495	13.8788	lcl|NC_015441.3_cds_XP_004237745.1_14504	LOC101265726
Solyc04g072034.1	Solyc04g072034	Cluster_2	SL4.0ch04	56936576	56938778	NAD(P)-binding Rossmann-fold superfamily protein (AHRD V3.3 *** Q9SZ91_ARATH);Dbxref=InterPro:IPR002347,Pfam:PF00106	101264711	9.45672	6.49828	16.5768	7.25532	8.3382	15.4798	8.06649	7.63309	20.4846	7.56228	7.06555	18.6716	7.62254	6.31191	26.081	7.17422	8.11186	22.6	lcl|NW_020442500.1_cds_XP_004253269.1_37226	LOC101264711
Solyc04g072260.3	Solyc04g072260	Cluster_2	SL4.0ch04	57192705	57230141	Midasin (AHRD V3.3 *** A0A2G2ZQ87_CAPAN)	101258364	5.64082	4.79517	11.3702	4.1562	5.79952	12.1599	3.57389	3.75501	8.99826	6.64495	3.55322	9.56998	3.06707	5.01377	7.78031	5.86643	4.01647	8.42607	lcl|NC_015441.3_cds_XP_010320130.1_14685	LOC101258364
Solyc04g072270.1	Solyc04g072270	Cluster_2	SL4.0ch04	57234690	57237674	Midasin (AHRD V3.3 *-* A0A2G2ZQ87_CAPAN)	101258364	1.9681	1.43527	3.40519	1.01523	1.50518	3.83302	0.811896	0.971388	2.75138	2.2086	1.01506	4.86452	0.660647	1.2269	7.86825	1.69007	0.769971	2.66361	lcl|NC_015441.3_cds_XP_010320129.1_14686	LOC101258364
Solyc04g076220.3	Solyc04g076220	Cluster_2	SL4.0ch04	59158819	59160252	AT-hook motif nuclear-localized protein (AHRD V3.3 *** A0A1U8GD78_CAPAN)	101252483	1.77302	9.45419	35.8632	2.54815	4.99873	131.246	8.07435	7.10369	93.8539	2.53383	7.31772	13.2572	4.55399	3.94647	93.3216	2.6178	1.62947	18.442	lcl|NC_015441.3_cds_XP_004237987.1_14913	LOC101252483
Solyc04g076350.1	Solyc04g076350	Cluster_2	SL4.0ch04	59255873	59261828	Kinase interacting (KIP1-like) family protein (AHRD V3.3 *-* A0A2U1KWG5_ARTAN)	104647156	0.0828973	0.135305	0.658787	0.0957796	0.141133	0.740941	0.08082	0.156292	0.783993	0.0983751	0.233465	0.401367	0.0632609	0.177471	0.56103	0.0691244	0.0511097	0.298364	lcl|NC_015441.3_cds_XP_025886604.1_14936	LOC104647156
Solyc04g077120.4	Solyc04g077120	Cluster_2	SL4.0ch04	60061328	60067687	Inositol-tetrakisphosphate 1-kinase (AHRD V3.3 *** A0A1U8GD06_CAPAN);Dbxref=InterPro:IPR040464,Pfam:PF05770	101246342	8.57616	4.08064	43.2152	8.58129	16.1787	71.8217	8.85565	6.59682	70.6414	18.6256	3.49633	19.1132	11.1865	7.31798	27.8397	13.2133	6.98688	30.7279	lcl|NC_015441.3_cds_XP_004238049.1_15029	LOC101246342
Solyc04g077220.3	Solyc04g077220	Cluster_2	SL4.0ch04	60137703	60139531	Homeobox-leucine zipper protein HAT22 (AHRD V3.3 *** A0A2G3CPE7_CAPCH)	101248097	7.94182	10.8199	125.273	12.0994	4.3622	376.896	10.3486	8.53569	275.47	7.72465	16.2246	250.925	5.34647	6.73902	896.578	11.471	2.65111	327.273	lcl|NC_015441.3_cds_XP_004238055.1_15039	LOC101248097
Solyc04g077490.3	Solyc04g077490	Cluster_2	SL4.0ch04	60418478	60421941	AP2-like ethylene-responsive transcription factor ANT (AHRD V3.3 *** A0A2G2Z848_CAPAN)	101251772	0.152535	0.331903	0.871114	0.627687	0.331592	2.85583	0.281628	0.301395	1.84509	0.146005	0.182599	7.22324	0.718063	0.640341	5.53512	0.0851108	0.481068	1.95052	lcl|NC_015441.3_cds_NP_001287930.1_15072	LeANT
Solyc04g078190.4	Solyc04g078190	Cluster_2	SL4.0ch04	60970009	60972478	DUF620 domain-containing protein (AHRD V3.3 *** A0A1Q3D2E6_CEPFO)	101265729	1.04296	1.94417	5.64705	1.8947	2.43424	5.4655	1.18919	1.9678	4.67436	1.03756	0.939084	2.76343	1.9424	1.86119	4.3583	1.05942	3.2497	4.21833	lcl|NC_015441.3_cds_XP_004238112.1_15139	LOC101265729
Solyc04g078500.1	Solyc04g078500	Cluster_2	SL4.0ch04	61211969	61212664	cyclinJ18	101258257	1.88785	4.55292	7.59862	2.99359	9.92001	13.2046	2.24748	5.40135	8.66669	0.698721	7.74734	4.8312	1.36131	7.91667	6.36806	1.4609	1.63672	4.94121	lcl|NC_015441.3_cds_XP_010320315.1_15162	LOC101258257
Solyc04g078930.4	Solyc04g078930	Cluster_2	SL4.0ch04	61567001	61569240	Alpha-amylase (AHRD V3.3 *** K4BUX7_SOLLC)	101254788	0.381176	2.07088	5.16589	0.866546	1.61395	8.77987	0.0442952	0.637882	3.93924	0.60238	3.46176	4.93715	0.508061	1.91545	7.09539	0.23107	0.895199	11.1658	lcl|NC_015441.3_cds_XP_004238157.1_15220	LOC101254788
Solyc04g079570.1	Solyc04g079570	Cluster_2	SL4.0ch04	61967652	61968371	Dof zinc finger protein (AHRD V3.3 *-* A0A2K3NXA1_TRIPR)	101264214	0.772144	1.74396	7.90997	1.14028	1.05475	12.5233	1.15401	1.00813	18.9029	1.34374	0.380254	6.6225	1.56089	2.74649	39.6403	0.682227	1.06201	3.88179	lcl|NC_015441.3_cds_XP_004238591.1_15289	LOC101264214
Solyc04g080260.4	Solyc04g080260	Cluster_2	SL4.0ch04	62473747	62476958	Glucan endo-1,3-beta-glucosidase (AHRD V3.3 *** J9Z4Z2_ELAGV);Dbxref=InterPro:IPR000490,Pfam:PF00332;Ontology_term=GO:0004553,GO:0005975	101257166	4.98493	4.68176	11.69	7.41728	7.15448	29.8178	5.83008	7.91431	42.3063	2.51942	2.53885	17.7278	6.79175	8.3594	50.1501	7.62887	19.834	10.0833	lcl|NC_015441.3_cds_XP_004238250.1_15371	LOC101257166
Solyc04g080680.4	Solyc04g080680	Cluster_2	SL4.0ch04	62759973	62761989	P-loop containing nucleoside triphosphate hydrolases superfamily protein (AHRD V3.3 *** A0A2U1NGY3_ARTAN)	101265127	5.1825	6.99797	18.7873	4.92863	5.37083	17.0333	4.55772	4.98987	34.423	3.93524	5.63794	26.0895	4.06173	6.11069	41.5952	5.24204	4.6452	24.1797	lcl|NC_015441.3_cds_XP_004238276.2_15428	LOC101265127
Solyc04g081290.3	Solyc04g081290	Cluster_2	SL4.0ch04	63303151	63306457	Cytokinin riboside 5'-monophosphate phosphoribohydrolase (AHRD V3.3 *** A0A2G2X1Q5_CAPBA);Dbxref=InterPro:IPR031100,Pfam:PF03641	101258855	43.4931	32.9127	108.873	33.1567	95.7013	155.993	50.3275	91.4312	185.087	58.8717	51.7268	177.442	16.5319	67.1185	518.315	25.1758	62.673	142.634	lcl|NC_015441.3_cds_NP_001311431.1_15515	TLOG1
Solyc04g081840.4	Solyc04g081840	Cluster_2	SL4.0ch04	63694383	63697979	UPF0496 protein isoform X1 (AHRD V3.3 *** A0A2I4H6K4_9ROSI);Dbxref=InterPro:IPR007749,Pfam:PF05055	101250987	0.716	0.290683	37.4103	0.737486	1.14018	95.7789	1.4989	0.58283	44.2418	1.5332	0.310501	5.3288	0.698418	0.900162	8.84092	3.69861	1.30187	5.21883	lcl|NC_015441.3_cds_XP_004238625.1_15571	LOC101250987
Solyc04g082290.4	Solyc04g082290	Cluster_2	SL4.0ch04	63976980	63982284	inactive purple acid phosphatase-like protein (AHRD V3.3 *** AT1G42430.1)	101255492	5.90182	9.33442	16.2969	3.68414	8.15861	15.6424	3.21658	9.71787	8.0411	5.14088	5.79407	14.5881	4.69605	7.56872	22.105	5.03726	18.4638	16.1811	lcl|NC_015441.3_cds_XP_004238417.1_15624	LOC101255492
Solyc04g082480.3	Solyc04g082480	Cluster_2	SL4.0ch04	64090275	64095232	Plant regulator RWP-RK family protein, putative (AHRD V3.3 *** A0A061FD78_THECC)	101260431	3.25275	9.31339	34.8341	2.74679	9.21885	32.0388	2.07079	9.14344	40.0684	2.6425	7.99282	47.5355	3.82424	13.8957	51.3398	5.7234	14.2451	33.95	lcl|NC_015441.3_cds_XP_010320463.1_15651	LOC101260431
Solyc04g082580.3	Solyc04g082580	Cluster_2	SL4.0ch04	64187844	64191071	F-box/kelch-repeat protein (AHRD V3.3 *** A0A2G2X1H4_CAPBA)	101262810	2.2111	7.27775	11.5557	3.96536	4.14979	12.5959	4.97047	6.30948	11.8233	3.57409	7.33416	26.6028	5.15302	5.01102	21.9185	5.15497	11.844	25.1185	lcl|NC_015441.3_cds_XP_010320469.1_15668	LOC101262810
Solyc04g082870.1	Solyc04g082870	Cluster_2	SL4.0ch04	64351094	64353508	Pentatricopeptide repeat-containing protein (AHRD V3.3 *** A0A2G3CQI3_CAPCH)	101245160	1.32935	2.53929	6.44584	1.36916	1.34045	11.2028	1.67082	1.47742	4.20727	1.84887	2.70832	5.00555	1.07217	1.41858	6.51047	1.84118	0.83044	2.03117	lcl|NC_015441.3_cds_XP_010320488.1_15719	LOC101245160
Solyc05g005280.4	Solyc05g005280	Cluster_2	SL4.0ch05	273341	276208	Poly [ADP-ribose] polymerase (AHRD V3.3 *** A0A2G2WJW6_CAPBA)	101248971	0.491941	0.663432	8.58509	1.27395	1.97748	71.4432	2.63721	4.39693	69.4998	3.06656	1.91535	50.9521	2.15375	1.96386	48.4637	0.396921	0.115168	1.66327	lcl|NC_015442.3_cds_XP_010320568.1_15768	LOC101248971
Solyc05g005290.4	Solyc05g005290	Cluster_2	SL4.0ch05	277895	279752	Poly [ADP-ribose] polymerase (AHRD V3.3 *** A0A2G2WJW6_CAPBA)	101249263	7.43652	19.3678	59.4817	13.871	40.4599	152.62	3.03076	9.31377	66.7276	0.361522	1.03104	18.3171	1.30226	5.96668	47.0695	4.54249	8.25171	3.77175	lcl|NC_015442.3_cds_XP_019069623.1_15769	LOC101249263
Solyc05g005740.3	Solyc05g005740	Cluster_2	SL4.0ch05	598835	604372	Potassium transporter (AHRD V3.3 *** A0A2G2VML6_CAPBA);Dbxref=InterPro:IPR003855,Pfam:PF02705;Ontology_term=GO:0015079,GO:0016020,GO:0071805	101255394	2.41005	3.86406	15.9882	6.7465	2.82792	14.4218	4.00865	5.12139	12.3662	2.21869	3.16585	20.8311	3.77003	6.06252	43.7185	2.11728	2.81143	6.4882	lcl|NC_015442.3_cds_XP_004238679.1_15821	LOC101255394
Solyc05g006430.3	Solyc05g006430	Cluster_2	SL4.0ch05	1118079	1120519	Formin-like protein (AHRD V3.3 *** A0A2G2VM92_CAPBA);Dbxref=InterPro:IPR015425,Pfam:PF02181	101252878	0.0307164	0.63682	2.59454	0.596263	1.43654	7.90182	0.64927	1.35645	5.25155	0	1.30031	1.30095	0.0227937	1.01219	1.47405	0.633278	0.964789	6.05994	lcl|NC_015442.3_cds_XP_004239363.2_15898	LOC101252878
Solyc05g006490.4	Solyc05g006490	Cluster_2	SL4.0ch05	1164398	1169706	TPX2 domain-containing protein (AHRD V3.3 *-* A0A1Q3CMC0_CEPFO)	101245760	25.9871	24.8934	71.0013	12.4869	14.871	43.6651	13.0466	15.0284	27.5308	15.6698	8.69335	36.3951	8.86091	9.49267	39.5483	27.3022	8.17557	59.9987	lcl|NC_015442.3_cds_XP_010320635.1_15907	LOC101245760
Solyc05g006550.4	Solyc05g006550	Cluster_2	SL4.0ch05	1236846	1240887	Microtubule-associated protein TORTIFOLIA1 (AHRD V3.3 *-* A0A1J3JY05_NOCCA)	101247217	0.612131	2.76679	3.65865	1.31297	0.739917	2.57101	1.70972	0.924925	3.77448	0.917298	1.13696	2.01966	2.22788	0.60729	2.1686	0.419066	0.708224	1.31673	lcl|NC_015442.3_cds_XP_004238736.1_15917	LOC101247217
Solyc05g006810.4	Solyc05g006810	Cluster_2	SL4.0ch05	1470275	1476943	2,4-dichlorophenol 6-monooxygenase (AHRD V3.3 *** A0A1J3FFU9_NOCCA);Dbxref=InterPro:IPR002938,Pfam:PF01494;Ontology_term=GO:0071949	101256488	2.8789	2.89881	7.44443	2.4141	2.78809	5.40524	2.90667	2.80896	5.33309	2.91777	3.121	15.2898	2.25116	2.69724	8.5351	2.3174	2.05979	9.14763	lcl|NC_015442.3_cds_XP_004239375.1_15950	LOC101256488
Solyc05g006920.4	Solyc05g006920	Cluster_2	SL4.0ch05	1569437	1573279	Protein NRT1/ PTR FAMILY 2.13 (AHRD V3.3 *** A0A1U8EVJ4_CAPAN);Dbxref=InterPro:IPR000109,Pfam:PF00854;Ontology_term=GO:0016020,GO:0022857,GO:0055085	101254689	19.9103	22.4173	91.5239	19.3507	20.954	112.809	10.2975	10.6663	22.7601	11.9002	12.8703	63.5449	11.6713	11.3488	43.617	18.2859	19.4656	41.4579	lcl|NC_015442.3_cds_XP_004238760.1_15959	LOC101254689
Solyc05g007580.1	Solyc05g007580	Cluster_2	SL4.0ch05	2168591	2169484	Zinc-finger homeodomain protein 11 (AHRD V3.3 *** A0A2G2VLP7_CAPBA)	101267309	0.165889	16.0237	6.87331	1.24018	2.01929	29.478	1.12583	10.2627	23.9314	0.675532	19.7083	10.8409	0.337214	1.22381	9.46472	0.281815	0.570987	2.92577	lcl|NC_015442.3_cds_XP_004238801.1_16038	LOC101267309
Solyc05g007770.3	Solyc05g007770	Cluster_2	SL4.0ch05	2278058	2279982	NAC domain TF	101244582	4.39096	29.096	264.183	9.97573	7.88595	502.339	54.6967	43.8723	144.494	11.5309	240.008	308.62	8.73776	24.0145	579.112	14.7453	1.43956	491.763	lcl|NC_015442.3_cds_NP_001316452.1_16055	LOC101244582
Solyc05g007820.4	Solyc05g007820	Cluster_2	SL4.0ch05	2310064	2311285	RING/U-box superfamily protein (AHRD V3.3 *-* A0A2U1ME13_ARTAN)	101246630	8.6416	20.7771	31.6379	13.035	11.8335	27.4546	12.971	16.1411	29.2388	9.05473	19.9846	36.6659	16.7169	14.8369	38.6348	8.43186	12.7056	29.3984	lcl|NC_015442.3_cds_XP_010320694.3_16064	LOC101246630
Solyc05g007880.4	Solyc05g007880	Cluster_2	SL4.0ch05	2367884	2370711	cyclic dof factor 2-like (AHRD V3.3 *** A0A2I4E3P6_9ROSI)	101248009	0.849304	2.43581	122.517	1.99367	4.87065	189.014	0.962555	12.6351	70.9096	0.914145	2.85434	131.616	1.4236	24.227	72.1907	1.66123	22.6809	104.012	lcl|NC_015442.3_cds_XP_004238821.1_16074	LOC101248009
Solyc05g007950.4	Solyc05g007950	Cluster_2	SL4.0ch05	2422283	2423896	LERNALE L.esculentum ribonuclease le;Dbxref=InterPro:IPR001568,Pfam:PF00445;Ontology_term=GO:0003723,GO:0033897	544098	0.439926	5.34602	43.1534	2.04492	1.41566	19.5449	1.02318	2.23664	2.80227	0.648549	3.81598	4.38964	2.31741	1.62623	5.66782	0.595736	0.473888	2.931	lcl|NC_015442.3_cds_NP_001234195.1_16083	RNALE
Solyc05g008060.4	Solyc05g008060	Cluster_2	SL4.0ch05	2531260	2534971	SlPIN4;Dbxref=InterPro:IPR004776,Pfam:PF03547;Ontology_term=GO:0016021,GO:0055085	100527968	7.10173	16.9564	78.6446	12.1621	11.4964	92.2555	15.8809	19.84	52.0811	9.51297	22.7771	59.5124	11.7863	12.7641	96.2458	6.65545	31.6807	51.8835	lcl|NC_015442.3_cds_NP_001234184.1_16099	PIN4
Solyc05g008070.4	Solyc05g008070	Cluster_2	SL4.0ch05	2549614	2552292	Disease resistance protein (AHRD V3.3 *** A0A2U1M2V8_ARTAN)	101252874	0.7111	3.47426	3.39177	1.13407	1.70603	5.81266	2.52359	2.43941	5.73852	2.60084	2.86362	6.05278	0.979891	1.64283	6.33699	0.705715	0.474911	1.1822	lcl|NC_015442.3_cds_XP_010320708.1_16101	LOC101252874
Solyc05g008090.3	Solyc05g008090	Cluster_2	SL4.0ch05	2562225	2567440	TPX2 (Targeting protein for Xklp2) protein family (AHRD V3.3 *-* A0A2U1NUC4_ARTAN)	101253184	6.0601	20.0007	51.1407	14.6413	10.2099	73.0443	13.8072	9.07466	45.0066	7.95897	12.0393	111.445	11.612	9.13969	152.333	6.88791	7.13394	95.6527	lcl|NC_015442.3_cds_XP_004238839.1_16103	LOC101253184
Solyc05g008100.1	Solyc05g008100	Cluster_2	SL4.0ch05	2569886	2570284	extensin (AHRD V3.3 *** XP_010320709.1)	104647274	27.0739	22.8606	193.46	29.24	39.3853	255.855	28.9195	43.9582	141.41	20.0403	19.9019	129.835	30.5725	44.0276	378.721	59.694	111.486	153.882	lcl|NC_015442.3_cds_XP_010320709.1_16104	LOC104647274
Solyc05g008220.4	Solyc05g008220	Cluster_2	SL4.0ch05	2662187	2664221	Plastid movement impaired protein (AHRD V3.3 *** A0A072VEV4_MEDTR);Dbxref=InterPro:IPR025322,Pfam:PF14009	101256484	3.35664	25.6655	16.6484	4.64477	6.44836	115.292	4.06154	8.41919	54.5677	1.50819	19.3851	23.3338	1.7694	2.56961	72.0823	1.0783	0	4.12078	lcl|NC_015442.3_cds_XP_004238848.1_16113	LOC101256484
Solyc05g008390.3	Solyc05g008390	Cluster_2	SL4.0ch05	2803261	2807108	RING/FYVE/PHD zinc finger superfamily protein (AHRD V3.3 *-* A0A2U1L203_ARTAN)	101260726	10.5514	34.5702	145.395	24.3187	8.84956	123.754	14.9627	17.5362	65.2723	10.7361	26.1012	127.306	12.9864	16.5586	134.456	18.61	4.19527	330.762	lcl|NC_015442.3_cds_XP_004238863.1_16131	LOC101260726
Solyc05g009520.2	Solyc05g009520	Cluster_2	SL4.0ch05	3768540	3769068	hypothetical protein (AHRD V3.3 *** AT1G13360.3)	101257561	5.62582	7.87694	31.1089	13.3983	7.42811	74.7818	15.1926	3.97413	223.875	7.82842	5.73197	78.2299	7.69999	3.74597	107.334	10.8019	1.64609	53.8037	lcl|NC_015442.3_cds_XP_004238939.1_16273	LOC101257561
Solyc05g009560.4	Solyc05g009560	Cluster_2	SL4.0ch05	3813635	3815681	Homologous-pairing protein 2-like protein (AHRD V3.3 *** A0A1J3FHR4_NOCCA)	101258653	1.81037	1.96185	23.4358	1.96145	3.40445	43.9659	3.70875	2.75625	16.0929	3.48378	2.44686	5.45781	1.45606	2.46037	10.0282	1.70061	4.86107	10.885	lcl|NC_015442.3_cds_XP_004238942.1_16277	LOC101258653
Solyc05g009720.3	Solyc05g009720	Cluster_2	SL4.0ch05	3982092	3984758	Myb-like transcription factor family protein (AHRD V3.3 *** A0A1P8AW12_ARATH)	101263023	2.77754	1.44524	10.8504	4.77434	0.513182	17.7364	4.7523	1.63467	36.454	2.42902	0.882907	25.142	7.11511	1.14213	24.9444	4.20397	3.56895	36.9312	lcl|NC_015442.3_cds_XP_004238956.1_16297	LOC101263023
Solyc05g012230.4	Solyc05g012230	Cluster_2	SL4.0ch05	5587881	5590269	hypothetical protein (AHRD V3.3 *-* AT5G61040.1)	101267310	0.749588	0.554207	5.46831	0.255033	1.3027	1.75643	0.626857	0.649194	5.56598	0.161535	0.361541	13.3363	0.951059	3.64194	10.8459	0.246127	0.507865	7.89328	lcl|NC_015442.3_cds_XP_010320859.1_16495	LOC101267310
Solyc05g012660.3	Solyc05g012660	Cluster_2	SL4.0ch05	5952551	5954255	Glycosyltransferase (AHRD V3.3 *** F4ISB4_ARATH)	101251980	0.222128	0.716839	7.0261	0.369208	0.463918	19.2761	0.493017	0.849294	11.2542	0.117001	0.742935	2.31223	0.16619	0.077284	5.54197	0.164707	0.170008	1.07972	lcl|NC_015442.3_cds_XP_010320891.1_16561	LOC101251980
Solyc05g012770.3	Solyc05g012770	Cluster_2	SL4.0ch05	6010111	6015889	WRKY transcription factor 4	101253782	4.02154	18.115	38.0642	12.0829	8.86957	61.0878	22.2622	17.5591	116.505	10.3112	28.8855	80.2416	10.9749	13.5489	201.577	4.20466	2.39105	20.7794	lcl|NC_015442.3_cds_XP_004239088.1_16575	LOC101253782
Solyc05g012910.4	Solyc05g012910	Cluster_2	SL4.0ch05	6120522	6124945	Disease resistance protein (AHRD V3.3 *-* A0A2U1N8H9_ARTAN)	101266221	0.0103107	0.530184	0.906021	0.0358738	0.271924	2.06193	0.0410007	0.194447	0.604483	0.0296416	0.545759	1.37685	0.0153181	0.122442	0.341934	0.0176219	0.0408464	1.08262	lcl|NC_015442.3_cds_XP_010320900.1_16590	LOC101266221
Solyc05g014230.3	Solyc05g014230	Cluster_2	SL4.0ch05	8048269	8050400	RING/U-box superfamily protein (AHRD V3.3 *** A0A2U1NQ36_ARTAN)	101255095	0.752563	2.33495	24.4198	1.69292	0.411189	26.0279	2.15859	0.943544	12.8324	1.22728	1.3382	18.6052	1.99141	1.02468	37.514	0.683874	0.811838	11.0803	lcl|NC_015442.3_cds_XP_004239169.1_16743	LOC101255095
Solyc05g014250.3	Solyc05g014250	Cluster_2	SL4.0ch05	8077274	8080101	RING/U-box superfamily protein (AHRD V3.3 *** B6U862_MAIZE)	101255692	2.54219	1.69941	12.8173	2.93623	1.82423	17.0563	1.34977	1.79978	12.927	1.66678	1.45014	21.1598	3.16159	2.12058	37.7989	4.09671	3.58827	16.8783	lcl|NC_015442.3_cds_XP_004239171.1_16746	LOC101255692
Solyc05g015060.4	Solyc05g015060	Cluster_2	SL4.0ch05	9822880	9824647	P-loop containing nucleoside triphosphate hydrolases superfamily protein (AHRD V3.3 *** A0A2U1NGS8_ARTAN)	101265639	0.261744	0.404841	99.0024	0.678091	3.44928	132.634	0.486434	1.19999	195.043	0.161774	0.516996	114.844	0.316849	3.70725	332.089	0.0879752	0.293999	17.7533	lcl|NC_015442.3_cds_XP_004239200.1_16815	LOC101265639
Solyc05g047460.3	Solyc05g047460	Cluster_2	SL4.0ch05	58247276	58253752	Auxin Response Factor 7B	100736463	6.07858	7.32956	54.0262	14.162	7.71449	54.3021	5.16132	5.57421	37.5581	5.90175	7.1962	127.528	9.00483	8.60559	74.3651	3.26374	10.0228	43.8449	lcl|NC_015442.3_cds_XP_010321285.1_17335	ARF19-1
Solyc05g051510.4	Solyc05g051510	Cluster_2	SL4.0ch05	61268271	61269342	Prohibitin (AHRD V3.3 *** O04361_TOBAC);Dbxref=InterPro:IPR001107,Pfam:PF01145	101256592	1.56008	1.95743	24.5538	2.38135	4.36018	24.6048	2.21233	2.74924	81.3537	2.28904	1.88707	31.0625	1.7938	1.73402	54.8349	1.79571	3.14418	16.6635	lcl|NC_015442.3_cds_XP_004240021.1_17546	LOC101256592
Solyc05g052950.4	Solyc05g052950	Cluster_2	SL4.0ch05	62514662	62520581	Regulator of chromosome condensation (RCC1) family protein (AHRD V3.3 *** Q9M2S1_ARATH)	101249643	0.0099683	0.292446	2.48655	0.0220405	6.55557	1.94217	0.062289	4.57229	19.7781	0.024963	0.480716	5.61904	0.161695	6.94123	2.46834	0.109162	9.65267	28.6398	lcl|NC_015442.3_cds_XP_010321436.1_17721	LOC101249643
Solyc05g053140.3	Solyc05g053140	Cluster_2	SL4.0ch05	62664471	62671529	26S proteasome non-ATPase regulatory subunit 13 (AHRD V3.3 *** B6TA88_MAIZE)	101245654	21.6926	26.3917	56.8825	21.9956	29.7761	54.8905	21.5697	25.4172	68.7285	20.0699	22.7817	72.4458	24.347	27.5718	74.7083	18.9572	29.7102	48.2072	lcl|NC_015442.3_cds_XP_004239900.1_17749	LOC101245654
Solyc05g053210.4	Solyc05g053210	Cluster_2	SL4.0ch05	62736255	62741309	Non-specific serine/threonine protein kinase (AHRD V3.3 *** A0A2G2WU69_CAPBA);Dbxref=InterPro:IPR000719,Pfam:PF00069;Ontology_term=GO:0004672,GO:0005524,GO:0006468	101243894	171.487	266.437	2271.5	143.774	184.956	1995.76	75.7636	167.522	1703.47	65.8292	137.086	2115.07	78.4597	189.707	2170.39	190.25	99.0803	1716.42	lcl|NC_015442.3_cds_NP_001296828.1_17758	LOC101243894
Solyc05g053890.3	Solyc05g053890	Cluster_2	SL4.0ch05	63301489	63303168	Glycosyltransferase (AHRD V3.3 *** A0A2I4EYF5_9ROSI)	101244489	1.12849	0.430814	1.69147	0.445851	0.625148	2.63913	0.874014	1.0643	2.4003	1.31805	1.35264	11.3212	0.596358	1.03398	6.14912	0.857362	2.35655	1.25033	lcl|NC_015442.3_cds_XP_004240208.2_17837	LOC101244489
Solyc05g055480.3	Solyc05g055480	Cluster_2	SL4.0ch05	64492581	64496566	NAC domain-containing protein (AHRD V3.3 *** A0A2U1NSV2_ARTAN)	101265545	19.8831	23.5738	68.214	16.9904	20.5082	74.6856	12.2301	18.852	163.063	16.3718	16.1325	112.414	16.7943	19.7777	229.802	15.7343	22.3083	97.9711	lcl|NC_015442.3_cds_XP_004239709.1_18040	LOC101265545
Solyc05g055650.3	Solyc05g055650	Cluster_2	SL4.0ch05	64593569	64595049	Quinoprotein alcohol dehydrogenase-like superfamily (AHRD V3.3 *** A0A2U1Q1H6_ARTAN)	101262917	0.491067	2.95978	4.60163	0.359731	2.67171	4.11789	0.526779	2.90454	2.14954	0.221703	7.54385	2.29072	0	2.83081	3.41839	0	1.10987	1.1914	lcl|NC_015442.3_cds_XP_019069422.1_18053	LOC101262917
Solyc05g055790.4	Solyc05g055790	Cluster_2	SL4.0ch05	64673999	64678142	Protein phosphatase 2C family protein (AHRD V3.3 *-* A0A2U1QE45_ARTAN);Dbxref=InterPro:IPR001932,Pfam:PF00481;Ontology_term=GO:0003824	101260535	3.01857	4.81862	14.3473	4.34249	4.1508	18.0762	4.48814	5.41581	16.1838	3.74301	4.21025	11.7374	2.28594	3.31419	7.19019	4.69986	2.97902	21.8814	lcl|NC_015442.3_cds_XP_004239696.1_18065	LOC101260535
Solyc05g055860.4	Solyc05g055860	Cluster_2	SL4.0ch05	64714082	64717695	Serine/threonine-protein kinase (AHRD V3.3 *** A0A2G3CIV2_CAPCH)	101256778	0	0.553472	26.8639	0.0160941	0.360721	13.0239	0	0.16869	2.86633	0.0142888	0.818016	5.45996	0.00836263	0.0955267	3.32462	0	0.0448713	2.45179	lcl|NC_015442.3_cds_XP_004239685.1_18071	LOC101256778
Solyc05g056170.3	Solyc05g056170	Cluster_2	SL4.0ch05	64942498	64946271	Phenylalanine ammonia-lyase (AHRD V3.3 *** A0A2G2WVC6_CAPBA);Dbxref=InterPro:IPR001106,Pfam:PF00221	101249824	0.845963	5.0474	23.7888	2.57454	7.89835	65.4964	3.27715	6.50406	99.2683	1.05769	4.73965	15.2709	5.18052	6.34954	24.6339	0.485658	22.892	2.33239	lcl|NC_015442.3_cds_NP_001307530.1_18118	PAL2
Solyc05g056200.1	Solyc05g056200	Cluster_2	SL4.0ch05	64950069	64951391	Protein kinase domain (AHRD V3.3 *** A0A200QI14_9MAGN);Dbxref=InterPro:IPR000719,Pfam:PF00069;Ontology_term=GO:0004672,GO:0005524,GO:0006468	101249551	4.41481	3.94125	19.5927	3.54932	2.52896	40.3148	4.0056	3.66019	106.955	3.472	4.28162	40.4601	3.98393	3.30838	114.862	3.25005	1.79219	21.0999	lcl|NC_015442.3_cds_XP_010321314.1_18119	LOC101249551
Solyc06g005480.3	Solyc06g005480	Cluster_2	SL4.0ch06	504483	509120	DUF506 domain-containing protein (AHRD V3.3 *** A0A1Q3BLT1_CEPFO);Dbxref=InterPro:IPR006502,Pfam:PF04720	101253593	7.02857	28.0305	70.9384	2.52033	15.7985	57.9927	8.18386	23.6527	144.093	6.66027	30.4197	12.9899	3.27504	7.19142	24.9136	5.76847	2.40396	9.38847	lcl|NC_015443.3_cds_XP_004240360.1_18227	LOC101253593
Solyc06g007610.2	Solyc06g007610	Cluster_2	SL4.0ch06	1620840	1622429	Glyoxalase-like domain (AHRD V3.3 *** A0A200QDW9_9MAGN)	101251384	1.61021	1.1756	17.6029	1.20684	2.87714	10.3852	1.02848	1.16196	4.28587	1.49186	0.407197	7.4182	1.73192	1.11802	13.1907	1.60709	2.71346	12.2052	lcl|NC_015443.3_cds_XP_004240438.1_18376	LOC101251384
Solyc06g008190.1	Solyc06g008190	Cluster_2	SL4.0ch06	2081470	2083005	Pentatricopeptide repeat-containing protein, mitochondrial (AHRD V3.3 *** A0A2G3C427_CAPCH)	101264728	1.45366	2.06681	4.2993	2.05046	1.79269	4.53402	1.92484	1.334	4.83951	1.93655	1.94432	7.11569	1.68269	1.71376	9.3284	1.60118	1.24409	3.22883	lcl|NC_015443.3_cds_XP_025887189.1_18439	LOC101264728
Solyc06g008360.3	Solyc06g008360	Cluster_2	SL4.0ch06	2263432	2269777	NAC domain-containing protein (AHRD V3.3 *-* A0A2U1MZK2_ARTAN)	101268688	1.41971	1.87886	3.4581	2.33941	2.0529	10.5605	1.03765	1.03945	13.5992	0.649818	0.585398	5.01563	1.05456	1.29024	11.3008	0.833272	0.798515	6.03328	lcl|NC_015443.3_cds_XP_004240497.1_18458	LOC101268688
Solyc06g008620.1	Solyc06g008620	Cluster_2	SL4.0ch06	2529965	2531947	TolB protein-related protein (AHRD V3.3 *** A0A2U1LVX5_ARTAN)	101247825	4.16339	10.8824	40.7765	2.52951	2.57755	90.9908	2.68013	3.40624	28.6121	2.14451	2.56398	5.4781	3.94348	2.46899	97.7862	2.7787	1.5373	49.3647	lcl|NC_015443.3_cds_XP_004240512.1_18482	LOC101247825
Solyc06g009290.4	Solyc06g009290	Cluster_2	SL4.0ch06	3252243	3260629	ABC transporter B family member (AHRD V3.3 *** A0A2K3NLX3_TRIPR)	101262724	0.272309	1.23153	35.9832	0.953038	2.73609	152.628	1.45004	3.05751	360.952	1.01114	1.231	55.5675	0.698076	0.926869	351.601	0.458213	0.646222	8.98055	lcl|NC_015443.3_cds_XP_010321860.1_18556	LOC101262724
Solyc06g009390.3	Solyc06g009390	Cluster_2	SL4.0ch06	3315118	3318876	Protein phosphatase-2C (AHRD V3.3 *** O82469_MESCR);Dbxref=InterPro:IPR001932,Pfam:PF00481;Ontology_term=GO:0003824	101264330	3.49761	7.2693	11.8693	4.56563	3.30651	15.287	7.09165	6.47699	24.4736	5.16325	8.12607	15.4461	5.64329	4.59545	17.1937	3.64263	3.25129	9.44029	lcl|NC_015443.3_cds_XP_004240563.1_18565	LOC101264330
Solyc06g048520.3	Solyc06g048520	Cluster_2	SL4.0ch06	28870517	28878727	RING/U-box superfamily protein (AHRD V3.3 *** Q8L610_ARATH)	101246930	19.3119	20.1519	56.479	19.8413	15.3787	75.3339	16.4578	15.8377	85.4436	15.9025	19.1367	76.577	16.1031	17.6102	131.712	20.1872	11.3141	45.5034	lcl|NC_015443.3_cds_XP_004240840.1_18918	LOC101246930
Solyc06g048570.3	Solyc06g048570	Cluster_2	SL4.0ch06	28953537	28956108	Methyl esterase 17 (AHRD V3.3 *** A0A2U1M7F1_ARTAN)	101247828	1.08558	1.41461	8.48979	2.87326	2.01892	4.83013	3.15945	2.50095	8.18682	2.49599	1.85305	14.5138	1.23701	1.57144	21.819	1.65714	0.390333	33.6315	lcl|NC_015443.3_cds_XP_004240843.1_18922	LOC101247828
Solyc06g048820.1	Solyc06g048820	Cluster_2	SL4.0ch06	29470726	29471052	Wound-induced protein 1 (AHRD V3.3 *** A0A2G3C5E3_CAPCH);Dbxref=InterPro:IPR009798,Pfam:PF07107	101251891	36.311	250.904	2003.54	31.7086	73.6387	1797.07	77.3305	196.975	1205.08	40.6476	226.285	1815.75	90.0012	133.892	910.295	32.8095	45.7153	2621.93	lcl|NC_015443.3_cds_XP_025887236.1_18942	LOC101251891
Solyc06g051130.1	Solyc06g051130	Cluster_2	SL4.0ch06	32018985	32020289	HXXXD-type acyl-transferase family protein (AHRD V3.3 *** Q9XEF2_ARATH);Dbxref=InterPro:IPR003480,Pfam:PF02458;Ontology_term=GO:0016747	101246931	2.1947	1.04418	28.3127	1.4666	1.27206	24.9487	1.27432	0.751524	7.748	2.38348	0.882102	7.80813	3.42874	2.75583	57.9192	3.68399	5.39767	13.4254	lcl|NC_015443.3_cds_XP_004240917.2_19083	LOC101246931
Solyc06g053550.3	Solyc06g053550	Cluster_2	SL4.0ch06	34150793	34153742	Peroxisomal membrane protein PMP22 (AHRD V3.3 *** A0A1U8F4P8_CAPAN)	101248304	0.948641	5.28296	4.53556	0.772465	0.933093	4.62632	2.14394	1.39321	16.9041	1.16279	3.20043	1.9461	2.22157	0.933398	4.68013	0.785618	1.3604	3.23998	lcl|NC_015443.3_cds_XP_004241006.1_19264	LOC101248304
Solyc06g053840.3	Solyc06g053840	Cluster_2	SL4.0ch06	34499622	34500942	auxin-regulated IAA4;Dbxref=InterPro:IPR033389,Pfam:PF02309	101255303	24.5142	146.39	2107.03	88.6513	42.779	1908.48	80.0954	74.758	1021.24	27.2992	180.875	1765.33	97.1213	63.8929	2717.51	36.9357	53.9145	2395.41	lcl|NC_015443.3_cds_NP_001266256.1_19305	IAA4
Solyc06g054010.3	Solyc06g054010	Cluster_2	SL4.0ch06	34659475	34664815	inositol-1,4,5-triphosphate-5-phosphatase 3;Dbxref=InterPro:IPR005135,Pfam:PF03372	100134913	2.88257	1.89049	4.23353	4.38733	3.51679	7.72512	1.51562	2.25708	8.11188	3.92199	0.990733	8.77637	6.00902	3.54692	9.63179	2.07204	3.38159	4.47511	lcl|NC_015443.3_cds_NP_001233772.1_19316	5PT3
Solyc06g054150.1	Solyc06g054150	Cluster_2	SL4.0ch06	34753645	34754262	Heat shock protein (AHRD V3.3 *** Q8VY73_ARATH)	101260945	2.80201	3.09799	24.649	8.25696	5.73582	42.6126	2.85518	2.36268	28.6046	1.57803	3.16858	30.0722	3.69125	2.46632	114.425	1.12705	1.34119	4.60809	lcl|NC_015443.3_cds_XP_004241050.1_19331	LOC101260945
Solyc06g054270.3	Solyc06g054270	Cluster_2	SL4.0ch06	34878094	34880756	Sugar transporter protein 11;Dbxref=InterPro:IPR005828,Pfam:PF00083;Ontology_term=GO:0016021,GO:0022857,GO:0055085	101261239	0.108361	0.0213982	1.32948	0.471371	0.464889	10.5938	0.723075	0.362175	8.59885	0.189193	0.236922	20.2848	0.0180046	0.416197	2.78639	0.127858	0.0427743	2.39239	lcl|NC_015443.3_cds_NP_001289843.2_19340	STP11
Solyc06g054440.2	Solyc06g054440	Cluster_2	SL4.0ch06	35010404	35016127	F-box/LRR-repeat protein 4 (AHRD V3.3 *** A0A1U8GVJ9_CAPAN)	101264732	3.91563	8.14227	12.243	7.21017	5.97283	14.4638	6.99172	6.08541	13.9261	3.75393	8.322	12.6409	7.15761	6.3113	21.5224	4.23537	4.03102	9.79218	lcl|NC_015443.3_cds_XP_004241061.1_19354	LOC101264732
Solyc06g059750.3	Solyc06g059750	Cluster_2	SL4.0ch06	35304952	35316924	Transcriptional corepressor SEUSS (AHRD V3.3 *** A0A2G2WJJ1_CAPBA)	101244778	17.7586	16.2428	45.7469	14.9637	18.0414	61.6726	15.1032	15.85	68.1514	20.0597	15.4926	70.8353	13.3194	16.6021	48.3832	14.6996	11.584	50.5346	lcl|NC_015443.3_cds_XP_010322951.1_19393	LOC101244778
Solyc06g059860.3	Solyc06g059860	Cluster_2	SL4.0ch06	35438412	35440430	patatin-like phospholipase domain protein (AHRD V3.3 *** AT1G76980.1)	101243720	1.74475	1.64445	6.83648	4.10651	4.65767	18.8487	2.64162	4.21014	28.3268	1.6048	2.93395	16.8911	3.34051	5.4958	69.9909	1.52136	6.16432	7.28903	lcl|NC_015443.3_cds_XP_004242054.1_19412	LOC101243720
Solyc06g060675.1	Solyc06g060675	Cluster_2	SL4.0ch06	36374830	36377153	Unknown protein		1.47217	0.867261	5.82133	1.3697	0.218309	10.4203	1.7822	0.18182	5.65178	1.7093	2.39816	14.7214	1.7401	0.157826	48.9543	2.78276	0.149068	16.4736
Solyc06g060710.4	Solyc06g060710	Cluster_2	SL4.0ch06	36402184	36404104	Glyco_transf_8 domain-containing protein (AHRD V3.3 *** A0A1Q3D6P8_CEPFO)	101247438	19.675	101.628	326.733	0.0875845	1.16851	16.9698	0.485596	0.648779	12.1074	35.4057	80.349	33.4784	0.139655	1.07005	2.09667	15.3945	3.02657	20.3617	lcl|NC_015443.3_cds_XP_010322898.1_19506	LOC101247438
Solyc06g061020.3	Solyc06g061020	Cluster_2	SL4.0ch06	36683390	36685267	SBP (S-ribonuclease binding protein) family protein (AHRD V3.3 *** Q8LCK5_ARATH)	101246257	134.469	28.22	925.566	55.6134	87.6706	769.747	33.5999	60.5182	829.761	69.7556	15.7309	444.705	47.453	107.555	1053.49	171.984	94.5902	282.375	lcl|NC_015443.3_cds_XP_004241978.1_19556	LOC101246257
Solyc06g061140.3	Solyc06g061140	Cluster_2	SL4.0ch06	36807545	36812043	phospholipid hydroperoxide glutathione peroxidase (AHRD V3.3 *** AT4G17960.1)	101268194	5.26853	9.47241	15.2446	13.2526	11.9719	26.3856	11.9789	13.3527	27.7223	6.04124	9.39446	16.3617	13.4591	11.8952	31.3819	5.35588	11.9763	15.2388	lcl|NC_015443.3_cds_XP_004241966.1_19580	LOC101268194
Solyc06g062780.4	Solyc06g062780	Cluster_2	SL4.0ch06	37256815	37263726	Phospholipid-transporting ATPase (AHRD V3.3 *** A0A2G2WKW9_CAPBA)	101259344	26.6563	30.6558	77.1552	20.5499	30.8549	71.1663	24.5195	23.2139	103.992	22.6118	26.3879	73.4723	21.7403	26.5689	146.722	15.5146	17.654	39.3169	lcl|NC_015443.3_cds_XP_004241853.1_19651	LOC101259344
Solyc06g063070.3	Solyc06g063070	Cluster_2	SL4.0ch06	37469043	37471605	Ethylene Response Factor A.3	544182	510.376	398.746	1986.86	458.848	832.945	3073.79	564.056	666.053	2520.95	387.726	560.8	1140.17	415.854	595.336	1839.26	604.464	402.377	995.723	lcl|NC_015443.3_cds_NP_001234513.1_19697	JERF1
Solyc06g063280.1	Solyc06g063280	Cluster_2	SL4.0ch06	37632655	37633440	Zinc finger protein (AHRD V3.3 *** A0A2K3M6E5_TRIPR)	101262021	7.32675	3.20369	22.7185	3.74336	2.54633	6.16185	6.88851	3.87743	30.9416	9.53416	3.4197	68.7423	4.53236	2.63392	26.9748	9.95789	3.4474	23.3748	lcl|NC_015443.3_cds_XP_004242261.1_19741	LOC101262021
Solyc06g065190.1	Solyc06g065190	Cluster_2	SL4.0ch06	38288086	38289063	TCP transcription factor 13	100736549	2.37404	10.019	34.5798	5.03711	4.2697	33.1141	5.70792	4.85197	62.2063	2.6218	3.06164	43.7156	7.7257	4.14496	77.5423	2.15471	2.17963	39.3877	lcl|NC_015443.3_cds_NP_001233966.1_19841	TCP13
Solyc06g065340.1	Solyc06g065340	Cluster_2	SL4.0ch06	38401673	38402347	hypothetical protein (AHRD V3.3 *** AT1G22680.1);Dbxref=InterPro:IPR007789,Pfam:PF05097	101251995	0.967361	2.272	2.97305	3.47285	1.34293	5.75205	1.22978	1.32117	12.0391	2.59099	1.25795	14.7405	5.37587	3.24125	21.4253	1.62741	4.98067	1.20609	lcl|NC_015443.3_cds_XP_004241828.1_19857	LOC101251995
Solyc06g066020.3	Solyc06g066020	Cluster_2	SL4.0ch06	39015202	39017603	auxin-regulated IAA36;Dbxref=InterPro:IPR033389,Pfam:PF02309	101055556	1.39008	6.315	6.00747	5.52623	1.52314	19.4799	9.66658	2.34822	12.5243	3.05438	13.3786	2.30559	4.07129	2.45634	14.5029	1.49518	5.11609	3.38007	lcl|NC_015443.3_cds_NP_001266100.1_19956	LOC101055556
Solyc06g066340.4	Solyc06g066340	Cluster_2	SL4.0ch06	39266132	39271674	Homeodomain-like superfamily protein (AHRD V3.3 *-* A0A2U1QD82_ARTAN)	101255801	2.76225	2.25812	18.4897	4.33703	1.26532	19.6898	2.60929	1.43038	26.8494	3.27759	2.66638	44.0801	4.40269	2.54795	77.5773	2.09427	3.58683	21.8423	lcl|NC_015443.3_cds_XP_004241756.1_19994	LOC101255801
Solyc06g066420.4	Solyc06g066420	Cluster_2	SL4.0ch06	39331050	39331855	Oxidative stress 3 (AHRD V3.3 *-* A0A2K3PRT1_TRIPR)	101254600	0.293206	0.189258	6.82472	1.88001	0.261444	16.2129	1.55957	0.568293	8.25462	0.266048	0.491511	10.9009	1.52453	0.30778	25.2521	1.03581	0	58.7368	lcl|NC_015443.3_cds_XP_004241752.2_19999	LOC101254600
Solyc06g066650.4	Solyc06g066650	Cluster_2	SL4.0ch06	39517590	39520817	Rop guanine nucleotide exchange factor 12 (AHRD V3.3 *** A0A1U8HDV5_CAPAN);Dbxref=InterPro:IPR005512,Pfam:PF03759;Ontology_term=GO:0005089	101248400	0.471797	3.82224	14.662	0.926538	2.48867	25.3542	1.21399	2.80734	21.198	0.778068	3.62543	5.24671	0.663683	0.782065	29.1986	0.220521	0.596319	4.95499	lcl|NC_015443.3_cds_XP_004241732.1_20031	LOC101248400
Solyc06g068650.4	Solyc06g068650	Cluster_2	SL4.0ch06	40192332	40196332	4-coumarate:CoA ligase (AHRD V3.3 *** Q42879_LITER);Dbxref=InterPro:IPR000873,Pfam:PF00501;Ontology_term=GO:0003824	101248210	1.96588	6.48531	3.49276	2.83894	7.15483	24.1213	6.28862	5.01124	22.1729	3.63732	9.39586	11.9913	6.04185	6.32299	13.1936	2.1266	3.14521	7.84243	lcl|NC_015443.3_cds_NP_001333774.1_20158	LOC101248210
Solyc06g068910.3	Solyc06g068910	Cluster_2	SL4.0ch06	40356349	40359798	Receptor-like kinase 1 (AHRD V3.3 *** A0A061FVY1_THECC)	101247929	0.220096	0.989756	4.19181	0.221076	0.682739	5.31493	0.454191	1.23105	9.493	0.299712	1.26009	0.933581	0.499966	0.463759	2.48596	0.433849	2.48184	0.23898	lcl|NC_015443.3_cds_XP_004241646.1_20211	LOC101247929
Solyc06g068970.3	Solyc06g068970	Cluster_2	SL4.0ch06	40421869	40424241	3-oxo-5-alpha-steroid 4-dehydrogenase (DUF1295) (AHRD V3.3 *** F4HRY1_ARATH);Dbxref=InterPro:IPR010721,Pfam:PF06966	101250128	3.91073	7.73478	20.514	1.46583	23.896	16.9113	3.52218	9.65946	41.6956	3.57018	8.51014	40.8967	3.6482	19.9231	38.6574	3.71634	18.6703	24.3865	lcl|NC_015443.3_cds_XP_010322625.1_20219	LOC101250128
Solyc06g068980.4	Solyc06g068980	Cluster_2	SL4.0ch06	40424511	40434192	MAP kinase kinase kinase 39	101245854	3.42027	4.54547	8.56764	4.48882	8.24397	11.3756	3.54859	7.57526	11.3869	4.04506	6.00445	12.0661	3.71481	7.51791	11.3266	4.19151	9.05593	12.3583	lcl|NC_015443.3_cds_XP_010322622.1_20220	LOC101245854
Solyc06g069150.1	Solyc06g069150	Cluster_2	SL4.0ch06	40562901	40563638	hypothetical protein (AHRD V3.3 *** AT1G13360.1)	109120423	1.09219	0.666057	6.479	2.5346	4.23802	94.6716	4.01717	0.82225	40.615	5.17314	0.940788	14.0787	6.13128	3.69798	41.255	2.43384	1.97036	21.8719	lcl|NC_015443.3_cds_XP_019069696.1_20249	LOC109120423
Solyc06g069230.3	Solyc06g069230	Cluster_2	SL4.0ch06	40621453	40628851	DNA mismatch repair protein MutS (AHRD V3.3 *** A0A200Q8J6_9MAGN)	100462655	0.738519	2.77963	2.08854	0.925951	2.59189	2.24259	1.23508	2.61364	2.18669	0.836009	2.94671	3.88863	1.44567	2.59771	3.9536	1.01051	2.18688	1.97724	lcl|NC_015443.3_cds_NP_001234067.1_20255	MSH2
Solyc06g069630.4	Solyc06g069630	Cluster_2	SL4.0ch06	40989982	40995230	T-box transcription factor%2C putative (DUF863) (AHRD V3.3 *-* AT1G13940.2)	101260058	2.83214	5.20673	8.93998	5.58446	3.44843	12.2345	3.51924	2.61467	34.6045	3.16471	3.1657	20.7878	4.83498	2.60958	39.9764	2.22734	4.62735	18.0064	lcl|NC_015443.3_cds_XP_010322573.1_20334	LOC101260058
Solyc06g069760.3	Solyc06g069760	Cluster_2	SL4.0ch06	41073960	41076703	Dof zinc finger protein (AHRD V3.3 *** A0A2K3MQ38_TRIPR)	101255410	8.65434	27.9223	50.9003	13.7765	15.447	49.8274	9.93841	22.6675	49.3291	10.8209	23.0246	58.5675	17.0352	28.3878	41.0614	9.31895	24.0354	94.9587	lcl|NC_015443.3_cds_NP_001315363.1_20350	SlDof22
Solyc06g071540.3	Solyc06g071540	Cluster_2	SL4.0ch06	41710113	41712298	transmembrane protein (AHRD V3.3 *** AT1G10660.4)	101260442	0.490709	0.646613	47.1256	0.679788	7.18712	81.6039	0.669435	2.24324	147.172	1.2908	1.03413	6.8176	0.563933	2.35605	70.8747	0.953042	2.43206	1.10152	lcl|NC_015443.3_cds_XP_004241519.1_20438	LOC101260442
Solyc06g071620.3	Solyc06g071620	Cluster_2	SL4.0ch06	41772369	41778874	Helicase (AHRD V3.3 *** A0A200PRA7_9MAGN)	101254105	0.610661	0.494341	43.7698	0.578648	0.679276	51.9161	0.24883	0.189522	44.4403	0.627897	0.688504	18.1493	0.467474	0.721935	47.1617	0.423037	0.218832	3.01057	lcl|NC_015443.3_cds_XP_019070137.1_20454	LOC101254105
Solyc06g072330.3	Solyc06g072330	Cluster_2	SL4.0ch06	42271705	42273542	Mitochondrial import inner membrane translocase subunit TIM14 (AHRD V3.3 *** B6T323_MAIZE)	101246149	2.71883	0.658987	38.8925	1.4922	10.5318	56.8813	1.75928	2.86913	161.464	0.610396	1.33387	67.5362	0.966674	4.79663	124.106	1.42685	1.12535	20.7638	lcl|NC_015443.3_cds_XP_004241472.1_20544	LOC101246149
Solyc06g072710.3	Solyc06g072710	Cluster_2	SL4.0ch06	42508984	42514038	RNA polymerase sigma factor sigA (AHRD V3.3 *** A0A2G2ZD00_CAPAN)	101263418	4.42309	4.7911	15.7186	5.46827	4.59785	11.3584	3.02623	6.37778	15.5428	3.7812	4.23089	50.4865	6.44366	9.18134	21.3637	4.13013	9.00142	30.6363	lcl|NC_015443.3_cds_XP_010322501.1_20593	LOC101263418
Solyc06g073180.3	Solyc06g073180	Cluster_2	SL4.0ch06	42754889	42758079	CONSTANS interacting protein 1	778334	25.3524	24.8544	122.953	22.171	43.5545	109.154	8.26865	36.839	123.145	13.7593	19.2251	302.76	23.824	55.2181	208.842	21.6166	85.2136	310.014	lcl|NC_015443.3_cds_NP_001234169.1_20652	CIP1
Solyc06g073480.3	Solyc06g073480	Cluster_2	SL4.0ch06	42954325	42956454	Phototropic-responsive NPH3 family protein (AHRD V3.3 *** A0A2U1Q0P6_ARTAN)	101267032	0	0.749273	1.74857	0.082793	0.832754	1.35352	0.0985108	0.553035	0.956921	0.0268131	1.52102	1.43531	0.138275	0.802652	1.72452	0.0321393	0.274834	0.855903	lcl|NC_015443.3_cds_XP_019069870.1_20685	LOC101267032
Solyc06g073640.4	Solyc06g073640	Cluster_2	SL4.0ch06	43096553	43101048	GAMYB-like2	100037512	0.843223	1.67254	4.23882	1.1943	1.43047	8.54495	0.828077	1.0402	5.39546	0.841845	2.25938	3.27556	0.74398	0.822399	2.23396	0.582295	1.08702	2.1274	lcl|NC_015443.3_cds_XP_010322306.1_20714	LOC100037512
Solyc06g073760.3	Solyc06g073760	Cluster_2	SL4.0ch06	43181343	43185813	Glycosyl hydrolase family protein (AHRD V3.3 *** A0A1P8BG25_ARATH);Dbxref=InterPro:IPR001764,Pfam:PF00933;Ontology_term=GO:0004553,GO:0005975	101266643	10.4405	8.1075	20.6064	5.04741	4.73585	22.5248	12.1014	7.76038	29.7635	8.62429	8.70894	18.1863	4.20878	3.67148	14.7782	16.6875	6.06097	23.8432	lcl|NC_015443.3_cds_XP_004241371.1_20734	LOC101266643
Solyc06g074640.2	Solyc06g074640	Cluster_2	SL4.0ch06	43847141	43854190	PHD finger family protein (AHRD V3.3 *** F4KBB1_ARATH)	101262223	0.113306	0.125671	0.736699	0.103162	0.156063	1.27865	0.0868839	0.099434	0.434262	0.0597742	0.315145	0.334189	0.10316	0.158944	1.25376	0.109893	0.101981	0.296314	lcl|NC_015443.3_cds_XP_004242107.1_20837	LOC101262223
Solyc06g074800.1	Solyc06g074800	Cluster_2	SL4.0ch06	43998614	43999594	Zinc finger protein (AHRD V3.3 *** A0A200R9U1_9MAGN)	104648015	0.388077	2.2208	9.08679	1.65181	0.811581	5.54488	1.30863	2.92079	0.705035	0.325478	3.11444	17.4159	1.85715	2.52061	15.3407	0.598375	4.87744	34.8202	lcl|NC_015443.3_cds_XP_010322414.1_20858	LOC104648015
Solyc06g075370.3	Solyc06g075370	Cluster_2	SL4.0ch06	44453437	44455660	Dof zinc finger protein (AHRD V3.3 *** A0A2K3LIE4_TRIPR)	101259641	10.8575	68.4488	356.018	21.4874	20.9678	767.482	29.9267	37.0751	240.056	20.5786	61.105	211.252	18.6937	27.315	707.58	14.4676	21.2976	223.503	lcl|NC_015443.3_cds_XP_004241265.1_20917	LOC101259641
Solyc06g075420.1	Solyc06g075420	Cluster_2	SL4.0ch06	44480683	44485177	hypothetical protein (AHRD V3.3 *-* AT5G60150.2)	101255413	0.301384	0.774594	2.49299	0.947231	0.607413	4.13517	0.413987	0.452053	0.940141	0.348126	0.638053	1.59599	0.588655	0.325622	3.03949	0.336631	0.474413	1.47309	lcl|NC_015443.3_cds_XP_010322396.1_20926	LOC101255413
Solyc06g075520.3	Solyc06g075520	Cluster_2	SL4.0ch06	44586627	44589509	Glutathione S-transferase (AHRD V3.3 *** A0A200PZB1_9MAGN)	101254215	3.31956	7.3235	8.16189	1.54741	18.3393	15.4799	0.648232	5.81557	9.27669	2.25661	2.46418	11.1258	0.0903798	4.38354	9.75576	2.12547	1.9971	6.47128	lcl|NC_015443.3_cds_XP_025887527.1_20936	LOC101254215
Solyc06g075530.1	Solyc06g075530	Cluster_2	SL4.0ch06	44593171	44593374	Unknown protein		3.35975	5.90721	562.448	3.84212	19.3698	588.421	3.10997	9.61011	526.745	1.15041	7.07141	241.429	3.95548	4.78142	307.009	0	0	177.693
Solyc06g075650.3	Solyc06g075650	Cluster_2	SL4.0ch06	44703215	44704346	tonoplast intrinsic protein 1.2;Dbxref=InterPro:IPR000425,Pfam:PF00230;Ontology_term=GO:0015267,GO:0016020,GO:0055085	101255600	0.0248531	0.229871	3.12424	0.417349	0.178638	7.93788	0.224016	0.041989	17.6073	0.0303388	0.0518964	1.59718	0.234677	0.139938	26.8971	0.165707	0.0977081	5.53482	lcl|NC_015443.3_cds_NP_001274695.1_20959	LOC101255600
Solyc06g075775.1	Solyc06g075775	Cluster_2	SL4.0ch06	44777276	44777692	Zinc finger protein ZAT12 (AHRD V3.3 *** A0A2G3CB25_CAPCH)	101254394	2.70993	0.07599	74.6214	0.337868	2.09145	14.8434	0.850916	0.854543	73.7762	0.887546	0.928863	8.36214	0.063729	1.38495	45.5362	3.89054	0.123248	2.29736	lcl|NC_015443.3_cds_XP_025887528.1_20975	LOC101254394
Solyc06g076030.3	Solyc06g076030	Cluster_2	SL4.0ch06	44884516	44886185	Dof zinc finger protein DOF2.2 (AHRD V3.3 *** A0A2G3CBK8_CAPCH)	101250604	3.1171	2.71387	38.978	1.7382	3.58209	31.0756	0.851452	1.93288	10.6082	1.2486	0.819726	10.5977	0.694967	2.11512	18.6009	1.79225	4.56025	8.7316	lcl|NC_015443.3_cds_XP_004241234.1_20999	LOC101250604
Solyc06g081980.1	Solyc06g081980	Cluster_2	SL4.0ch06	45527437	45528366	Pyridoxal 5'-phosphate synthase pdxS subunit (AHRD V3.3 *** U9T0K3_RHIID);Dbxref=InterPro:IPR033755,Pfam:PF01680	101257782	72.1821	143.7	396.963	97.2601	210.534	638.951	130.504	253.166	510.713	91.4577	253.997	941.793	101.37	202.826	607.688	84.4482	129.434	280.084	lcl|NC_015443.3_cds_XP_004242523.1_21099	LOC101257782
Solyc06g082010.4	Solyc06g082010	Cluster_2	SL4.0ch06	45538897	45542849	Zinc finger transcription factor 48	101257277	47.5564	178.23	503.079	42.1778	68.598	563.702	82.5642	200.362	602.197	53.3628	208.589	214.843	59.7801	76.1488	372.229	38.3465	25.8217	207.301	lcl|NC_015443.3_cds_XP_004242521.1_21103	LOC101257277
Solyc06g082410.1	Solyc06g082410	Cluster_2	SL4.0ch06	45810521	45810898	Major facilitator superfamily protein (AHRD V3.3 *-* A0A2U1QBS1_ARTAN)	101248212	1.61979	1.05983	12.2535	4.31761	1.26905	10.7546	2.12172	1.35934	9.96581	1.98906	1.27324	113.497	2.96801	4.50323	136.589	3.42575	7.57658	18.5808	lcl|NC_015443.3_cds_XP_004242491.1_21159	LOC101248212
Solyc06g083130.4	Solyc06g083130	Cluster_2	SL4.0ch06	46245297	46246812	dCTP pyrophosphatase 1 (AHRD V3.3 *** A0A2G2ZE82_CAPAN);Dbxref=InterPro:IPR025984,Pfam:PF12643;Ontology_term=GO:0009143,GO:0047429	101255503	1.01191	7.87075	22.7747	4.12651	3.24255	101.936	4.75352	2.92681	52.0133	1.52901	6.58412	13.3048	7.80971	4.67467	187.38	0.0394363	0.328613	4.13338	lcl|NC_015443.3_cds_XP_004242430.1_21249	LOC101255503
Solyc07g005410.3	Solyc07g005410	Cluster_2	SL4.0ch07	303978	305447	Cytochrome c oxidase%2C subunit Vib family protein (AHRD V3.3 *** AT5G58005.2);Dbxref=InterPro:IPR003213,Pfam:PF02297;Ontology_term=GO:0005739	101263329	0.476747	1.5908	15.2134	0.332877	0.885473	13.5716	1.39663	0.70857	24.9122	1.02032	0.237031	6.01536	0.238889	0.79893	22.0215	0.450099	0.156401	12.6303	lcl|NC_015444.3_cds_XP_004242578.1_21511	LOC101263329
Solyc07g005520.1	Solyc07g005520	Cluster_2	SL4.0ch07	394343	395668	BTB/POZ domain-containing protein (AHRD V3.3 *** A0A2G2WAS9_CAPBA)	101265936	3.73467	3.68959	10.079	4.7225	2.27425	12.191	7.38788	3.0382	14.7101	5.90483	3.21496	10.5787	4.08546	2.04628	22.6654	1.46486	0.960269	7.2242	lcl|NC_015444.3_cds_XP_004242586.1_21522	LOC101265936
Solyc07g005870.3	Solyc07g005870	Cluster_2	SL4.0ch07	683258	691004	FAD dependent oxidoreductase (AHRD V3.3 *** L7VQJ3_CLOSH)	101247630	0.788372	0.92041	3.36466	0.492726	0.62567	2.03609	1.20799	1.00272	2.84699	1.33151	1.7887	4.36466	1.91896	1.03558	2.52891	0.860392	0.714746	2.98994	lcl|NC_015444.3_cds_XP_025887631.1_21572	LOC101247630
Solyc07g005970.3	Solyc07g005970	Cluster_2	SL4.0ch07	791416	800948	Autophagy-related protein 11 (AHRD V3.3 *** A0A200QHW8_9MAGN)	101251393	3.00384	9.04592	16.8958	5.07775	4.73553	16.7788	4.46223	6.34143	22.0949	3.75858	9.60953	12.9111	4.82289	6.4817	16.9098	3.53086	3.67698	13.4598	lcl|NC_015444.3_cds_XP_004242621.1_21587	LOC101251393
Solyc07g006140.4	Solyc07g006140	Cluster_2	SL4.0ch07	966362	970247	Cytochrome (AHRD V3.3 *** A0A1U8FG41_CAPAN);Dbxref=InterPro:IPR001128,Pfam:PF00067;Ontology_term=GO:0005506,GO:0016705,GO:0020037,GO:0055114	101255604	11.1049	6.68548	50.5375	11.3011	17.4723	137.964	4.92023	5.32245	116.87	6.40185	5.88617	70.7398	6.00471	7.47734	316.106	13.9426	3.09618	19.5919	lcl|NC_015444.3_cds_XP_004242635.1_21607	LOC101255604
Solyc07g006360.1	Solyc07g006360	Cluster_2	SL4.0ch07	1168897	1170336	RING-H2 finger protein ATL13-like (AHRD V3.3 *** A0A2I4FHA6_9ROSI)	101260833	2.1305	9.71585	15.803	2.37277	2.76265	13.9964	3.18225	3.6531	17.4599	3.34078	2.18085	10.9079	1.4044	1.3722	18.7044	0.596141	1.52918	7.01407	lcl|NC_015444.3_cds_XP_004242653.1_21640	LOC101260833
Solyc07g006500.3	Solyc07g006500	Cluster_2	SL4.0ch07	1279135	1282392	trehalose-6-phosphate synthase 1;Dbxref=InterPro:IPR001830,Pfam:PF00982;Ontology_term=GO:0003824,GO:0005992	100135703	25.9566	24.227	212.213	15.0486	8.60047	153.919	13.9897	15.1966	74.058	9.78334	11.6507	92.3834	6.64168	9.44146	221.27	33.9854	1.26876	73.5531	lcl|NC_015444.3_cds_NP_001233896.1_21658	TPS1
Solyc07g007560.3	Solyc07g007560	Cluster_2	SL4.0ch07	2199271	2208642	Phosphate transporter 45 (AHRD V3.3 *** A0A1P8BAK7_ARATH);Dbxref=InterPro:IPR011701,Pfam:PF07690;Ontology_term=GO:0016021,GO:0055085	101258970	3.78299	2.87977	6.27112	3.49352	7.08771	7.76828	3.4827	7.01077	11.0295	3.9617	3.71024	19.4328	3.2839	10.349	11.7958	3.89724	9.36327	16.9367	lcl|NC_015444.3_cds_XP_004242733.1_21779	LOC101258970
Solyc07g008280.4	Solyc07g008280	Cluster_2	SL4.0ch07	3024985	3026073	cytochrome P450 family protein (AHRD V3.3 -** AT3G15760.1)	101249561	4.25601	1.88714	23.4807	5.23721	3.11635	44.3196	12.6542	3.02244	68.6863	7.29493	1.85299	24.6023	4.86375	1.49703	47.0093	2.70287	0.98054	12.2224	lcl|NC_015444.3_cds_XP_004242784.1_21868	LOC101249561
Solyc07g008840.3	Solyc07g008840	Cluster_2	SL4.0ch07	3775808	3781046	Rab-GTPase-TBC domain (AHRD V3.3 *** A0A200PLY8_9MAGN)	101260951	28.5559	41.1108	190.819	43.7931	42.4934	244.615	43.1947	47.7595	418.337	39.0108	53.741	140.621	27.8305	37.438	341.92	29.0555	37.9228	215.174	lcl|NC_015444.3_cds_XP_004242821.1_21955	LOC101260951
Solyc07g008930.1	Solyc07g008930	Cluster_2	SL4.0ch07	3906824	3907423	DUF4228 domain protein (AHRD V3.3 *** G7JUB6_MEDTR);Dbxref=InterPro:IPR025322,Pfam:PF14009		0.307942	4.11939	14.3363	0.91174	23.343	23.7053	1.27741	6.13705	8.36963	0.631169	0.602457	8.71449	2.44279	6.49998	80.4573	0.388354	0.130183	4.48685
Solyc07g016180.3	Solyc07g016180	Cluster_2	SL4.0ch07	6475051	6482604	Auxin Response Factor 7A	100498663	11.6398	11.6603	56.7648	14.9244	8.53705	58.2261	10.0663	7.33272	69.8562	10.0367	5.14121	65.4131	16.0695	9.61346	74.969	13.7611	6.47875	30.556	lcl|NC_015444.3_cds_NP_001234740.2_22056	ARF19
Solyc07g018300.3	Solyc07g018300	Cluster_2	SL4.0ch07	10123803	10129219	Replication protein A 32 kDa subunit A (AHRD V3.3 *** A0A1J3JLU8_NOCCA)	101244966	3.06919	6.60986	7.19189	2.29326	5.95029	4.83641	3.173	6.39257	6.66385	2.07456	3.2432	8.53051	3.35978	3.69833	6.89713	2.74267	7.0895	6.72266	lcl|NC_015444.3_cds_NP_001316347.1_22143	RPA32a
Solyc07g041070.3	Solyc07g041070	Cluster_2	SL4.0ch07	51585879	51587962	Hydroxyproline-rich glycoprotein family protein (AHRD V3.3 *-* F4KAI4_ARATH)	101260449	0.784847	2.06877	15.6663	1.78781	0.386005	30.6925	4.93288	1.67441	40.8859	3.54413	2.45223	8.01154	2.69302	1.15926	27.1156	0.714223	0.733037	1.98888	lcl|NC_015444.3_cds_XP_010324025.1_22458	LOC101260449
Solyc07g042550.3	Solyc07g042550	Cluster_2	SL4.0ch07	55820913	55826596	sucrose synthase;Dbxref=InterPro:IPR000368,Pfam:PF00862;Ontology_term=GO:0005985,GO:0016157	543731	38.6732	40.6187	118.31	32.3729	86.5191	265.758	76.4653	93.8833	327.892	34.5549	77.0687	256.763	35.7328	54.6215	284.846	34.4444	30.2543	159.828	lcl|NC_015444.3_cds_NP_001300839.1_22609	sus3
Solyc07g042580.3	Solyc07g042580	Cluster_2	SL4.0ch07	55888503	55894036	microtubule-associated protein TORTIFOLIA1 (AHRD V3.3 *** A0A2I4EH42_9ROSI)	101256016	0.179475	0.57501	6.69861	0.401089	0.433461	3.97147	0.183155	0.209779	5.99214	0.21882	0.400755	7.13304	0.141162	0.116473	6.71298	0.204117	0.516633	8.94264	lcl|NC_015444.3_cds_XP_010323975.1_22618	LOC101256016
Solyc07g043130.3	Solyc07g043130	Cluster_2	SL4.0ch07	56565035	56567461	Phototropic-responsive NPH3 family protein (AHRD V3.3 *** A0A2U1NE60_ARTAN)	101259171	9.78615	22.4891	381.864	6.81033	44.3398	561.833	3.21891	69.8128	300.815	7.7408	24.8359	990.024	8.10591	76.9379	465.95	19.8168	175.402	394.996	lcl|NC_015444.3_cds_XP_004243653.1_22678	LOC101259171
Solyc07g043150.1	Solyc07g043150	Cluster_2	SL4.0ch07	56611185	56612633	Glycosyltransferase (AHRD V3.3 *** Q94IF2_TOBAC)	101258876	2.30456	4.02428	41.8135	3.05327	5.28783	23.5926	3.10322	4.91962	68.4091	3.50687	5.19273	34.9629	3.85161	6.48207	53.6196	2.6228	5.26658	7.84704	lcl|NC_015444.3_cds_XP_004243652.1_22681	LOC101258876
Solyc07g043170.4	Solyc07g043170	Cluster_2	SL4.0ch07	56636488	56638361	Glycosyltransferase (AHRD V3.3 *** Q94IF2_TOBAC)	101258571	1.38861	0.755032	3.98945	1.9562	2.64726	6.79825	0.538146	0.798534	5.18356	0.441999	0.6158	4.55399	0.714856	1.36983	10.0724	1.20348	1.0713	9.47481	lcl|NC_015444.3_cds_XP_004243651.1_22683	LOC101258571
Solyc07g043580.4	Solyc07g043580	Cluster_2	SL4.0ch07	57357601	57361314	bHLH transcription factor 052	101252303	25.3467	28.8789	127.087	10.5058	27.2732	91.5078	13.2345	25.6297	83.2176	31.7682	24.9747	79.6347	9.64815	25.4954	82.3437	17.8263	25.7952	55.7414	lcl|NC_015444.3_cds_NP_001294937.1_22715	LOC101252303
Solyc07g047950.1	Solyc07g047950	Cluster_2	SL4.0ch07	59061451	59063088	Transcription factor GRAS (AHRD V3.3 *** A0A200QZY2_9MAGN);Dbxref=InterPro:IPR005202,Pfam:PF03514	101252411	8.96975	16.8757	33.3031	9.70701	12.8248	22.2054	4.96898	8.28082	20.0357	7.53531	3.27565	48.7513	12.9704	18.7225	42.4877	6.49633	12.9284	58.595	lcl|NC_015444.3_cds_XP_004243547.1_22876	LOC101252411
Solyc07g049200.4	Solyc07g049200	Cluster_2	SL4.0ch07	59414637	59417346	coiled-coil protein (AHRD V3.3 *** AT1G05060.1)	101247442	22.134	15.1402	96.6423	16.5423	15.865	63.4664	15.6375	16.0329	216.376	16.5001	13.8719	104.511	15.6059	19.0273	468.86	23.68	15.5831	123.617	lcl|NC_015444.3_cds_XP_004243530.1_22921	LOC101247442
Solyc07g052480.3	Solyc07g052480	Cluster_2	SL4.0ch07	60881226	60883794	isocitrate lyase LEU18678;Dbxref=InterPro:IPR006254,Pfam:PF00463;Ontology_term=GO:0004451,GO:0019752	544276	17.5049	13.4899	92.0172	22.6978	38.362	277.508	25.5509	19.6242	66.159	12.5662	5.09984	35.0436	13.8849	16.0308	32.0832	24.5315	48.7172	128.594	lcl|NC_015444.3_cds_NP_001233878.2_23046	LOC544276
Solyc07g052930.3	Solyc07g052930	Cluster_2	SL4.0ch07	61248798	61250128	bHLH transcription factor141	104648393	0.238076	0.273562	3.25665	0.461974	0.425785	3.76642	0.470026	0.184498	3.59452	0.222838	0.330055	1.92181	0.580863	0.793898	6.09127	0.324567	0.732529	1.13361	lcl|NC_015444.3_cds_XP_019070343.1_23100	LOC104648393
Solyc07g053140.3	Solyc07g053140	Cluster_2	SL4.0ch07	61521288	61522583	Zinc finger protein/CONSTANS-like protein (AHRD V3.3 *-* A0A2K3M573_TRIPR)	101265452	32.8645	24.5068	546.956	21.0466	26.9263	462.57	20.9786	45.6789	421.125	23.1771	53.5871	274.209	39.8227	45.4678	205.863	52.0728	55.7198	189.021	lcl|NC_015444.3_cds_XP_004243424.1_23126	LOC101265452
Solyc07g053360.4	Solyc07g053360	Cluster_2	SL4.0ch07	61746515	61748268	Late embryogenesis abundant protein (AHRD V3.3 *-* A0A200QFG9_9MAGN)	101259649	5.01639	2.9028	31.2253	6.45085	3.45695	51.2381	6.72789	1.91356	9.89466	6.05455	6.67033	13.2433	4.63018	1.27456	23.0947	4.44414	1.79025	11.0606	lcl|NC_015444.3_cds_XP_004243405.2_23169	LOC101259649
Solyc07g053410.4	Solyc07g053410	Cluster_2	SL4.0ch07	61777758	61778701	TCP transcription factor 10	100736456	0.1995	9.41721	10.5942	0.0726435	0.0953826	5.53127	0.748886	1.83856	16.0984	0.941484	4.13214	27.3368	0.102554	0.316151	11.2189	0.460584	0.571488	34.6957	lcl|NC_015444.3_cds_NP_001234576.1_23171	TCP10
Solyc07g054220.1	Solyc07g054220	Cluster_2	SL4.0ch07	62495987	62497159	Ethylene-responsive transcription factor (AHRD V3.3 *** A0A2G3C0R2_CAPCH)	101264838	3.43364	9.09006	117.914	4.16572	1.1877	214.248	3.81568	3.76014	286.396	5.59732	11.8859	57.0203	6.06168	2.19438	442.653	3.78042	1.16202	22.2196	lcl|NC_015444.3_cds_XP_004243339.1_23253	LOC101264838
Solyc07g054440.3	Solyc07g054440	Cluster_2	SL4.0ch07	62669094	62676750	Core-2/I-branching beta-16-N-acetylglucosaminyltransferase family protein (AHRD V3.3 *** B6ST68_MAIZE);Dbxref=InterPro:IPR003406,Pfam:PF02485;Ontology_term=GO:0008375,GO:0016020	101260550	6.723	12.5918	24.633	13.2208	9.00901	31.6295	9.48029	9.09422	40.7924	7.00994	11.6849	40.1488	11.8226	12.359	60.5177	9.1515	9.99956	26.4337	lcl|NC_015444.3_cds_XP_004243326.1_23279	LOC101260550
Solyc07g054470.1	Solyc07g054470	Cluster_2	SL4.0ch07	62710399	62710605	hypothetical protein (AHRD V3.3 *** AT1G52855.1)	101259953	22.0552	126.032	249.096	20.7802	4.0766	216.299	40.2387	137.143	681.044	14.2976	82.9718	106.023	17.9552	20.2074	198.637	18.3337	44.3175	77.0801	lcl|NC_015444.3_cds_XP_004243324.2_23286	LOC101259953
Solyc07g054500.4	Solyc07g054500	Cluster_2	SL4.0ch07	62724297	62735063	Protein STRUBBELIG-RECEPTOR FAMILY 3 (AHRD V3.3 *** A0A2G2Z3Z3_CAPAN)	101259169	2.85866	8.81648	20.8911	7.18439	12.6389	22.8305	6.73364	8.90431	23.2636	6.03895	11.9529	16.4237	6.30077	6.63975	19.2976	2.06619	5.24148	6.45062	lcl|NC_015444.3_cds_XP_010323716.1_23290	LOC101259169
Solyc07g055710.3	Solyc07g055710	Cluster_2	SL4.0ch07	63566462	63568082	Heat stress transcription factor A-5 (AHRD V3.3 *** A0A2G2Z4R4_CAPAN)	101259859	3.43381	10.2307	31.1656	2.96205	7.04171	46.6198	25.6442	10.6249	88.9317	8.02047	5.3905	15.7372	3.37868	6.21111	83.9014	2.37784	0.108375	2.68248	lcl|NC_015444.3_cds_XP_004243245.1_23437	LOC101259859
Solyc07g056240.3	Solyc07g056240	Cluster_2	SL4.0ch07	63997978	64000292	myosin-G heavy chain-like protein (AHRD V3.3 *** AT2G42975.1)	101250133	9.05447	10.5133	22.1019	8.69074	17.1416	18.6801	5.88981	22.0537	42.2071	10.0104	9.92917	40.3646	10.1183	27.3897	18.4187	8.46048	39.1502	74.2492	lcl|NC_015444.3_cds_XP_004243212.1_23510	LOC101250133
Solyc07g056280.3	Solyc07g056280	Cluster_2	SL4.0ch07	64054059	64056721	WRKY transcription factor 30	101248692	1.1214	0.760003	4.97492	0.962416	0.917467	21.9043	1.38181	0.407112	16.7133	1.16896	0.674719	4.58808	0.624127	0.948574	15.1621	0.659576	0.513369	1.72314	lcl|NC_015444.3_cds_NP_001266266.1_23514	SlWRKY30
Solyc07g061720.3	Solyc07g061720	Cluster_2	SL4.0ch07	64528405	64529945	gibberellin 2-oxidase 4	100134889	0.760926	4.2785	58.1279	4.48467	0.30969	56.8099	14.7548	1.32723	41.3147	1.08345	13.5348	152.207	2.46351	0.344046	269.036	0.111681	0.272053	39.8978	lcl|NC_015444.3_cds_NP_001234752.1_23566	GA2ox4
Solyc07g061920.4	Solyc07g061920	Cluster_2	SL4.0ch07	64648048	64659933	Callose synthase 1 (AHRD V3.3 *** A0A2G2WF26_CAPBA)	101252007	0.21223	0.739851	0.825826	0.474603	2.2104	1.56053	0.267676	1.76108	0.97768	0.217579	0.771215	0.926981	0.363681	2.01431	1.75767	0.298025	5.5427	1.42342	lcl|NC_015444.3_cds_XP_004244383.1_23582	LOC101252007
Solyc07g061990.3	Solyc07g061990	Cluster_2	SL4.0ch07	64704285	64709101	Solanesyl diphosphate synthase (AHRD V3.3 *** Q1W5D1_HEVBR);Dbxref=InterPro:IPR000092,Pfam:PF00348;Ontology_term=GO:0008299	101253007	40.4447	24.8056	105.964	24.5373	85.7055	155.346	9.34362	22.0937	26.3851	16.9571	15.7334	56.5468	10.1006	30.8276	20.6169	16.7625	24.5701	50.599	lcl|NC_015444.3_cds_NP_001307204.1_23592	SppS
Solyc07g062080.4	Solyc07g062080	Cluster_2	SL4.0ch07	64752997	64758667	mitogen-activated protein kinase 11	100736537	34.9105	167.307	88.184	38.5616	50.3026	150.195	53.12	52.1439	176.951	34.2249	112.42	262.458	26.0859	44.5828	207.061	35.5651	26.7613	215.336	lcl|NC_015444.3_cds_XP_004244299.1_23603	LOC100736537
Solyc07g062580.4	Solyc07g062580	Cluster_2	SL4.0ch07	65104936	65108941	TPR repeat-containing thioredoxin TTL1 (AHRD V3.3 *** A0A2G2Z4X4_CAPAN)	101266241	2.8828	7.70701	8.93265	6.0078	7.5621	15.6535	5.98906	7.19278	27.0817	2.8335	8.50561	24.7925	7.45407	7.09269	37.675	4.0704	18.7306	7.08603	lcl|NC_015444.3_cds_XP_004244266.1_23673	LOC101266241
Solyc07g063160.2	Solyc07g063160	Cluster_2	SL4.0ch07	65554388	65558037	Cytochrome c oxidase copper chaperone (AHRD V3.3 *** A0A2G2Z528_CAPAN)	101255513	20.2831	25.4377	55.4898	18.4078	23.6621	64.992	19.2563	22.7675	53.6626	15.9207	26.6522	68.8101	24.7288	29.7199	50.873	17.7195	19.1096	38.7376	lcl|NC_015444.3_cds_XP_004244230.1_23742	LOC101255513
Solyc07g063200.3	Solyc07g063200	Cluster_2	SL4.0ch07	65569024	65569740	E3 ubiquitin-protein ligase rma1h1-like protein (AHRD V3.3 *** A0A2K3P2S4_TRIPR)	101254012	42.0897	28.2609	339.075	25.2639	90.0062	619.076	22.453	29.2844	486.307	24.6057	27.9547	83.098	23.4889	44.2154	209.492	46.3929	34.8252	84.4309	lcl|NC_015444.3_cds_XP_004244225.1_23747	LOC101254012
Solyc07g063850.3	Solyc07g063850	Cluster_2	SL4.0ch07	66035433	66037782	IAA-amido synthetase 3-9;Dbxref=InterPro:IPR004993,Pfam:PF03321	101262636	0.242625	0.592345	2.47068	0.650059	0.50748	12.4071	0.778864	0.890597	4.3024	0.220564	1.19977	1.26782	0.291593	0.296012	15.3855	0.210125	0.0496181	0.79187	lcl|NC_015444.3_cds_XP_004244168.1_23837	LOC101262636
Solyc07g063880.4	Solyc07g063880	Cluster_2	SL4.0ch07	66062769	66066746	Beta-glucosidase 34 (AHRD V3.3 *** A0A2G2Z5D2_CAPAN);Dbxref=InterPro:IPR001360,Pfam:PF00232;Ontology_term=GO:0004553,GO:0005975	101262329	0.964119	1.17695	5.51226	0.543294	1.40293	6.40475	0.173372	0.542082	1.47602	0.424662	1.26937	1.86807	0.643313	3.04975	4.7413	0.869529	0.632557	3.623	lcl|NC_015444.3_cds_XP_004244167.1_23841	LOC101262329
Solyc07g064060.3	Solyc07g064060	Cluster_2	SL4.0ch07	66176486	66184536	WD-40 repeat containing protein (AHRD V3.3 *** A0A0K0XR28_TOBAC)	101259351	20.5877	30.0979	76.7023	19.5245	25.238	74.6956	19.3855	31.1402	101.079	19.2969	34.628	54.8366	17.5126	26.1055	83.3489	21.8775	18.5156	60.0823	lcl|NC_015444.3_cds_XP_004244157.1_23858	LOC101259351
Solyc07g064130.2	Solyc07g064130	Cluster_2	SL4.0ch07	66234771	66236144	Polyubiquitin (AHRD V3.3 *** F1SY21_MESCR)	101258282	726.432	3053.47	12238	1760.91	2445.86	15753.3	1953.92	2903.54	12651.5	820.238	3604.36	7558.15	2327.08	2485.89	6012.35	905.065	1587.66	8913.85	lcl|NC_015444.3_cds_XP_010324326.1_23870	LOC101258282
Solyc07g064410.1	Solyc07g064410	Cluster_2	SL4.0ch07	66412744	66413742	Fatty acid desaturase 4, chloroplastic (AHRD V3.3 *** A0A1U8FLY9_CAPAN);Dbxref=InterPro:IPR019547,Pfam:PF10520	101252202	0.157665	0.199388	5.11464	0.0328237	1.28459	4.6813	0.0604593	6.91253	28.5256	0.117627	0.478691	39.9811	0	6.732	6.78306	0.201338	6.66366	3.46331	lcl|NC_015444.3_cds_XP_004244133.1_23899	LOC101252202
Solyc07g064620.2	Solyc07g064620	Cluster_2	SL4.0ch07	66514079	66514417	Protein translation factor SUI1-like protein (AHRD V3.3 *** A0A1U8FM10_CAPAN);Dbxref=InterPro:IPR001950,Pfam:PF01253;Ontology_term=GO:0003743,GO:0006413	101247541	306.907	724.871	3111.95	249.585	838.375	3834.57	537.463	1050.27	3280.99	302.065	1292.71	1854.55	301.262	700.327	1425.7	347.777	754.726	1494.61	lcl|NC_015444.3_cds_XP_004244116.1_23918	LOC101247541
Solyc07g065250.3	Solyc07g065250	Cluster_2	SL4.0ch07	66913992	66916466	MAP kinase kinase kinase 60;Dbxref=InterPro:IPR000719,Pfam:PF00069;Ontology_term=GO:0004672,GO:0005524,GO:0006468	101256991	7.15283	47.8795	204.457	22.7182	29.4358	620.125	25.706	52.0294	941.147	20.3702	79.8395	376.165	23.9756	26.0166	1512.8	11.0122	8.84113	45.827	lcl|NC_015444.3_cds_XP_004244063.1_24000	LOC101256991
Solyc07g065340.1	Solyc07g065340	Cluster_2	SL4.0ch07	66971020	66972015	Serine acetyltransferase (AHRD V3.3 *** A0A2K3M2Y7_TRIPR)	101257583	13.0133	8.23014	138.773	15.0247	11.1279	149.576	18.9102	13.5182	165.087	11.016	15.3445	91.138	15.165	13.8326	284.613	19.4645	8.76798	50.5089	lcl|NC_015444.3_cds_XP_019070499.1_24020	LOC101257583
Solyc07g066330.3	Solyc07g066330	Cluster_2	SL4.0ch07	67641991	67647069	NAC domain-containing protein (AHRD V3.3 *** A0A2G2WGF8_CAPBA)	101261342	0.116039	0.531807	7.41837	0.371257	0.223391	14.8978	1.64103	1.47083	4.84206	0.0363443	8.31316	2.48761	0.271418	0.462332	19.6065	0.0442515	0.0587765	4.51333	lcl|NC_015444.3_cds_XP_004243993.1_24162	LOC101261342
Solyc07g066530.4	Solyc07g066530	Cluster_2	SL4.0ch07	67776310	67780156	Tetratricopeptide repeat (TPR)-like superfamily protein (AHRD V3.3 *** AT1G56090.2)	101256199	3.22929	6.9623	8.40433	5.23266	3.76826	9.36531	4.13944	5.23085	12.3757	4.54369	7.32029	10.3484	4.78509	4.04523	12.4611	3.5832	3.53986	10.0837	lcl|NC_015444.3_cds_XP_004243976.1_24190	LOC101256199
Solyc07g066570.4	Solyc07g066570	Cluster_2	SL4.0ch07	67810109	67810956	Filamentous hemagglutinin transporter (AHRD V3.3 *** Q84JL6_ARATH)	101255012	12.0679	20.6865	36.7764	14.8488	7.2348	42.5005	19.4655	16.111	87.5536	15.8286	18.5972	68.8346	14.1105	11.2961	62.669	7.65761	11.8921	20.6789	lcl|NC_015444.3_cds_XP_004243972.1_24195	LOC101255012
Solyc08g005090.2	Solyc08g005090	Cluster_2	SL4.0ch08	76022	76837	DUF740 domain-containing protein (AHRD V3.3 *** A0A1Q3BKH7_CEPFO)	101261936	10.5228	33.8106	97.3667	24.946	13.3547	129.362	18.0796	66.1382	228.988	16.3469	19.1078	78.4187	12.9525	14.5607	39.7505	3.83855	11.9116	25.0896	lcl|NC_015445.3_cds_XP_010324466.1_24229	LOC101261936
Solyc08g005580.3	Solyc08g005580	Cluster_2	SL4.0ch08	451660	454723	ABC transporter G family member 14 (AHRD V3.3 *** A0A2G2W3Y1_CAPBA)	101248993	0.169227	0.161721	0.997596	0.309256	0.248122	1.38089	0.680714	0.535159	2.80793	0.3463	0.136062	1.8371	0.229679	0.161688	0.94539	0.17417	0.339307	4.49392	lcl|NC_015445.3_cds_XP_010324495.1_24313	LOC101248993
Solyc08g006470.4	Solyc08g006470	Cluster_2	SL4.0ch08	1078033	1080139	Zinc finger protein (AHRD V3.3 *** A0A2U1NTB4_ARTAN)	101267254	5.02432	3.14754	78.8532	3.45709	8.15363	124.751	5.93259	4.17887	604.587	1.97755	2.20215	211.817	1.09407	3.08809	690.68	1.27238	1.13132	67.6159	lcl|NC_015445.3_cds_XP_004244493.1_24424	LOC101267254
Solyc08g006880.3	Solyc08g006880	Cluster_2	SL4.0ch08	1432218	1460470	ABC transporter (AHRD V3.3 *** A0A200R061_9MAGN)	101253706	13.4485	14.3719	28.486	11.1668	18.8213	25.5	17.4891	23.0837	40.6313	12.9999	15.7825	30.0998	12.1494	15.5511	25.5186	13.4379	17.975	30.0384	lcl|NC_015445.3_cds_XP_004244532.1_24471	LOC101253706
Solyc08g007130.4	Solyc08g007130	Cluster_2	SL4.0ch08	1708073	1711615	Beta-amylase (AHRD V3.3 *** A0A2G3DCL2_CAPCH);Dbxref=InterPro:IPR001554,Pfam:PF01373;Ontology_term=GO:0000272,GO:0016161	101259175	0.30528	1.45068	6.20846	0.299321	1.30631	18.7276	0.328592	1.89987	5.33742	0.37241	0.272139	14.3084	0.18684	2.10968	7.40756	0.430724	2.95568	27.0378	lcl|NC_015445.3_cds_XP_004244551.1_24502	LOC101259175
Solyc08g007970.3	Solyc08g007970	Cluster_2	SL4.0ch08	2479321	2485883	Myosin heavy chain-related protein (AHRD V3.3 *** A0A2U1QEA0_ARTAN)	101251402	10.3155	61.8988	134.119	21.1027	13.7593	115.96	22.7086	34.4665	211.705	10.1162	53.085	89.6	17.0931	14.9695	268.649	12.7015	8.28772	51.2739	lcl|NC_015445.3_cds_XP_004244607.1_24607	LOC101251402
Solyc08g013900.3	Solyc08g013900	Cluster_2	SL4.0ch08	3282865	3288554	Plant regulator RWP-RK family protein (AHRD V3.3 *** G7JDS3_MEDTR)	101246738	5.91125	14.0281	50.5212	3.653	9.94084	61.3743	5.71407	10.6618	97.9095	15.4567	15.8772	31.0359	3.2311	5.13199	29.1908	6.1513	2.76271	14.3132	lcl|NC_015445.3_cds_XP_004244743.1_24735	LOC101246738
Solyc08g014080.4	Solyc08g014080	Cluster_2	SL4.0ch08	3640745	3645077	RING/FYVE/PHD zinc finger superfamily protein (AHRD V3.3 *** A0A2U1NXA0_ARTAN)	101251013	5.39864	9.72265	22.4519	8.17454	5.44121	27.2391	5.46312	4.63449	32.5678	5.61431	6.13717	53.3181	14.678	7.01866	31.6175	8.29521	5.14227	15.1812	lcl|NC_015445.3_cds_XP_004244754.1_24753	LOC101251013
Solyc08g014440.4	Solyc08g014440	Cluster_2	SL4.0ch08	4408125	4413386	BTB/POZ and TAZ domain-containing protein 3 (AHRD V3.3 *** A0A1U8ET19_CAPAN)	101255717	2.87154	6.43263	17.8851	3.34422	4.83017	22.1663	2.44893	6.59091	22.3637	2.86656	4.63314	20.1233	3.26232	7.48085	26.177	2.5212	6.88164	62.8058	lcl|NC_015445.3_cds_XP_010324714.1_24782	LOC101255717
Solyc08g061130.3	Solyc08g061130	Cluster_2	SL4.0ch08	44861845	44865431	Transcription factor HY5 (AHRD V3.3 *** A0A1U8E2N7_CAPAN)	543733	6.11553	4.90352	86.3819	3.1141	8.82588	81.1621	7.09358	17.407	68.2303	9.30709	8.25815	119.693	2.8623	11.5505	65.3113	4.09656	20.4217	39.99	lcl|NC_015445.3_cds_NP_001234820.1_25211	HY5
Solyc08g061270.1	Solyc08g061270	Cluster_2	SL4.0ch08	46561776	46562126	DUF1677 family protein (DUF1677) (AHRD V3.3 *** Q9SK23_ARATH);Dbxref=InterPro:IPR012876,Pfam:PF07911	101264141	99.6168	193.591	951.376	99.0754	76.883	1097.73	65.0259	113.074	1195.83	32.0655	85.6106	610.621	89.7988	107.058	1153.2	96.262	83.8409	801.135	lcl|NC_015445.3_cds_XP_010325222.1_25221	LOC101264141
Solyc08g061450.3	Solyc08g061450	Cluster_2	SL4.0ch08	46817426	46818685	exosome complex exonuclease (AHRD V3.3 *** AT5G25500.1)	101264957	3.08147	2.69301	5.70259	2.92383	1.69658	4.57694	3.27319	1.99299	4.9814	2.52999	2.2803	6.03662	2.86053	2.28702	6.22288	2.92833	1.84954	3.96865	lcl|NC_015445.3_cds_XP_004245039.1_25227	LOC101264957
Solyc08g061490.3	Solyc08g061490	Cluster_2	SL4.0ch08	46930570	46931753	MTD1 (AHRD V3.3 *** A0A2K3PL64_TRIPR)	101265566	2.28463	11.0366	490.332	8.91484	7.76916	439.178	13.2657	11.2183	106.267	2.60474	9.62676	392.148	16.4203	4.01536	834.096	3.35953	8.60229	670.24	lcl|NC_015445.3_cds_XP_004245041.1_25232	LOC101265566
Solyc08g061930.4	Solyc08g061930	Cluster_2	SL4.0ch08	48099901	48103544	Cytokinin oxidase/dehydrogenase (AHRD V3.3 *** C3VPM8_SOLTU);Dbxref=InterPro:IPR015345,Pfam:PF09265;Ontology_term=GO:0009690,GO:0019139,GO:0050660,GO:0055114	101055598	1.22539	0.337937	1.12725	0.21772	0.533087	1.52132	0.283378	0.283118	2.12644	0.810849	0.168991	6.60972	0.444811	0.424783	13.4116	0.516937	0.562225	4.12559	lcl|NC_015445.3_cds_NP_001266216.1_25264	SlCKX1
Solyc08g062220.3	Solyc08g062220	Cluster_2	SL4.0ch08	48869457	48872069	Glycosyltransferase (AHRD V3.3 *** A0A218W5V3_PUNGR);Dbxref=InterPro:IPR002213,Pfam:PF00201;Ontology_term=GO:0016758	101247047	1.1177	2.00312	29.4265	0.457855	5.22456	49.8594	0.908147	2.62257	89.4697	0.266346	0.540442	13.0649	0.212991	2.7156	38.118	1.10328	0.270655	10.9889	lcl|NC_015445.3_cds_XP_004245060.1_25281	LOC101247047
Solyc08g063040.4	Solyc08g063040	Cluster_2	SL4.0ch08	50678746	50681775	Zinc-finger protein	101256995	15.0244	9.55616	164.936	9.98867	9.55972	180.006	7.85619	8.44226	83.5987	6.74798	12.7003	40.5821	4.82572	12.0881	117.461	12.4642	7.12096	18.2159	lcl|NC_015445.3_cds_XP_004245090.1_25347	LOC101256995
Solyc08g066500.4	Solyc08g066500	Cluster_2	SL4.0ch08	53301572	53307087	Homeobox leucine-zipper protein (AHRD V3.3 *** Q8H964_ZINVI)	101251205	1.79286	5.10677	13.7637	1.85303	4.34545	16.663	2.17007	4.54595	24.8868	3.15267	3.76796	11.3752	4.18245	6.97347	26.8044	1.12606	2.76378	6.53606	lcl|NC_015445.3_cds_XP_004245155.1_25498	LOC101251205
Solyc08g067270.3	Solyc08g067270	Cluster_2	SL4.0ch08	54420242	54422291	hydroxyproline-rich glycoprotein family protein (AHRD V3.3 *-* AT5G21280.1)	101266961	4.46972	10.0008	25.9153	5.24489	4.95315	16.2597	6.39559	9.03446	24.65	4.02953	10.5552	30.7675	4.84694	7.48209	33.4957	4.01665	4.20568	42.3139	lcl|NC_015445.3_cds_XP_004245206.2_25613	LOC101266961
Solyc08g068850.3	Solyc08g068850	Cluster_2	SL4.0ch08	56028801	56031162	proton pump-interactor 1-like (AHRD V3.3 *-* A0A2I4H3B3_9ROSI)	101268894	1.02789	1.57969	90.3126	2.12854	6.05635	150.634	0.773649	0.912769	203.255	0.68967	0.986729	139.803	1.18174	2.65851	342.224	0.328428	0.578226	19.3879	lcl|NC_015445.3_cds_NP_001316136.1_25774	LOC101268894
Solyc08g074270.4	Solyc08g074270	Cluster_2	SL4.0ch08	56481967	56487545	Photolyase/cryptochrome dash (AHRD V3.3 *** A0A1Y1HMX6_KLENI)	101248230	3.05726	3.5313	7.66163	2.83455	7.99987	8.37305	2.40007	6.86019	9.93429	3.14651	5.71556	26.4908	1.36017	7.30039	14.5671	1.94216	6.31532	11.6996	lcl|NC_015445.3_cds_NP_001296304.1_25820	Cry3
Solyc08g074500.2	Solyc08g074500	Cluster_2	SL4.0ch08	56713559	56727149	SNF2-related (AHRD V3.3 *** A0A200QKM3_9MAGN)	101244404	8.21438	11.6191	25.2685	9.65135	12.9959	20.9381	6.93125	10.6577	24.955	8.21328	10.4874	24.66	12.4041	13.748	26.3402	8.59233	11.2505	19.6354	lcl|NC_015445.3_cds_XP_010325655.1_25849	LOC101244404
Solyc08g075230.1	Solyc08g075230	Cluster_2	SL4.0ch08	57460226	57460822	Late embryogenesis abundant protein (AHRD V3.3 *** Q9FH78_ARATH)	101255910	3.44413	0.955707	12.9462	1.1095	2.87445	17.5267	0.677117	1.07303	15.7558	1.01976	1.71719	20.8514	0.156275	1.99416	63.6046	1.0772	1.16287	3.47082	lcl|NC_015445.3_cds_XP_004246022.1_25925	LOC101255910
Solyc08g075550.4	Solyc08g075550	Cluster_2	SL4.0ch08	57828205	57831400	alternative oxidase 1b;Dbxref=InterPro:IPR002680,Pfam:PF01786;Ontology_term=GO:0009916,GO:0055114	543825	0.173229	0.957851	18.2806	0.186798	3.30512	52.5969	0.795439	6.77674	106.498	0.25392	2.07345	11.655	0.098158	0.554576	80.4255	0.0443203	0.0208263	4.49915	lcl|NC_015445.3_cds_NP_001234120.1_25959	LOC543825
Solyc08g075680.4	Solyc08g075680	Cluster_2	SL4.0ch08	57928165	57932094	Ribonuclease P protein subunit P38-like protein (AHRD V3.3 *-* AT5G53020.9)	101268215	0.35812	0.617197	2.95724	0.723174	0.457822	1.80773	0.217119	0.276563	1.3889	0.27461	0.215492	3.19875	0.434991	1.09513	3.55859	0.614613	2.6305	1.73199	lcl|NC_015445.3_cds_XP_010325618.1_25972	LOC101268215
Solyc08g075820.4	Solyc08g075820	Cluster_2	SL4.0ch08	58026580	58030979	RNA-dependent RNA polymerase6b	101252013	0.586878	0.901746	1.35016	0.634868	0.584981	1.86824	0.405178	0.704955	1.54748	0.339392	1.03568	1.53668	0.286237	0.330197	0.925059	0.274996	0.30603	1.41542	lcl|NC_015445.3_cds_XP_010325614.1_25990	LOC101252013
Solyc08g076910.3	Solyc08g076910	Cluster_2	SL4.0ch08	58943233	58947616	Ubiquitin carboxyl-terminal hydrolase 21 (AHRD V3.3 *** A0A2G3AFL7_CAPAN)	101244309	6.02348	21.515	17.3042	6.65948	7.29519	22.3784	8.65599	13.874	18.6422	6.71013	18.6435	8.62612	7.57994	7.74094	18.9406	4.57885	6.35435	9.86	lcl|NC_015445.3_cds_XP_004245897.1_26137	LOC101244309
Solyc08g077530.3	Solyc08g077530	Cluster_2	SL4.0ch08	59625976	59629520	Beta-amylase (AHRD V3.3 *** Q94EU9_SOLTU);Dbxref=InterPro:IPR001554,Pfam:PF01373;Ontology_term=GO:0000272,GO:0016161	101253815	33.2826	45.5977	169.533	20.6046	35.9699	229.051	22.2328	29.025	142.184	25.6365	12.7258	189.278	34.3432	40.974	354.363	47.6327	35.4736	317.613	lcl|NC_015445.3_cds_XP_004245844.1_26216	LOC101253815
Solyc08g078290.1	Solyc08g078290	Cluster_2	SL4.0ch08	60206050	60207522	hydroxyproline-rich glycoprotein family protein (AHRD V3.3 *-* AT4G16790.1)	104648963	1.82521	1.75536	4.03195	2.87233	1.4391	8.88557	2.11238	1.51823	4.90628	2.06953	1.09058	3.59496	2.39749	1.9314	10.3849	2.62934	2.05288	8.60005	lcl|NC_015445.3_cds_XP_010325502.1_26311	LOC104648963
Solyc08g078340.3	Solyc08g078340	Cluster_2	SL4.0ch08	60264932	60267860	Transcription factor DIVARICATA (AHRD V3.3 *** A0A2G3DC38_CAPCH)	101262741	17.594	53.8807	133.679	28.2215	35.8279	185.924	29.1092	26.0374	179.203	17.2739	46.4002	206.83	19.766	18.553	258.048	18.0364	11.7269	174.027	lcl|NC_015445.3_cds_XP_004245787.1_26322	LOC101262741
Solyc08g078500.3	Solyc08g078500	Cluster_2	SL4.0ch08	60387867	60391625	auxin canalization protein (DUF828) (AHRD V3.3 *** AT4G17350.1)	101259563	0.796663	1.82399	7.23935	1.16429	1.09231	14.9098	0.873975	1.49948	14.7889	0.644538	0.970196	7.50125	1.45374	1.61922	6.97311	0.914247	1.61929	18.3096	lcl|NC_015445.3_cds_XP_004245779.1_26340	LOC101259563
Solyc08g078670.2	Solyc08g078670	Cluster_2	SL4.0ch08	60558444	60560370	Eukaryotic aspartyl protease family protein (AHRD V3.3 *** A0A061G3B8_THECC)	101254927	29.2165	34.9619	190.33	24.0488	97.3881	385.886	60.9631	67.7179	199.028	25.4805	58.395	103.844	28.8472	143.121	256.523	99.3204	195.931	318.547	lcl|NC_015445.3_cds_XP_004245764.1_26370	LOC101254927
Solyc08g078800.1	Solyc08g078800	Cluster_2	SL4.0ch08	60625855	60627279	GRAS family transcription regulator (AHRD V3.3 *** K7RXJ6_CAPAN);Dbxref=InterPro:IPR005202,Pfam:PF03514	101252614	16.8889	30.5057	49.7949	17.4265	27.6159	40.0026	14.1891	24.4805	51.7728	16.7132	16.3694	54.18	15.3009	19.881	71.8031	13.7107	21.4483	53.3377	lcl|NC_015445.3_cds_XP_025888052.1_26388	SlHAM
Solyc08g078850.3	Solyc08g078850	Cluster_2	SL4.0ch08	60658492	60660814	lactate dehydrogenase	101252012	3.30152	12.5776	217.522	4.21933	38.595	458.829	31.3184	27.5655	671.311	6.95814	21.4811	53.6085	8.52603	15.5609	144.519	3.57907	22.5892	8.62657	lcl|NC_015445.3_cds_NP_001266265.1_26392	ldh1
Solyc08g078950.3	Solyc08g078950	Cluster_2	SL4.0ch08	60719394	60723885	NIT1;Dbxref=InterPro:IPR000109,Pfam:PF00854;Ontology_term=GO:0016020,GO:0022857,GO:0055085	101249671	0.0763923	2.94266	8.88536	3.84718	2.61624	197.305	8.8365	11.0612	78.1432	2.65204	18.4218	38.942	1.72802	1.64446	30.0646	0.564518	0.850155	5.75926	lcl|NC_015445.3_cds_XP_004245746.1_26402	LOC101249671
Solyc08g079480.3	Solyc08g079480	Cluster_2	SL4.0ch08	61104876	61106026	Ankyrin repeat/KH domain protein (DUF1442) (AHRD V3.3 *** O22136_ARATH);Dbxref=InterPro:IPR009902,Pfam:PF07279	101265157	1.56318	2.16152	25.0724	2.75104	1.72385	38.4948	3.56276	1.65594	46.9303	3.07157	1.72374	19.7578	1.82386	1.44288	76.9664	1.36105	0.283378	18.7493	lcl|NC_015445.3_cds_XP_004245712.1_26461	LOC101265157
Solyc08g080320.3	Solyc08g080320	Cluster_2	SL4.0ch08	61751770	61754090	BAG family molecular chaperone regulator 2 (AHRD V3.3 *** A0A1J3K248_NOCCA)	101246459	0.284755	0.883219	1.96351	0.567202	0.571372	2.56633	0.618926	0.399833	2.04252	0.312727	0.237372	5.26287	0.386659	0.60958	12.4829	0.238811	1.60036	4.91985	lcl|NC_015445.3_cds_XP_004245651.1_26565	LOC101246459
Solyc08g080630.4	Solyc08g080630	Cluster_2	SL4.0ch08	62001452	62003434	Ethylene-responsive proteinase inhibitor 1 (AHRD V3.3 *** A0A1U8G7N9_CAPAN);Dbxref=InterPro:IPR000864,Pfam:PF00280;Ontology_term=GO:0004867,GO:0009611	543953	0.0628299	1.00621	3.05711	0.164626	3.81092	19.1752	18.5282	46.0892	50.9641	6.69763	24.9435	41.9857	0.198532	6.55477	27.7797	34.4668	0	52.3785	lcl|NC_015445.3_cds_NP_001234615.1_26602	ER1
Solyc08g080750.4	Solyc08g080750	Cluster_2	SL4.0ch08	62079220	62080559	LURP-one-like protein (AHRD V3.3 *** A0A1P8AWJ7_ARATH);Dbxref=InterPro:IPR007612,Pfam:PF04525	101262941	3.82293	8.03108	126.486	6.1444	4.96331	250.168	3.96741	6.79628	77.6537	6.11626	9.84835	81.3889	3.59757	8.9113	89.6514	8.21978	8.74099	28.8889	lcl|NC_015445.3_cds_XP_004245621.1_26619	LOC101262941
Solyc08g081000.3	Solyc08g081000	Cluster_2	SL4.0ch08	62235935	62260232	Transcription factor jumonji (JmjC) domain-containing protein (AHRD V3.3 *** A0A1P8AP94_ARATH)	101259658	9.00538	11.9115	29.7972	8.61499	10.7275	26.045	6.77286	9.15807	21.314	7.53922	8.61802	20.2317	9.63281	10.8329	30.8862	8.45245	6.94569	15.0668	lcl|NC_015445.3_cds_XP_010325407.1_26645	LOC101259658
Solyc08g081060.3	Solyc08g081060	Cluster_2	SL4.0ch08	62302493	62305896	DUF3527 domain-containing protein (AHRD V3.3 *** A0A1Q3AQL6_CEPFO)	101258476	2.88286	2.22518	8.32991	2.67799	4.80028	9.7788	1.82126	3.92634	8.24999	4.01333	1.74624	14.2599	2.87187	4.75007	12.3132	3.89486	11.4786	8.41982	lcl|NC_015445.3_cds_XP_010325404.1_26658	LOC101258476
Solyc08g081690.3	Solyc08g081690	Cluster_2	SL4.0ch08	62790430	62800171	NADPH oxidase	543571	2.26263	9.85465	14.5801	2.62715	7.98388	51.1443	1.96336	3.77108	23.6138	1.19728	2.85105	28.3811	1.92288	3.98251	72.189	0.974997	2.73212	20.7697	lcl|NC_015445.3_cds_XP_019070572.1_26737	RBOH1
Solyc08g081710.3	Solyc08g081710	Cluster_2	SL4.0ch08	62814855	62816734	membrane-associated kinase regulator (AHRD V3.3 *** AT1G64080.1)	101244893	0.482165	2.8237	5.71068	1.10959	0.27703	12.2356	1.65354	0.904289	10.0413	0.720263	1.67931	10.8062	1.78685	0.930458	15.9507	0.294768	0.786928	14.8168	lcl|NC_015445.3_cds_XP_004245561.2_26738	LOC101244893
Solyc08g081990.3	Solyc08g081990	Cluster_2	SL4.0ch08	63019288	63030155	protein SPA1-RELATED 2-like (AHRD V3.3 *** A0A2I4DQ28_9ROSI)	101263834	10.9147	11.1135	46.8096	8.88722	13.2808	41.0217	6.50795	11.6673	48.6702	9.07858	8.93909	42.9256	7.90264	14.5323	35.9346	12.5362	14.9649	48.306	lcl|NC_015445.3_cds_XP_025888244.1_26775	LOC101263834
Solyc08g082070.3	Solyc08g082070	Cluster_2	SL4.0ch08	63089249	63092317	High mobility group B protein 6 (AHRD V3.3 *** A0A2G2XK70_CAPBA)	101262334	0.448934	0.828566	2.32934	0.585086	1.06999	6.66178	0.413076	0.391934	1.92139	0.288895	0.530021	1.42001	0.466408	0.798672	7.59811	0.113298	0.946514	1.52272	lcl|NC_015445.3_cds_XP_004245534.1_26784	LOC101262334
Solyc08g082590.3	Solyc08g082590	Cluster_2	SL4.0ch08	63468774	63470955	Glutaredoxin (AHRD V3.3 *** A0A2U1KGP9_ARTAN)	101252103	0.707672	0.486849	10.5263	0.383231	3.64516	11.5534	0.367904	5.24787	8.43827	1.06179	1.12864	15.9044	0.161156	8.19299	8.79528	0.726591	18.2882	14.9757	lcl|NC_015445.3_cds_XP_004245502.1_26841	LOC101252103
Solyc09g005560.4	Solyc09g005560	Cluster_2	SL4.0ch09	389386	390866	Trihelix transcription factor GT-3b (AHRD V3.3 *-* A0A1U8EDU3_CAPAN)	101249201	1.29089	1.25522	75.323	1.945	2.95475	143.288	3.08777	1.76744	141.807	3.89378	3.2798	8.80621	1.17986	1.85871	37.0237	1.89671	1.32515	9.86413	lcl|NC_015446.3_cds_XP_004246753.1_27014	LOC101249201
Solyc09g007170.4	Solyc09g007170	Cluster_2	SL4.0ch09	811869	818519	Serine/threonine-protein kinase CDL1 (AHRD V3.3 *** A0A2G2VZG8_CAPBA);Dbxref=InterPro:IPR001245,Pfam:PF07714;Ontology_term=GO:0004672,GO:0006468	101261950	14.7478	19.7939	46.8706	16.8832	20.1682	38.5195	15.6636	19.6728	50.5713	18.0221	24.2541	40.3729	15.0046	17.6997	43.6281	17.8003	21.5267	49.0299	lcl|NC_015446.3_cds_XP_004246710.1_27108	LOC101261950
Solyc09g007520.3	Solyc09g007520	Cluster_2	SL4.0ch09	1111919	1118521	Peroxidase (AHRD V3.3 *** K4CQE1_SOLLC);Dbxref=InterPro:IPR002016,Pfam:PF00141;Ontology_term=GO:0004601,GO:0006979,GO:0020037,GO:0055114	101251503	2.51788	7.88212	23.5986	3.96626	2.97519	191.502	10.3561	16.6086	90.4226	4.07892	24.1453	47.1081	3.24574	4.36404	137.352	1.52184	0.982903	40.2564	lcl|NC_015446.3_cds_XP_004246673.1_27163	LOC101251503
Solyc09g007840.3	Solyc09g007840	Cluster_2	SL4.0ch09	1393399	1396588	Cyclic nucleotide-gated channel 15 (AHRD V3.3 *** A0A2U1M7X5_ARTAN)	101244112	0.255446	2.525	3.04086	0.330822	0.479535	6.79433	0.110382	1.01628	2.48111	0.146549	1.82174	2.94937	0.240461	1.1244	2.59754	0.245432	0.0114824	2.5295	lcl|NC_015446.3_cds_XP_004246915.2_27203	LOC101244112
Solyc09g008790.4	Solyc09g008790	Cluster_2	SL4.0ch09	2254406	2260071	SRSF protein kinase 1 (AHRD V3.3 *** A0A1U8EHQ6_CAPAN)	101249399	26.8779	11.3078	56.3187	9.74835	12.5962	30.1127	4.31442	8.36976	27.389	11.4328	3.40348	47.7163	7.21459	11.2612	20.3342	22.6554	13.5804	49.2679	lcl|NC_015446.3_cds_XP_004246583.1_27332	LOC101249399
Solyc09g009220.4	Solyc09g009220	Cluster_2	SL4.0ch09	2632416	2636937	histone-lysine N-methyltransferase SETD1B-like protein (AHRD V3.3 *** AT5G03670.1)	101267341	0.339379	1.3609	5.37024	2.10877	0.443052	15.9917	2.7959	2.67391	14.8094	0.871665	1.71341	3.77901	0.969981	0.578632	4.69225	0.391307	0.226542	2.55247	lcl|NC_015446.3_cds_XP_004246557.1_27380	LOC101267341
Solyc09g009350.2	Solyc09g009350	Cluster_2	SL4.0ch09	2769997	2800051	Calcium-dependent lipid-binding family protein (AHRD V3.3 *-* A0A1P8AMQ8_ARATH)	101262246	3.51559	3.73965	12.0761	2.79795	4.9227	11.2803	2.00811	3.38479	8.50969	2.25197	2.42092	9.19671	1.57062	3.19298	8.70889	2.26318	2.14656	5.45432	lcl|NC_015446.3_cds_XP_010325928.1_27393	LOC101262246
Solyc09g009690.3	Solyc09g009690	Cluster_2	SL4.0ch09	3118090	3122817	Inosine/uridine-preferring nucleoside hydrolase domain-containing protein (AHRD V3.3 *** A0A2U1L4C1_ARTAN);Dbxref=InterPro:IPR001910,Pfam:PF01156	101257500	29.933	55.4992	173.889	21.9168	30.129	124.362	16.8075	25.0316	98.3219	26.4027	30.5647	108.837	23.3011	30.8518	99.2094	40.1875	24.9994	175.806	lcl|NC_015446.3_cds_XP_004246525.1_27444	LOC101257500
Solyc09g011550.3	Solyc09g011550	Cluster_2	SL4.0ch09	4884276	4885335	Glutathione S-transferase (AHRD V3.3 *** C0LF68_CAPAN)	101266149	5.95759	2.08897	17.8567	2.23475	8.38606	79.3122	2.86054	4.30844	230.289	1.50192	3.15924	13.5549	0.964824	1.39933	45.5915	2.70073	0.932701	4.28847	lcl|NC_015446.3_cds_XP_004246383.1_27692	LOC101266149
Solyc09g014380.3	Solyc09g014380	Cluster_2	SL4.0ch09	6011082	6015354	SlLAX1;Dbxref=InterPro:IPR013057,Pfam:PF01490	100736540	2.43511	3.29899	5.20549	1.86627	2.66184	3.94426	1.54858	2.77651	3.65235	1.81092	0.913423	11.0499	1.31864	1.64857	6.9934	2.06356	1.81856	14.0131	lcl|NC_015446.3_cds_NP_001233919.1_27772	SlLAX1
Solyc09g015700.4	Solyc09g015700	Cluster_2	SL4.0ch09	10790828	10791152	Unknown protein		4.96418	2.76971	53.0605	4.19334	5.84404	14.4273	12.7042	3.39819	41.021	10.5951	2.5566	12.546	4.12303	3.1074	39.3616	6.85787	1.13028	6.83739
Solyc09g018460.1	Solyc09g018460	Cluster_2	SL4.0ch09	15007201	15008703	GRAS5;Dbxref=InterPro:IPR005202,Pfam:PF03514	100037728	1.8617	0.867297	10.6813	4.50054	0.933348	10.9465	2.71366	1.53405	23.2909	2.13672	0.979658	33.8097	3.4241	2.80294	23.1615	2.24853	1.49192	4.13373	lcl|NC_015446.3_cds_XP_004246262.3_27936	LOC100037728
Solyc09g056430.4	Solyc09g056430	Cluster_2	SL4.0ch09	45211143	45212564	Serine/threonine-protein kinase OXI1 (AHRD V3.3 *** A0A2G2XS02_CAPBA)	101262346	3.26773	1.36018	88.5766	2.40701	1.94635	161.214	2.06844	1.85555	261.511	3.01808	1.2764	49.117	2.37562	2.00221	173.683	3.68255	1.22603	26.2688	lcl|NC_015446.3_cds_XP_004247037.1_28142	LOC101262346
Solyc09g057580.4	Solyc09g057580	Cluster_2	SL4.0ch09	45936495	45944282	DUF760 domain-containing protein (AHRD V3.3 *-* A0A1Q3CD93_CEPFO)	101262953	2.56655	5.37872	8.32043	3.8352	2.80585	6.39749	2.46562	2.03994	5.46166	1.38046	2.46059	8.67205	4.39739	2.48412	11.0033	3.80396	1.44301	12.8466	lcl|NC_015446.3_cds_XP_004247039.1_28147	LOC101262953
Solyc09g061280.4	Solyc09g061280	Cluster_2	SL4.0ch09	54607356	54610052	p27KIP1-related-protein 2	543785	6.26644	18.6081	34.7701	2.64494	7.02208	66.5312	8.00033	41.873	209.208	13.5002	31.0878	61.0947	4.44197	15.8019	180.88	13.3164	8.31704	42.3007	lcl|NC_015446.3_cds_NP_001233984.2_28248	krp2
Solyc09g063010.4	Solyc09g063010	Cluster_2	SL4.0ch09	57010620	57020569	bHLH transcription factor 058	101264668	8.1797	8.02519	36.2831	6.86541	22.0427	30.296	2.32583	10.4552	71.3716	7.2586	5.13601	64.4045	6.6132	21.8416	63.2227	10.9963	19.7052	65.5135	lcl|NC_015446.3_cds_XP_004247109.1_28295	LOC101264668
Solyc09g064840.4	Solyc09g064840	Cluster_2	SL4.0ch09	58402104	58416882	HUA2-like protein 2 (AHRD V3.3 *** A0A2G2VZ74_CAPBA)	101258186	12.2244	21.8987	64.1984	12.8302	13.9424	56.4665	12.4559	15.6222	57.2969	14.0351	22.2426	46.1644	13.2148	13.939	54.2693	11.1647	10.5501	32.7055	lcl|NC_015446.3_cds_XP_025888857.1_28366	LOC101258186
Solyc09g065480.2	Solyc09g065480	Cluster_2	SL4.0ch09	59687243	59690363	type I inositol polyphosphate 5-phosphatase 4-like (AHRD V3.3 *** A0A2I4HJ41_9ROSI);Dbxref=InterPro:IPR005135,Pfam:PF03372	101262655	1.55092	1.48801	10.7904	1.09597	1.88887	6.29174	1.66792	1.78801	11.1158	0.653654	0.848985	8.5894	1.47709	0.894768	12.3892	0.705954	2.6596	16.1983	lcl|NC_015446.3_cds_XP_010326392.1_28453	LOC101262655
Solyc09g072860.2	Solyc09g072860	Cluster_2	SL4.0ch09	61713112	61721115	Fanconi anemia group F protein (FANCF) (AHRD V3.3 *** A0A1P8B9K4_ARATH)	101265770	1.27367	2.65364	4.03194	1.12044	2.36772	5.13178	0.605882	0.781502	1.70131	0.844003	1.57706	2.13125	0.726921	0.69356	2.51343	0.541143	1.23704	2.07365	lcl|NC_015446.3_cds_XP_010326638.1_28635	LOC101265770
Solyc09g074050.3	Solyc09g074050	Cluster_2	SL4.0ch09	61963343	61970253	2-oxoglutarate (2OG) and Fe(II)-dependent oxygenase-like protein (AHRD V3.3 *-* G5DX62_SILLA)	101267646	7.23112	10.7093	16.9423	5.81606	16.1105	16.987	10.5058	10.8035	54.3123	13.6298	11.6358	23.9185	11.7835	15.7198	65.7166	3.39343	10.9335	62.498	lcl|NC_015446.3_cds_XP_004247488.1_28662	LOC101267646
Solyc09g074675.1	Solyc09g074675	Cluster_2	SL4.0ch09	62720163	62721693	Unknown protein		0.180217	1.2979	1.32316	0.948554	4.24972	10.8973	1.52566	3.19485	7.41441	0.547918	3.41446	2.52218	0.572564	2.67924	7.8826	0.571705	1.69341	4.40641
Solyc09g074940.3	Solyc09g074940	Cluster_2	SL4.0ch09	62950553	62954764	(DB240) meloidogyne-induced giant cell protein	101258595	23.4443	29.0603	57.1148	18.63	26.2432	65.0639	19.853	24.4367	51.2557	22.3241	26.4068	56.6313	17.6326	23.1168	59.3727	21.4177	19.4736	51.7137	lcl|NC_015446.3_cds_XP_010326580.1_28767	LOC101258595
Solyc09g075080.3	Solyc09g075080	Cluster_2	SL4.0ch09	63111194	63113974	Phytochrome A-associated F-box protein (AHRD V3.3 *** A0A2G2W0F9_CAPBA)	101247753	8.8308	24.6593	45.7107	12.6565	12.2196	41.6257	12.6549	15.6835	42.3738	10.1335	24.1032	49.3485	11.0767	17.4747	51.2585	6.26319	16.1436	33.8169	lcl|NC_015446.3_cds_XP_004247422.1_28785	LOC101247753
Solyc09g075420.3	Solyc09g075420	Cluster_2	SL4.0ch09	63343963	63345184	ethylene response factor E.1	543866	119.973	211.502	809.239	33.2817	175.672	1009.65	145.147	276.232	1055.22	102.558	476.51	472.448	64.0671	135.501	1192.54	164.2	183.058	396.8	lcl|NC_015446.3_cds_NP_001234308.2_28817	ERF2
Solyc09g075980.3	Solyc09g075980	Cluster_2	SL4.0ch09	63883037	63884093	BnaA05g17230D protein (AHRD V3.3 *** A0A078FCG1_BRANA)		0.650852	2.35397	15.7488	8.01139	0.753526	22.7729	3.6425	1.43738	42.0735	3.66525	0.809398	24.3352	6.89747	1.90288	83.1923	1.53638	2.60671	47.3892
Solyc09g082220.1	Solyc09g082220	Cluster_2	SL4.0ch09	64145223	64145540	Acyl-CoA N-acyltransferases (NAT) superfamily protein (AHRD V3.3 *** Q9LJ90_ARATH);Dbxref=InterPro:IPR000182,Pfam:PF13302		15.5019	5.21368	192.019	2.9191	10.8107	249.214	1.74182	6.14863	263.11	8.99518	3.68498	48.614	1.81224	4.97832	205.009	1.95759	2.87424	24.4491
Solyc09g082230.1	Solyc09g082230	Cluster_2	SL4.0ch09	64147669	64148223	N-acetyltransferase (AHRD V3.3 *** A0A2N9Z4V7_PAEPO);Dbxref=InterPro:IPR000182,Pfam:PF13302	101247659	64.9198	39.3921	691.276	6.02057	115.255	1240.36	16.2482	77.9386	2083.68	42.0619	65.9849	136.242	2.21348	31.1153	390.449	40.0191	4.87519	95.5221	lcl|NC_015446.3_cds_XP_004247573.1_28915	LOC101247659
Solyc09g082240.4	Solyc09g082240	Cluster_2	SL4.0ch09	64149607	64151634	N-acetyltransferase (AHRD V3.3 *-* A0A2N9Z4V7_PAEPO)	101247959	3.53519	3.57622	336.037	0.562201	5.42114	156.057	0.643435	1.97504	143.548	0.965607	1.07858	18.095	0.446973	3.05452	39.0532	0.604802	3.74741	2.58376	lcl|NC_015446.3_cds_XP_004247574.1_28917	LOC101247959
Solyc09g082370.4	Solyc09g082370	Cluster_2	SL4.0ch09	64213080	64217666	Type I inositol polyphosphate 5-phosphatase 5 (AHRD V3.3 *-* A0A199V5W7_ANACO)	101250445	0.70264	0.806808	4.21876	0.961368	1.17475	4.57715	0.482955	1.06609	6.01037	0.870248	0.554052	1.42066	0.613413	0.702551	2.37084	0.516329	1.63563	1.14024	lcl|NC_015446.3_cds_XP_010326676.1_28930	LOC101250445
Solyc09g082560.4	Solyc09g082560	Cluster_2	SL4.0ch09	64380710	64382992	SUN-like protein 26	101253936	0.180472	1.02285	1.64229	0.205211	0.551193	3.20465	0.362624	0.449311	1.17136	0.17357	0.780966	0.521531	0.141597	0.415125	1.18856	0.207955	0.702368	0.754744	lcl|NC_015446.3_cds_XP_004247593.1_28957	LOC101253936
Solyc09g082580.4	Solyc09g082580	Cluster_2	SL4.0ch09	64423397	64427136	Auxin canalization protein (DUF828) (AHRD V3.3 *** Q8VY20_ARATH);Dbxref=InterPro:IPR008546,Pfam:PF05703	101254530	9.51745	10.486	62.4038	6.38916	7.81653	63.6809	4.97268	6.04059	44.3688	8.88189	3.69379	67.442	8.94009	5.75057	97.4472	3.87408	14.9625	25.1721	lcl|NC_015446.3_cds_XP_010326689.1_28960	LOC101254530
Solyc09g083280.3	Solyc09g083280	Cluster_2	SL4.0ch09	65039646	65041431	auxin-regulated IAA1;Dbxref=InterPro:IPR033389,Pfam:PF02309	101055541	0.569489	27.399	4.96117	1.79212	3.53192	33.3757	3.18646	13.3033	41.3284	1.87475	36.8616	9.33615	2.34681	5.6792	78.6222	0.291218	1.79072	0.844653	lcl|NC_015446.3_cds_NP_001266037.1_29040	LOC101055541
Solyc09g090470.3	Solyc09g090470	Cluster_2	SL4.0ch09	66076240	66083136	Protein NRT1/ PTR FAMILY 5.2 (AHRD V3.3 *** A0A2G3CS67_CAPCH);Dbxref=InterPro:IPR000109,Pfam:PF00854;Ontology_term=GO:0016020,GO:0022857,GO:0055085	101260176	7.62482	38.5468	10.6156	7.45149	6.4759	29.4717	8.00914	16.9058	79.4937	8.35366	13.4216	28.4136	3.85382	8.66478	23.4594	5.5495	3.9	18.3762	lcl|NC_015446.3_cds_XP_004247757.1_29191	LOC101260176
Solyc09g090570.2	Solyc09g090570	Cluster_2	SL4.0ch09	66155327	66157229	Proton gradient regulation 5 (AHRD V3.3 *** A0A2U1Q6W9_ARTAN)	101262255	21.2026	36.9713	208.551	24.9576	86.8373	236.561	18.1806	99.5758	245.8	41.1625	72.983	558.147	23.608	141.798	202.768	20.447	158.052	437.797	lcl|NC_015446.3_cds_XP_004247764.1_29206	LOC101262255
Solyc09g090710.3	Solyc09g090710	Cluster_2	SL4.0ch09	66241899	66245564	Unknown protein	101264673	5.59169	13.5863	19.4953	7.27557	4.31678	24.5491	11.3637	10.0609	26.9739	6.24797	14.6838	17.056	9.52672	8.43397	44.6549	6.47516	4.4676	16.296	lcl|NC_015446.3_cds_XP_004247772.1_29230	LOC101264673
Solyc09g090910.3	Solyc09g090910	Cluster_2	SL4.0ch09	66409281	66412605	auxin-regulated IAA13;Dbxref=InterPro:IPR033389,Pfam:PF02309	101055546	1.80493	2.09966	19.9389	3.23605	4.26936	31.1428	0.832573	1.71848	42.2289	2.30055	1.20452	39.7097	5.98168	4.48746	76.0228	1.60384	6.60836	8.90007	lcl|NC_015446.3_cds_XP_010326736.1_29254	LOC101055546
Solyc09g091030.3	Solyc09g091030	Cluster_2	SL4.0ch09	66477360	66480028	Beta-amylase (AHRD V3.3 *** Q1L5W8_NICLS);Dbxref=InterPro:IPR001554,Pfam:PF01373;Ontology_term=GO:0000272,GO:0016161	100736451	131.242	70.4669	1218.24	120.851	189.566	1760.18	152.203	160.915	1448.18	118.149	77.9595	367.964	142.074	215.437	651.16	117.526	139.35	484.158	lcl|NC_015446.3_cds_NP_001234556.2_29266	BAM1
Solyc09g091260.3	Solyc09g091260	Cluster_2	SL4.0ch09	66655322	66660782	Leucine-rich repeat receptor-like protein kinase (AHRD V3.3 *** A0A2R6PXD2_ACTCH)	101252436	0.298329	0.870162	3.20721	0.39714	0.4223	2.86425	0.522667	0.703922	1.89093	0.263137	0.696061	3.09882	0.836472	0.606634	3.5669	0.382487	0.746314	2.52215	lcl|NC_015446.3_cds_XP_004247815.1_29290	LOC101252436
Solyc09g091580.3	Solyc09g091580	Cluster_2	SL4.0ch09	66927362	66935811	Protein kinase domain (AHRD V3.3 *** A0A200QUN4_9MAGN)	101257407	11.3985	5.98358	68.2091	11.3177	10.706	45.7254	10.443	13.211	63.9583	11.2305	6.63727	179.214	12.0633	17.6993	62.9273	10.9159	15.2674	96.8526	lcl|NC_015446.3_cds_XP_004247833.1_29325	LOC101257407
Solyc09g091660.3	Solyc09g091660	Cluster_2	SL4.0ch09	67005452	67013950	Pleiotropic drug resistance protein (AHRD V3.3 *** C8CA13_CUCSA)	101259884	26.1484	190.461	219.454	9.91689	48.695	555.879	41.1594	126.941	590.324	50.5169	149.386	78.1451	5.70013	29.9525	243.621	17.1006	5.358	20.2979	lcl|NC_015446.3_cds_XP_004247841.1_29334	LOC101259884
Solyc09g091700.4	Solyc09g091700	Cluster_2	SL4.0ch09	67040545	67041842	2-alkenal reductase (NADP(+)-dependent)-like (AHRD V3.3 *** A0A2I4HQE7_9ROSI)	101260477	0.101571	0.444945	1.73049	1.13159	0.55687	2.14758	0.238573	0.598271	1.58423	0.264699	1.1595	1.41307	0.195173	0.611282	2.08133	0.467124	0.345647	1.50827	lcl|NC_015446.3_cds_XP_004247843.1_29338	LOC101260477
Solyc09g092480.1	Solyc09g092480	Cluster_2	SL4.0ch09	67665938	67667344	Glycosyltransferase (AHRD V3.3 *** A0A2I4GJH4_9ROSI)	101250740	6.92121	1.2959	125.045	0.480472	5.7134	129.717	1.64325	6.38427	48.844	3.55901	1.1508	35.3533	0.483654	6.09235	14.1261	1.57893	4.33787	6.47801	lcl|NC_015446.3_cds_XP_004247895.1_29434	LOC101250740
[truncated: 1,333 more rows]
