# Supplementary material for: Molecular and biochemical components associated with chilling tolerance in tomato: comparison of different developmental stages
Source: Mol Hortic. 2024 Sep 5;4:31. doi: 10.1186/s43897-024-00108-0 (PMC11375913; doi:10.1186/s43897-024-00108-0)
Supplement: Supplementary file 2 — Supplementary Material 2: Supplementary Table S1. Tomato primer sequences used for real-time quantitative reverse transcriptase polymerase chain reaction (qRT-PCR). Supplementary Table S2. DEG between cold tolerant and cold sensitive RILs before application of cold stress. Supplementary Table S3. DEG between cold tolerant and cold sensitive RILs 2 h following application of cold stress. Supplementary Table S4. Data set comparing gene expression in fruits of the six studied RILs at 0, 2, and 24 h following postharvest cold stress. Supplementary Table S5. Genes associated with calcium mediated signaling differentially expressed between cold tolerant and cold sensitive RILs following 24 h of cold stress. Supplementary Table S6. Data set including differential gene expression in fruits following exposure to cold stress common to all six RIL genotypes. Supplementary Table S7. Genes associated with Response to Heat Stress GO term downregulated in all 6 RILs after 24 h of cold stress. Supplementary Table S8. Regulatory genes included in cluster 2 Biological Process GO term Responses to Stimuli gradually induced in all RILs following cold stress. Supplementary Table S9. Heat shock protein (Hsps) genes included in cluster 5 Biological Process GO term Protein Folding transiently induced after 2 h of cold stress. [file 43897_2024_108_MOESM2_ESM.zip › Supplementary Tables S2-S3-S5-S7-S8-S9.xlsx]

## Sheet: Supp. Table S2 (Fig. 1A)
			0 h
	Gene ID		S			T
		Gene name	71	135	150	47	65	99
	Solyc05g054350	Epoxide hydrolase	240.494	362.827	333.201	10.012	22.0164	10.3363
	Solyc05g053980	Plant resistance protein	21.773	17.0123	35.471	2.3463	3.95844	1.53436
	Solyc02g082920	Acidic extracellular 26 kD chitinase	198.927	137.104	104.855	24.9098	9.88414	47.0791
	Solyc05g013330	Stress associated RNA-binding protein	0	0	0	6.6944	7.98277	9.34658
	Solyc05g013150	Lysine methyltransferase	0.752185	1.88838	0.656735	6.65002	5.84741	4.0934
	Solyc05g013310	Receptor kinases 1	0.704101	1.6089	1.66337	31.6354	22.3132	26.5001
	Solyc05g013320	Receptor kinases 2	7.90622	11.9557	10.8439	36.7122	29.4216	31.904

## Sheet: Supp. Table S3 (Fig. 1B)
			2 h
	Gene ID		S			T
		Gene name	71	135	150	47	65	99
	Solyc05g013310	Receptor kinases 1	0.359412	1.26187	0	14.961	20.4488	20.8751
	Solyc05g013150	Lysine methyltransferase	0.632025	1.5097	0.374235	3.87824	6.70694	5.56522
	Solyc09g020190	Non-specific phospholipase C1	0.0310366	0.0592304	0	14.7033	34.5069	32.2223
	Solyc05g013330	Stress associated RNA-binding protein	0	0	0	4.10813	11.0353	11.1168
	Solyc05g018050	Ubiquitin ligase	27.1759	30.3171	18.9492	6.19358	3.68114	4.4725
	Solyc05g005460	Nucleoredoxin	109.072	83.7316	74.198	33.216	18.2812	14.1163
	Solyc05g013450	Protein detoxification	8.89478	6.99669	6.60135	2.09855	1.1555	0.462446
	Solyc03g044790	Methylesterase	10.4478	13.4469	12.9036	4.78674	4.61067	0.781092
	Solyc09g059030	Quinone-oxidoreductase chloroplastic-like	75.3919	73.3462	86.6103	33.0151	0.592669	0
	Solyc09g018670	TLC domain-containing protein	15.2414	15.7454	14.4096	6.81186	0.110803	0

## Sheet: Supp Table S5 (Fig.1E)
			24 h
	Gene ID		S			T
		Gene name	71	135	150	47	65	99
	Solyc02g094000	EF hand 5-domain-containing protein	1359.77	1686.58	2748.32	33.8927	47.1365	12.4378
	Solyc01g099520	Rapid alkalinization factor 2	709.013	830.807	1184.49	208.881	259.241	76.1802
	Solyc06g066370	WRKY transcription factor 31	892.388	854.475	1467.38	250.172	417.025	153.887
	Solyc10g079420	EIX receptor 1	1158.09	1173.24	1533.39	190.819	229.166	106.924
	Solyc10g074740	Calcium-binding protein CAST	1352.99	1196.32	1745.82	109.836	351.229	76.2291
	Solyc03g118810	Calcium-binding allergen Ole e8	1800.55	3309.29	3756.47	203.361	688.975	226.568
	Solyc09g074890	Rapid alkalinization factor 1	29.8478	65.387	73.43	1.56662	3.0808	8.28206
	Solyc02g091500	Calcium-dependent protein kinase	243.409	462.431	802.94	30.8847	47.6501	18.841
	Solyc06g073830	Calmodulin-like 38	139.324	373.002	742.116	4.38022	10.7057	13.5133
	Solyc11g071750	Calmodulin-like 37	11.0739	65.2936	96.9248	0.171162	0.619875	0.145098
	Solyc11g071760	Regulator of gene silencing AY642285	12.4116	46.2923	157.03	0	1.21034	0.158877
	Solyc03g005040	Calcium-binding EF-hand family protein	50.1591	48.9847	120.898	1.13833	0.379211	0.468953
	Solyc02g063350	Calmodulin-like 23	33.9543	37.9593	102.266	0.881301	1.35772	1.42154
	Solyc02g077370	Ethylene response factor C.5	69.5457	44.2601	70.3614	12.8554	6.35517	2.3753
	Solyc10g079130	MAP kinase kinase kinase 76	1041.72	696.915	923.79	92.4462	194.065	26.8989
	Solyc06g069740	Calcium-binding EF-hand family protein	361.226	315.009	291.723	2.61833	13.2325	0.898776
	Solyc07g008620	Calmodulin-like 36	44.8654	29.9593	25.0429	2.40273	6.61249	1.12514
	Solyc04g058170	Calmodulin-like protein	700.842	423.712	302.748	22.2744	49.1294	2.03079
	Solyc04g018110	calmodulin-like protein 1	1946.32	1435.78	1148.89	290.925	174.049	199.608
	Solyc02g072440	Receptor-like protein kinase	0.234758	0.233078	0.164981	1.89965	2.04179	0.850421
	Solyc05g013320	Protein kinase	12.7075	9.14615	8.32828	36.7561	36.1512	32.004

## Sheet: Supp Table S7 (Fig. 2B)
			0 h						24 h
	Gene ID	Gene ID	S			T			S			T
			S			T			S			T
		Gene name	71	135	150	47	65	99	71	135	150	47	65	99
	Solyc02g088610	Heat shock protein 78	36.1159	68.3847	37.9728	31.8345	26.2695	56.8474	6.61232	5.34603	4.46327	6.43444	2.88219	17.0483
	Solyc06g076570	Class I heat shock protein	276.082	685.123	404.232	388.344	282.771	479.504	169.389	156.007	72.2647	71.4325	88.2473	147.359
	Solyc08g062960	Heat shock transcription factor A-2	13.7568	39.9809	35.1618	23.3713	15.7046	29.7225	2.18898	0.929992	1.32787	1.24749	1.91338	8.77597
	Solyc02g093600	17.8 kDa heat shock protein	12.3617	18.3489	14.8478	10.367	9.32061	16.2419	1.09591	0.981568	1.83984	1.58765	0.919037	1.11171
	Solyc08g076590	Heat shock factor protein HSF8	0.735126	1.0984	0.734399	0.6877	0.838801	0.929685	0.213069	0.0407169	0.141096	0.222489	0.120335	0.305192
	Solyc09g015000	18.2 kDa class I heat shock protein	13.9291	33.4107	25.1168	12.3297	9.64274	11.7833	2.32128	2.55626	1.56454	4.58957	1.08008	3.96303
	Solyc06g011370	Chaperone protein CLPB4	7.49628	20.7116	13.0725	9.94993	7.48757	18.8608	5.40936	5.8416	5.35675	7.92717	5.66613	9.28431
	Solyc04g014480	Heat shock protein 42	15.9869	145.446	25.5396	26.6322	56.4918	125.341	3.60733	3.12931	1.54242	3.74643	56.4918	9.92767
	Solyc11g020330	Leer-sHSP small heat shock protein	229.463	451.501	57.5086	180.981	80.1368	268.427	16.0713	13.7303	10.8481	19.1574	3.3302	22.7881
	Solyc07g055710	Heat stress transcription factor A-4c	25.6442	3.43381	2.96205	8.02047	3.37868	2.37784	88.9317	31.1656	46.6198	15.7372	83.9014	2.68248
	Solyc07g040680	Heat stress transcription factor A-9	8.68565	12.5019	18.2572	5.28592	18.8084	16.2158	35.358	125.695	58.0814	203.28	215.35	134.328
	Solyc12g007070	Heat stress transcription factor C-1	59.5956	9.31043	67.6159	21.5417	74.8465	12.7582	99.8055	265.097	418.656	432.251	234.41	434.038

## Sheet: Supp Table S8 (Fig. 2E)
			0 h						24 h
			S			T			S			T
	Gene ID	Gene name	71	135	150	47	65	99	71	135	150	47	65	99
	Solyc10g076370	AP2/ERF domain-containing protein	0.252829	3.20021	7.06411	2.83171	0.27593	1.8525	36.1804	285.479	501.887	124.039	62.0187	76.617
	Solyc09g072860	Fanconi anemia group F protein	0.605882	1.27367	1.12044	0.844003	0.726921	0.541143	1.70131	4.03194	5.13178	2.13125	2.51343	2.07365
	Solyc07g006500	Trehalose-6-phosphate synthase	13.9897	25.9566	15.0486	9.78334	6.64168	33.9854	74.058	212.213	153.919	92.3834	221.27	73.5531
	Solyc03g116100	R2R3MYB transcription factor 31	12.6594	4.23585	7.12177	10.0832	3.73328	5.12416	41.9848	46.9673	65.3406	29.9771	30.3012	8.19419
	Solyc11g006010	DNA repair metallo-beta-lactamase family protein	0.25201	0.230768	0.212913	0.137687	0.218908	0.0924317	20.3819	52.4918	78.2476	12.3468	37.1111	4.80659
	Solyc10g077130	Calmodulin-binding protein 25	25.7252	41.898	29.1913	25.5211	33.4513	29.9045	153.909	226.945	395.348	108.246	164.684	69.9067
	Solyc09g007520	Peroxidase	10.3561	2.51788	3.96626	4.07892	3.24574	1.52184	90.4226	23.5986	191.502	47.1081	137.352	40.2564
	Solyc01g111330	Thaumatin-like protein 1b	0.100754	0.0997063	0.327972	0.227668	0.97006	0.134839	12.5333	46.3143	89.5989	31.5839	110.368	0.347437
	Solyc12g009450	NB-ARC domain-containing protein	0.292786	0.157018	0.259513	0.262734	0.201174	0.0573529	0.840271	1.22933	2.42383	1.61369	5.7816	0.444235
	Solyc07g055710	Heat shock transcription factor A4b1	25.6442	3.43381	2.96205	8.02047	3.37868	2.37784	88.9317	31.1656	46.6198	15.7372	83.9014	2.68248
	Solyc07g065250	Serine/threonine-protein kinase WNK1	25.706	7.15283	22.7182	20.3702	23.9756	11.0122	941.147	204.457	620.125	376.165	1512.8	45.827
	Solyc10g084050	Cell division cycle protein 48 homolog	57.4506	58.874	52.711	54.2694	60.1905	55.1603	406.201	341.065	314.671	164.098	265.619	108.73
	Solyc07g064060	WD-40 repeat containing protein	19.3855	20.5877	19.5245	19.2969	17.5126	21.8775	101.079	76.7023	74.6956	54.8366	83.3489	60.0823
	Solyc05g008070	Disease resistance RPP13-like protein1	2.52359	0.7111	1.13407	2.60084	0.979891	0.705715	5.73852	3.39177	5.81266	6.05278	6.33699	1.1822
	Solyc09g082580	Auxin canalization protein	4.97268	9.51745	6.38916	8.88189	8.94009	3.87408	44.3688	62.4038	63.6809	67.442	97.4472	25.1721
	Solyc02g093760	RING-type domain-containing protein	0.360065	0.338769	0.605439	0.384299	0.269249	0.256318	8.20012	7.32012	7.30516	6.14809	10.237	3.15501
	Solyc12g057040	Cryptochrome 1b	7.09013	15.3329	15.6414	13.3258	15.3342	24.1371	26.0639	55.3194	42.7951	66.8489	46.1073	107.143
	Solyc12g044610	HTH myb-type domain-containing protein	2.58545	0.309076	3.33178	0.762708	0.717811	3.15461	15.8133	1.84702	9.01585	13.0714	3.6404	35.3337
	Solyc08g078500	VAN3-binding protein	0.873975	0.796663	1.16429	0.644538	1.45374	0.914247	14.7889	7.23935	14.9098	7.50125	6.97311	18.3096
	Solyc09g098130	Spotted wilt resistance-5	1.41892	2.13702	1.85486	2.3436	1.51403	1.76385	5.9891	13.3336	7.18966	8.09975	8.20965	8.64775
	Solyc02g092800	Metal transporter Nramp3	40.5536	85.1492	37.8317	55.2511	27.9824	85.3493	248.989	414.681	297.092	270.71	207.476	326.24
	Solyc08g061130	Transcriptional activator HAC1	7.09358	6.11553	3.1141	9.30709	2.8623	4.09656	68.2303	86.3819	81.1621	119.693	65.3113	39.99
	Solyc07g018300	Replication protein A 32 KDA subunit A-like	3.173	3.06919	2.29326	2.07456	3.35978	2.74267	6.66385	7.19189	4.83641	8.53051	6.89713	6.72266
	Solyc02g036370	Protein REVEILLE 7-like	4.54995	7.92735	12.9676	2.50495	9.55896	5.67125	434.705	536.987	507.18	683.607	602.95	613.993
	Solyc05g053210	CBL-interacting protein kinase 21	75.7636	171.487	143.774	65.8292	78.4597	190.25	1703.47	2271.5	1995.76	2115.07	2170.39	1716.42
	Solyc12g098910	CBL-interacting serine/threonine-protein kinase 1 isoform X1	0.599654	1.03337	3.21084	1.31996	2.61442	1.24366	2.10482	5.88512	8.27123	10.8406	12.0361	6.55374
	Solyc06g069230	DNA mismatch repair protein MutS	1.23508	0.738519	0.925951	0.836009	1.44567	1.01051	2.18669	2.08854	2.24259	3.88863	3.9536	1.97724
	Solyc04g009150	Disease resistance protein RPP13-like	0.235392	0.308649	0.421251	0.390521	0.24229	0.398425	1.30896	1.09953	1.22976	1.73993	2.01697	1.46721
	Solyc08g078340	Transcription factor KUA1	29.1092	17.594	28.2215	17.2739	19.766	18.0364	179.203	133.679	185.924	206.83	258.048	174.027
	Solyc11g005190	WD_repeats_region domain-containing protein	0.914637	1.23488	0.480219	0.664608	0.670629	0.802792	6.94976	13.441	19.6618	54.903	12.3117	10.551
	Solyc08g074270	Photolyase_cryptochrome alpha_beta domain-containing protein	2.40007	3.05726	2.83455	3.14651	1.36017	1.94216	9.93429	7.66163	8.37305	26.4908	14.5671	11.6996
	Solyc07g062080	Mitogen-activated protein kinase	53.12	34.9105	38.5616	34.2249	26.0859	35.5651	176.951	88.184	150.195	262.458	207.061	215.336
	Solyc11g011170	Senescence-associated family protein	17.9076	21.8569	26.346	21.4115	24.491	22.026	100.39	63.7214	56.1907	164.281	98.832	141.372
	Solyc06g073180	B-box zinc finger protein 24	8.26865	25.3524	22.171	13.7593	23.824	21.6166	123.145	122.953	109.154	302.76	208.842	310.014

## Sheet: Supp Table S9 (Fig. 2J)
			0 h						2 h
	Gene name	Gene ID	S			T			S			T
			71	135	150	47	65	99	71	135	150	47	65	99
	DNAJ heat shock family protein 1	Solyc11g071830	10.835	9.56972	30.8068	4.91236	11.2308	10.53	30.5918	19.5307	30.8068	12.9448	36.1225	38.5712
	Heat shock cognate protein 70-1	Solyc06g076020	23.3768	41.842	20.7463	36.6195	8.01026	61.4047	187.123	144.587	439.334	137.534	90.4547	86.8411
	DNAJ heat shock family protein 2	Solyc02g077670	8.11261	16.8431	17.4421	10.0409	8.48094	15.5821	30.7329	16.6718	94.9956	12.5241	34.4489	35.642
	Heat shock protein 90.2	Solyc06g036290	3.58277	2.23876	5.44792	0.805864	2.15664	2.13918	53.941	22.9787	282.035	20.6242	31.3916	48.9811
	AHA1 domain-containing protein	Solyc10g078930	30.3459	66.5863	44.439	32.3288	40.2913	57.1323	101.809	74.6203	146.559	67.055	109.011	79.4532
	Heat shock protein 70	Solyc04g011440	37.6447	61.494	40.5189	29.4001	28.0233	51.1089	337.319	187.404	601.646	166.718	221.274	169.431
	Heat shock protein 90.1	Solyc03g007890	4.24065	13.8382	11.1288	3.97005	3.89641	10.2134	41.5879	20.0914	110.384	14.3468	28.7468	28.5858
	Tetratricopeptide repeat protein 4	Solyc09g064380	5.1625	7.78765	7.06901	4.36828	4.52805	7.8416	18.0853	12.4984	26.8174	10.5591	16.5332	20.429
	Heat shock protein 101	Solyc03g115230	1.71747	7.67246	7.50178	0.865114	1.56449	5.60178	99.8974	37.664	300.994	29.7534	73.5373	50.2141
